# Supplementary material for: Characterizing immune variation and diagnostic indicators of preeclampsia by single-cell RNA sequencing and machine learning
Source: Commun Biol. 2024 Jan 5;7:32. doi: 10.1038/s42003-023-05669-2 (PMC10770323; doi:10.1038/s42003-023-05669-2)
Supplement: Supplementary file 4 — Supplementary data 1 [file 42003_2023_5669_MOESM4_ESM.xlsx]

## Sheet: Sheet1
Supplementary Data 1. Detailed clinical information of each sample in PE and NP, related to Figure 1.
Sample ID	group	Maternal age (years)	Gestational age at sampling(weeks)	SBP (mmHg)	DBP (mmHg)	BMI (kg/m2)	Gestational age at delivery (weeks)	Cesarean Section	preterm birth	Fetal	Fetal weight (g)	Clinical diagnosis
										gender
PE-1	PE	34	36+1	92	63	26.06	37+1	N	N	boy	3080	mild late-onset preeclampsia
PE-1	PE	34	37+1	92	63	26.06	37+1	N	N	boy	3080	mild late-onset preeclampsia
PE-2	PE	29	36+2	145	91	28.04	36+4	Y	Y	girl	2550	mild late-onset preeclampsia
PE-3	PE	28	37+2	110	62	26.5	37+2	N	N	girl	2560	mild late-onset preeclampsia
PE-4	PE	32	38+6	124	83	31.25	39+3	Y	N	boy	3620	mild late-onset preeclampsia
PE-5	PE	24	40+3	143	87	28.74	40+4	N	N	boy	3400	mild late-onset preeclampsia
PE-6	PE	29	37+1	149	98	27.33	37+2	Y	N	boy	2480	severe late-onset preeclampsia
PE-7	PE	31	37+6	111	67	28.05	38	N	N	girl	2750	severe late-onset preeclampsia
PE-8	PE	28	31+2	132	86	25.33	33+1	Y	Y	girl	1400	mild early-onset preeclampsia
NP-1	NP	28	35+6	112	64	24.61	39+3	N	N	boy	3100	NA
NP-2	NP	34	31+6	104	68	26.56	-	N	N	girl	3000	NA
NP-3	NP	28	35+4	121	72	24.33	41	N	N	girl	3650	NA
NP-4	NP	27	31+3	108	51	23.03	39+3	N	N	girl	2750	NA
NP-5	NP	28	40+1	116	67	26.8	41	N	N	boy	3620	NA
NP-6	NP	34	31+3	107	67	21.99	40+5	N	N	boy	3410	NA
NP-7	NP	31	36+1	123	76	24.6	38+3	N	N	girl	3180	NA
NP-8	NP	29	36	111	64	26.02	39+4	N	N	boy	3330	NA
NP-9	NP	31	31+2	111	62	24.26	39+4	N	N	girl	2800	NA
NP-10	NP	29	35	117	76	24.46	41+1	N	N	boy	3310	NA
NP-11	NP	30	36	133	76	25.43	39	N	N	girl	2780	NA
NP-12	NP	26	37	113	74	31.96	38+5	Y	N	girl	3540	NA
NP-13	NP	30	37+4	128	76	25.46	40+3	N	N	boy	3570	NA
NP-14	NP	30	37+1	114	65	26.34	38+6	N	N	boy	3330	NA
NP-15	NP	24	37	92	64	26.14	-	N	N	girl	2950	NA
