# Supplementary material for: Characterizing immune variation and diagnostic indicators of preeclampsia by single-cell RNA sequencing and machine learning
Source: Commun Biol. 2024 Jan 5;7:32. doi: 10.1038/s42003-023-05669-2 (PMC10770323; doi:10.1038/s42003-023-05669-2)
Supplement: Supplementary file 5 — Supplementary Data 2 [file 42003_2023_5669_MOESM5_ESM.xlsx]

## Sheet: Supplemental table S2
Supplementary Data 2. Top 20 differentially expressed genes of major cell types, related to Figure 1.
gene	p_val	avg_log2FC	pct.1	pct.2	p_val_adj	cluster	Major cell type
CCR7	0	1.13392	0.713	0.222	0	0	T cells
TCF7	0	0.9149	0.817	0.449	0	0	T cells
EEF1B2	0	0.86243	0.989	0.902	0	0	T cells
TTN	0	0.854823	0.555	0.244	0	0	T cells
TRABD2A	0	0.818306	0.543	0.15	0	0	T cells
PRKCQ-AS1	0	0.797146	0.588	0.208	0	0	T cells
RPLP2	0	0.7566	0.991	0.929	0	0	T cells
TPT1	0	0.75277	1	0.998	0	0	T cells
EEF1G	0	0.73579	0.99	0.904	0	0	T cells
IL6ST	0	0.728563	0.515	0.171	0	0	T cells
GAS5	0	0.717079	0.769	0.482	0	0	T cells
LDHB	0	0.705335	0.812	0.52	0	0	T cells
EEF1A1	0	0.675628	1	0.997	0	0	T cells
LEF1	0	0.671835	0.488	0.128	0	0	T cells
NPM1	0	0.660629	0.928	0.781	0	0	T cells
PIK3IP1	0	0.650966	0.726	0.439	0	0	T cells
RPLP1	0	0.62491	1	0.999	0	0	T cells
PCED1B-AS1	0	0.618937	0.827	0.63	0	0	T cells
SARAF	0	0.618424	0.933	0.781	0	0	T cells
EIF3E	0	0.6028	0.826	0.609	0	0	T cells
LTB	0	0.81954	0.922	0.695	0	1	T cells
IL7R	0	0.697105	0.905	0.663	0	1	T cells
AP3M2	1.5e-298	0.385948	0.306	0.112	2.5e-294	1	T cells
ITGB1	6.89e-266	0.51814	0.494	0.27	1.15e-261	1	T cells
IL32	2.32e-224	0.446138	0.903	0.736	3.89e-220	1	T cells
TRAC	8.06e-216	0.448759	0.672	0.457	1.35e-211	1	T cells
PBXIP1	8.13e-202	0.4166	0.585	0.386	1.36e-197	1	T cells
PAG1	1.85e-200	0.386755	0.468	0.272	3.09e-196	1	T cells
LDHB	7.79e-185	0.360762	0.765	0.574	1.3e-180	1	T cells
FYB1	7.14e-177	0.398619	0.908	0.809	1.19e-172	1	T cells
GSTK1	4.81e-176	0.372091	0.637	0.455	8.05e-172	1	T cells
CRIP1	1.98e-152	0.438414	0.685	0.521	3.32e-148	1	T cells
RORA	8.67e-150	0.365997	0.551	0.375	1.45e-145	1	T cells
JUNB	8.87e-149	0.466701	0.658	0.511	1.48e-144	1	T cells
CD2	3.38e-146	0.350223	0.59	0.405	5.65e-142	1	T cells
S100A10	3.47e-146	0.360582	0.655	0.488	5.8e-142	1	T cells
ANXA1	4.25e-131	0.367126	0.515	0.35	7.12e-127	1	T cells
SMCHD1	1.64e-122	0.377912	0.864	0.789	2.74e-118	1	T cells
TNFAIP3	1.58e-99	0.352023	0.662	0.535	2.65e-95	1	T cells
RGS1	5.97e-85	0.361583	0.269	0.162	9.99e-81	1	T cells
CCL5	0	1.18373	0.991	0.837	0	2	T cells
KLRB1	0	0.922354	0.542	0.286	0	2	T cells
DUSP2	0	0.825528	0.558	0.204	0	2	T cells
NKG7	0	0.797304	0.953	0.635	0	2	T cells
GZMK	0	0.780028	0.44	0.122	0	2	T cells
SYNE1	0	0.739377	0.714	0.445	0	2	T cells
CST7	0	0.734552	0.745	0.336	0	2	T cells
PIK3R1	0	0.73007	0.717	0.476	0	2	T cells
TNFAIP3	0	0.728794	0.745	0.517	0	2	T cells
SYNE2	0	0.720459	0.929	0.795	0	2	T cells
ARL4C	0	0.687194	0.854	0.607	0	2	T cells
SRGN	0	0.6682	0.896	0.651	0	2	T cells
CXCR4	0	0.667759	0.917	0.804	0	2	T cells
GZMA	0	0.664134	0.666	0.302	0	2	T cells
CD8A	0	0.616748	0.438	0.194	0	2	T cells
S100A4	0	0.581504	0.966	0.86	0	2	T cells
LYAR	0	0.552472	0.488	0.199	0	2	T cells
ZFP36L2	3.97e-305	0.57647	0.912	0.824	6.64e-301	2	T cells
DUSP1	2.82e-271	0.695632	0.725	0.542	4.71e-267	2	T cells
JUN	3.82e-204	0.731237	0.537	0.351	6.39e-200	2	T cells
GNLY	0	2.98324	0.972	0.567	0	3	NK
NKG7	0	1.82489	0.995	0.626	0	3	NK
FGFBP2	0	1.55777	0.769	0.186	0	3	NK
GZMB	0	1.44639	0.774	0.159	0	3	NK
KLRD1	0	1.42615	0.831	0.23	0	3	NK
PRF1	0	1.29729	0.782	0.231	0	3	NK
CCL5	0	1.27801	0.984	0.838	0	3	NK
GZMA	0	1.23868	0.784	0.278	0	3	NK
CST7	0	1.22913	0.853	0.313	0	3	NK
SYNE1	0	1.20356	0.822	0.422	0	3	NK
SPON2	0	1.13939	0.617	0.151	0	3	NK
FCGR3A	0	1.05755	0.645	0.143	0	3	NK
TYROBP	0	1.01532	0.647	0.184	0	3	NK
GZMH	0	1.01363	0.646	0.164	0	3	NK
TRDC	0	0.870406	0.512	0.118	0	3	NK
ID2	0	0.841776	0.709	0.356	0	3	NK
CCL4	0	0.829508	0.514	0.137	0	3	NK
ADGRG1	0	0.804086	0.503	0.092	0	3	NK
EFHD2	0	0.778138	0.628	0.204	0	3	NK
AREG	1.97e-272	0.780059	0.259	0.094	3.29e-268	3	NK
CD74	0	2.98781	0.997	0.843	0	4	B cells
IGHM	0	2.64396	0.785	0.144	0	4	B cells
MS4A1	0	2.61414	0.89	0.097	0	4	B cells
HLA-DRA	0	2.39495	0.964	0.302	0	4	B cells
HLA-DRB1	0	2.02818	0.917	0.338	0	4	B cells
CD79A	0	1.7714	0.791	0.061	0	4	B cells
IGKC	0	1.68592	0.629	0.206	0	4	B cells
BANK1	0	1.65339	0.735	0.037	0	4	B cells
HLA-DPB1	0	1.45888	0.883	0.405	0	4	B cells
HLA-DRB6	0	1.37529	0.646	0.125	0	4	B cells
IGHD	0	1.37477	0.546	0.025	0	4	B cells
HLA-DPA1	0	1.34733	0.806	0.29	0	4	B cells
HLA-DMB	0	1.29583	0.669	0.078	0	4	B cells
HLA-DRB5	0	1.26591	0.576	0.146	0	4	B cells
HLA-DQB1	0	1.25716	0.653	0.109	0	4	B cells
CD37	0	1.23646	0.856	0.437	0	4	B cells
IGLC2	0	1.21966	0.398	0.101	0	4	B cells
HLA-DQA1	0	1.16701	0.626	0.078	0	4	B cells
EZR	0	1.11353	0.786	0.463	0	4	B cells
ADAM28	0	1.10269	0.517	0.029	0	4	B cells
S100A8	0	3.869	0.556	0.168	0	5	Myeloid cells
S100A9	0	3.78385	0.718	0.189	0	5	Myeloid cells
LYZ	0	2.55345	0.664	0.098	0	5	Myeloid cells
PSAP	0	2.50482	0.875	0.432	0	5	Myeloid cells
AIF1	0	2.09962	0.713	0.161	0	5	Myeloid cells
SAT1	0	1.98848	0.859	0.48	0	5	Myeloid cells
LST1	0	1.95037	0.676	0.099	0	5	Myeloid cells
CTSS	0	1.91502	0.789	0.389	0	5	Myeloid cells
FTL	0	1.72094	0.99	0.942	0	5	Myeloid cells
COTL1	0	1.70805	0.775	0.314	0	5	Myeloid cells
TYMP	0	1.60788	0.695	0.121	0	5	Myeloid cells
IFI30	0	1.59613	0.53	0.056	0	5	Myeloid cells
FCN1	0	1.5445	0.618	0.043	0	5	Myeloid cells
TYROBP	0	1.45179	0.712	0.244	0	5	Myeloid cells
CST3	0	1.41715	0.564	0.067	0	5	Myeloid cells
FCER1G	0	1.23677	0.532	0.136	0	5	Myeloid cells
FCGR3A	3.71e-275	1.43371	0.572	0.215	6.21e-271	5	Myeloid cells
NEAT1	7.37e-182	1.38012	0.857	0.741	1.23e-177	5	Myeloid cells
CAMP	3.74e-70	1.51245	0.117	0.03	6.26e-66	5	Myeloid cells
DEFA3	1.25e-52	2.27223	0.112	0.034	2.09e-48	5	Myeloid cells
PPBP	0	4.70238	0.866	0.167	0	6	platelet
PF4	0	4.46902	0.856	0.136	0	6	platelet
TUBB1	0	3.29209	0.704	0.05	0	6	platelet
CAVIN2	0	3.20294	0.714	0.059	0	6	platelet
GNG11	0	2.93348	0.768	0.06	0	6	platelet
GP1BB	0	2.48731	0.652	0.034	0	6	platelet
NRGN	0	2.48168	0.714	0.038	0	6	platelet
HIST1H2AC	0	2.42696	0.575	0.038	0	6	platelet
RGS18	0	2.2897	0.508	0.027	0	6	platelet
ACRBP	0	2.26978	0.521	0.022	0	6	platelet
CLU	0	2.26887	0.657	0.041	0	6	platelet
GP9	0	1.85247	0.523	0.015	0	6	platelet
PRKAR2B	0	1.84031	0.554	0.018	0	6	platelet
ITGA2B	0	1.7524	0.546	0.022	0	6	platelet
F13A1	0	1.74995	0.526	0.019	0	6	platelet
SPARC	0	1.74447	0.593	0.032	0	6	platelet
GPX1	3.86e-245	2.92052	0.838	0.247	6.45e-241	6	platelet
VCL	1.12e-208	1.91278	0.624	0.132	1.87e-204	6	platelet
LIMS1	4.92e-141	2.34596	0.626	0.195	8.23e-137	6	platelet
TLN1	6.62e-74	1.96525	0.691	0.408	1.11e-69	6	platelet
SOX4	0	1.41547	0.54	0.019	0	7	Myeloid cells
PLD4	0	1.02977	0.481	0.009	0	7	Myeloid cells
LILRA4	0	0.984829	0.401	0.002	0	7	Myeloid cells
TCF4	6.97e-210	1.71866	0.636	0.071	1.17e-205	7	Myeloid cells
MPEG1	2.18e-201	0.941263	0.433	0.032	3.66e-197	7	Myeloid cells
BCL11A	1.01e-199	1.0371	0.529	0.048	1.69e-195	7	Myeloid cells
CCDC88A	6.98e-150	1.68013	0.631	0.096	1.17e-145	7	Myeloid cells
IRF8	1.89e-141	1.66973	0.588	0.089	3.16e-137	7	Myeloid cells
ITM2C	9.19e-127	1.10935	0.487	0.064	1.54e-122	7	Myeloid cells
CCDC50	1.13e-119	1.30692	0.535	0.084	1.89e-115	7	Myeloid cells
IRF7	2.39e-107	1.00056	0.46	0.067	4e-103	7	Myeloid cells
CST3	2.43e-87	0.931767	0.492	0.087	4.07e-83	7	Myeloid cells
GPX1	6.71e-69	1.15605	0.733	0.251	1.12e-64	7	Myeloid cells
HLA-DRA	2.09e-49	1.17857	0.781	0.358	3.5e-45	7	Myeloid cells
ALOX5AP	1.39e-47	1.26696	0.604	0.232	2.33e-43	7	Myeloid cells
NPC2	3.91e-41	1.075	0.604	0.24	6.55e-37	7	Myeloid cells
CD74	1.61e-32	1.20209	0.968	0.856	2.69e-28	7	Myeloid cells
PLAC8	3.36e-25	0.930104	0.679	0.39	5.62e-21	7	Myeloid cells
TXN	1.01e-16	0.995212	0.422	0.204	1.7e-12	7	Myeloid cells
PTGDS	9.82e-14	1.43297	0.198	0.068	1.64e-09	7	Myeloid cells
MKI67	0	1.407	0.55	0.011	0	8	Cycling T cells
PCLAF	0	1.22833	0.586	0.012	0	8	Cycling T cells
PCNA	5.82e-292	1.45155	0.675	0.052	9.74e-288	8	Cycling T cells
STMN1	1.23e-284	2.48381	0.84	0.091	2.06e-280	8	Cycling T cells
DUT	8.02e-87	1.6166	0.746	0.223	1.34e-82	8	Cycling T cells
TUBA1B	3.14e-83	2.30669	0.817	0.303	5.25e-79	8	Cycling T cells
TUBB	3.13e-80	1.41295	0.645	0.166	5.24e-76	8	Cycling T cells
HMGB2	2.78e-78	2.35347	0.893	0.439	4.65e-74	8	Cycling T cells
H2AFZ	3.65e-75	1.51457	0.775	0.273	6.11e-71	8	Cycling T cells
HMGN2	8.96e-63	1.53046	0.84	0.414	1.5e-58	8	Cycling T cells
PFN1	6.42e-60	1.40578	0.994	0.871	1.07e-55	8	Cycling T cells
SMC4	1.06e-58	1.21443	0.651	0.205	1.78e-54	8	Cycling T cells
DEK	8.66e-56	1.29877	0.828	0.433	1.45e-51	8	Cycling T cells
GAPDH	9.8e-55	1.42208	0.888	0.563	1.64e-50	8	Cycling T cells
ACTB	1.4e-48	1.37891	0.994	0.917	2.35e-44	8	Cycling T cells
PPIA	1.3e-47	1.25554	0.982	0.869	2.18e-43	8	Cycling T cells
CRIP1	1.68e-45	1.24219	0.893	0.548	2.81e-41	8	Cycling T cells
HMGB1	5.11e-42	1.17339	0.976	0.836	8.54e-38	8	Cycling T cells
HIST1H4C	1.46e-37	2.12926	0.651	0.298	2.44e-33	8	Cycling T cells
GZMA	3.38e-36	1.11571	0.751	0.364	5.66e-32	8	Cycling T cells
CST3	0	3.09661	0.896	0.085	0	9	Myeloid cells
CPVL	0	1.95646	0.755	0.036	0	9	Myeloid cells
LYZ	3.72e-231	2.75091	0.89	0.12	6.23e-227	9	Myeloid cells
CCDC88A	6.46e-149	1.59542	0.669	0.097	1.08e-144	9	Myeloid cells
HLA-DQA1	3.04e-139	1.99469	0.724	0.124	5.08e-135	9	Myeloid cells
HLA-DRA	1.16e-125	3.15939	0.975	0.357	1.94e-121	9	Myeloid cells
HLA-DQB1	2.97e-118	2.02752	0.742	0.154	4.97e-114	9	Myeloid cells
HLA-DRB1	2.71e-87	2.80068	0.926	0.387	4.53e-83	9	Myeloid cells
HLA-DPA1	1.95e-84	2.1894	0.871	0.333	3.27e-80	9	Myeloid cells
AIF1	7.48e-83	1.32622	0.718	0.183	1.25e-78	9	Myeloid cells
COTL1	2.24e-80	1.46125	0.871	0.332	3.75e-76	9	Myeloid cells
HLA-DRB6	2.61e-75	1.99519	0.644	0.169	4.37e-71	9	Myeloid cells
HLA-DQA2	1.2e-70	1.38826	0.436	0.077	2.01e-66	9	Myeloid cells
HLA-DPB1	1.05e-69	2.18944	0.877	0.446	1.76e-65	9	Myeloid cells
SAMHD1	4.4e-68	1.61862	0.957	0.661	7.36e-64	9	Myeloid cells
ACTB	1.84e-67	1.49954	1	0.917	3.07e-63	9	Myeloid cells
CD74	2.16e-66	2.49492	1	0.856	3.62e-62	9	Myeloid cells
HLA-DRB5	4.06e-64	2.02471	0.644	0.182	6.8e-60	9	Myeloid cells
VIM	2.34e-44	1.38263	0.822	0.523	3.92e-40	9	Myeloid cells
AREG	4.65e-42	1.46946	0.448	0.121	7.78e-38	9	Myeloid cells
TXNDC5	1.08e-278	2.50932	0.725	0.047	1.81e-274	10	plasma cells
MZB1	5.95e-271	2.96963	0.717	0.047	9.96e-267	10	plasma cells
BLOC1S5-TXNDC5	1.01e-231	2.44602	0.717	0.055	1.7e-227	10	plasma cells
JCHAIN	2.94e-200	4.5588	0.717	0.065	4.92e-196	10	plasma cells
ITM2C	2.82e-118	1.59791	0.567	0.065	4.72e-114	10	plasma cells
IGHA2	6.19e-116	4.70645	0.425	0.036	1.04e-111	10	plasma cells
IGLL5	5.66e-96	5.30716	0.675	0.114	9.47e-92	10	plasma cells
IGLC1	1.9e-94	5.2912	0.658	0.111	3.18e-90	10	plasma cells
IGHG3	2.12e-83	4.17303	0.408	0.045	3.55e-79	10	plasma cells
IGHG1	2.12e-67	5.01554	0.492	0.081	3.55e-63	10	plasma cells
IGHG4	1.46e-61	4.90077	0.425	0.066	2.44e-57	10	plasma cells
IGHA1	3.24e-47	5.77687	0.667	0.219	5.42e-43	10	plasma cells
SEC11C	3.38e-45	2.10277	0.642	0.215	5.66e-41	10	plasma cells
IGHG2	1.33e-36	3.45039	0.308	0.054	2.23e-32	10	plasma cells
HSP90B1	3.71e-34	2.60157	0.933	0.707	6.21e-30	10	plasma cells
IGLC3	2.18e-31	4.05586	0.358	0.079	3.64e-27	10	plasma cells
PPIB	1.03e-30	2.00257	0.75	0.449	1.72e-26	10	plasma cells
IGLC2	3.46e-27	5.64146	0.425	0.127	5.78e-23	10	plasma cells
SUB1	2.53e-25	1.78397	0.792	0.569	4.23e-21	10	plasma cells
IGKC	3.24e-21	6.11916	0.533	0.243	5.43e-17	10	plasma cells
