# Supplementary material for: Characterizing immune variation and diagnostic indicators of preeclampsia by single-cell RNA sequencing and machine learning
Source: Commun Biol. 2024 Jan 5;7:32. doi: 10.1038/s42003-023-05669-2 (PMC10770323; doi:10.1038/s42003-023-05669-2)
Supplement: Supplementary file 6 — Supplementary Data 3 [file 42003_2023_5669_MOESM6_ESM.xlsx]

## Sheet: Figure 1
Figure1c						Figure1e
group	celltype	count	total_count	proportion		persentage	celltype	group	sample
NP	CD16+ NK	763	22537	0.0338554		0.133719	NK	NP	NP-1
NP	CD160+ NK	1148	22537	0.0509385		0.0701754	NK	NP	NP-2
NP	CD4+ Tcm	1049	22537	0.0465457		0.0898134	NK	NP	NP-3
NP	CD4+ Tm	1601	22537	0.0710387		0.0887123	NK	NP	NP-4
NP	CD4+ Tn 1	1532	22537	0.0679771		0.0697674	NK	NP	NP-5
NP	CD4+ Tn 2	1256	22537	0.0557306		0.0944444	NK	NP	NP-6
NP	CD8+ CTL	1449	22537	0.0642943		0.129799	NK	NP	NP-7
NP	CD8+ NK-like T	1780	22537	0.0789812		0.123687	NK	NP	NP-8
NP	CD8+ Tem	1289	22537	0.0571948		0.0678246	NK	NP	NP-9
NP	CD8+ Tn 1	2650	22537	0.117584		0.0922432	NK	NP	NP-10
NP	CD8+ Tn 2	1930	22537	0.085637		0.120434	NK	NP	NP-11
NP	CSF3R+ Neu	34	22537	0.00150863		0.130714	NK	NP	NP-12
NP	Classical Mono	24	22537	0.00106492		0.090065	NK	NP	NP-13
NP	Cycling T	128	22537	0.00567955		0.11001	NK	NP	NP-14
NP	IFN+ Non-classical Mono	232	22537	0.0102942		0.0453488	NK	NP	NP-15
NP	MAIT	1277	22537	0.0566624		0.0505618	NK	PE	PE-1
NP	MMP8+ Neu	79	22537	0.00350535		0.046729	NK	PE	PE-2
NP	Mast	27	22537	0.00119803		0.0574586	NK	PE	PE-3
NP	VCAN+ Mono	229	22537	0.0101611		0.0409027	NK	PE	PE-4
NP	Naive B 1	787	22537	0.0349204		0.0686016	NK	PE	PE-5
NP	Naive B 2	146	22537	0.00647824		0.0483871	NK	PE	PE-6
NP	Naive B 3	127	22537	0.00563518		0.0897756	NK	PE	PE-7
NP	IFN- Non-classical Mono	140	22537	0.00621201		0.0519068	NK	PE	PE-8
NP	Plasma	61	22537	0.00270666
NP	Platelet	275	22537	0.0122022
NP	Switched Memory B 1	250	22537	0.0110929
NP	Switched Memory B 2	130	22537	0.00576829
NP	Treg	622	22537	0.0275991
NP	Unswitched Memory B	282	22537	0.0125128
NP	XCL1+ NK	257	22537	0.0114035
NP	cDC	111	22537	0.00492523
NP	pDC	110	22537	0.00488086
NP	γδT	762	22537	0.0338111
PE	CD16+ NK	156	6237	0.025012
PE	CD160+ NK	161	6237	0.0258137
PE	CD4+ Tcm	382	6237	0.0612474
PE	CD4+ Tm	446	6237	0.0715087
PE	CD4+ Tn 1	464	6237	0.0743947
PE	CD4+ Tn 2	316	6237	0.0506654
PE	CD8+ CTL	379	6237	0.0607664
PE	CD8+ NK-like T	304	6237	0.0487414
PE	CD8+ Tem	427	6237	0.0684624
PE	CD8+ Tn 1	721	6237	0.1156
PE	CD8+ Tn 2	549	6237	0.0880231
PE	CSF3R+ Neu	5	6237	0.000801667
PE	Classical Mono	78	6237	0.012506
PE	Cycling T	44	6237	0.00705467
PE	IFN+ Non-classical Mono	102	6237	0.016354
PE	MAIT	315	6237	0.0505051
PE	MMP8+ Neu	10	6237	0.00160333
PE	Mast	6	6237	0.000962001
PE	VCAN+ Mono	126	6237	0.020202
PE	Naive B 1	239	6237	0.0383197
PE	Naive B 2	65	6237	0.0104217
PE	Naive B 3	47	6237	0.00753567
PE	IFN- Non-classical Mono	43	6237	0.00689434
PE	Plasma	17	6237	0.00272567
PE	Platelet	113	6237	0.0181177
PE	Switched Memory B 1	85	6237	0.0136283
PE	Switched Memory B 2	50	6237	0.00801667
PE	Treg	215	6237	0.0344717
PE	Unswitched Memory B	123	6237	0.019721
PE	XCL1+ NK	41	6237	0.00657367
PE	cDC	53	6237	0.00849768
PE	pDC	11	6237	0.00176367
PE	γδT	144	6237	0.023088

## Sheet: Figure 2
Figure 2c				Figure 2e							Figure 2f
persentage	celltype	group		gene	p_val	avg_log2FC	pct.1	pct.2	p_val_adj		pathway	gene_ratio	adj_p	enrichment_score
0.441391	Naive B 1	NP		CCL5	1.89555e-97	-0.989303	0.385	0.793	2.53947e-93		response to interferon-gamma	0.0622711	3.78e-06	-5.96222
0.0818845	Naive B 2	NP		NKG7	5.67357e-73	-0.803644	0.107	0.524	7.60088e-69		antigen receptor-mediated signaling pathway	0.0695971	3.36e-05	-4.06421
0.0712283	Naive B 3	NP		GNLY	1.77643e-64	-0.679251	0.163	0.56	2.37988e-60		regulation of innate immune response	0.0659341	9.38e-05	-3.94809
0.15816	Unswitched Memory B	NP		HBB	1.23269e-59	-0.885117	0.396	0.767	1.65144e-55		negative regulation of immune system process	0.0769231	5.32e-05	-3.60031
0.140213	Switched Memory B 1	NP		SYVN1	3.39782e-48	-0.575513	0.184	0.533	4.55206e-44		regulation of response to biotic stimulus	0.0732601	0.000306163	-3.29007
0.0729108	Switched Memory B 2	NP		PTMAP2	4.49681e-43	0.367539	0.196	0.031	6.02438e-39		lymphocyte mediated immunity	0.0586081	0.00339388	-3.07074
0.034212	Plasma	NP		IL7R	2.88904e-39	-0.443858	0.096	0.375	3.87045e-35		negative regulation of response to external stimulus	0.0622711	0.00317888	-2.98111
0.381789	Naive B 1	PE		EEF1A1	5.26886e-39	-0.427685	0.998	0.999	7.05869e-35		regulation of protein-containing complex assembly	0.0659341	0.00395351	-2.78845
0.103834	Naive B 2	PE		RPSA	3.62578e-38	-0.470213	0.952	0.98	4.85746e-34		regulation of immune effector process	0.0586081	0.0227201	-2.37735
0.0750799	Naive B 3	PE		SAMHD1	2.7159e-36	-0.438508	0.118	0.389	3.63848e-32
0.196486	Unswitched Memory B	PE		HBA2	5.69915e-35	-0.544345	0.165	0.463	7.63515e-31		Figure 2g
0.135783	Switched Memory B 1	PE		ITGAL	5.78157e-33	-0.366992	0.091	0.345	7.74557e-29		geneset_name	Naive B 1_mean_NP	Naive B 1_mean_PE	Naive B 1_diff	Naive B 1_p_value	Naive B 1_p_value_adj	Unswitched Memory B_mean_NP	Unswitched Memory B_mean_PE	Unswitched Memory B_diff	Unswitched Memory B_p_value	Unswitched Memory B_p_value_adj	Switched Memory B 1_mean_NP	Switched Memory B 1_mean_PE	Switched Memory B 1_diff	Switched Memory B 1_p_value	Switched Memory B 1_p_value_adj	Naive B 2_mean_NP	Naive B 2_mean_PE	Naive B 2_diff	Naive B 2_p_value	Naive B 2_p_value_adj	Switched Memory B 2_mean_NP	Switched Memory B 2_mean_PE	Switched Memory B 2_diff	Switched Memory B 2_p_value	Switched Memory B 2_p_value_adj	Naive B 3_mean_NP	Naive B 3_mean_PE	Naive B 3_diff	Naive B 3_p_value	Naive B 3_p_value_adj
0.0798722	Switched Memory B 2	PE		MTND1P23	1.13109e-30	-0.739855	0.026	0.225	1.51533e-26		GO_ANTIGEN_PROCESSING_AND_PRESENTATION_OF_PEPTIDE_ANTIGEN_VIA_MHC_CLASS_I	0.0481815	0.0332643	0.0149173	6.55665e-11	1.10152e-08	0.0670871	0.0526246	0.0144625	0.000219778	0.0369226	0.0780944	0.0694352	0.00865924	0.0736302	1	0.063563	0.0582885	0.00527447	0.335928	1	0.0777058	0.0544431	0.0232627	4.18107e-05	0.0070242	0.0608416	0.0554359	0.00540566	0.321772	1
0.0271565	Plasma	PE		TCF7	1.19991e-30	-0.375388	0.125	0.375	1.60752e-26		REACTOME_MHC_CLASS_II_ANTIGEN_PRESENTATION											0.0997109	0.118191	0.0184798	0.000257534	0.0432657
				S100A4	2.79962e-30	-0.440872	0.393	0.657	3.75065e-26
				PRF1	1.81259e-29	-0.328598	0.018	0.209	2.42833e-25		Figure 2h
				FYB1	2.18428e-27	-0.340417	0.134	0.371	2.92627e-23		geneset_name	Naive B 1_mean_NP	Naive B 1_mean_PE	Naive B 1_diff	Naive B 1_p_value	Naive B 1_p_value_adj	Unswitched Memory B_mean_NP	Unswitched Memory B_mean_PE	Unswitched Memory B_diff	Unswitched Memory B_p_value	Unswitched Memory B_p_value_adj	Switched Memory B 1_mean_NP	Switched Memory B 1_mean_PE	Switched Memory B 1_diff	Switched Memory B 1_p_value	Switched Memory B 1_p_value_adj	Naive B 2_mean_NP	Naive B 2_mean_PE	Naive B 2_diff	Naive B 2_p_value	Naive B 2_p_value_adj	Switched Memory B 2_mean_NP	Switched Memory B 2_mean_PE	Switched Memory B 2_diff	Switched Memory B 2_p_value	Switched Memory B 2_p_value_adj	Naive B 3_mean_NP	Naive B 3_mean_PE	Naive B 3_diff	Naive B 3_p_value	Naive B 3_p_value_adj
				TRBC1	8.10981e-27	-0.352683	0.093	0.309	1.08647e-22		WP_INTERFERON_TYPE_I_SIGNALING_PATHWAYS	0.054319	0.0395309	0.0147882	1.73608e-05	0.00291661	0.044047	0.030887	0.0131601	0.0131202	1	0.0462721	0.02839	0.0178821	0.00161397	0.271146	0.0546526	0.0205905	0.0340622	6.77472e-07	0.000113815	0.0410678	0.0298181	0.0112497	0.125537	1	0.0465915	0.016903	0.0296885	4.85228e-05	0.00815183
				SYNE2	1.42465e-26	-0.398146	0.27	0.538	1.90861e-22
				ARL4C	1.628e-25	-0.346888	0.125	0.344	2.18103e-21
				CD3D	2.68196e-25	-0.330652	0.094	0.301	3.59302e-21
				LCK	3.37753e-25	-0.277504	0.048	0.236	4.52488e-21
				IFITM1	8.72401e-25	-0.423296	0.326	0.572	1.16876e-20
				KLRB1	2.04567e-24	-0.265772	0.032	0.206	2.74059e-20
				TXK	2.23965e-24	-0.252452	0.034	0.209	3.00046e-20
				BTN3A2	8.84083e-24	-0.304312	0.093	0.296	1.18441e-19
				LDHB	1.89382e-23	-0.356228	0.196	0.421	2.53715e-19
				TPT1	2.37519e-23	-0.307061	0.987	0.999	3.18205e-19
				MLLT6	4.45514e-23	-0.306507	0.131	0.34	5.96854e-19
				KLRD1	6.81585e-23	-0.246134	0.032	0.197	9.13119e-19
				RPLP2	9.93759e-23	-0.275021	0.954	0.979	1.33134e-18
				HLA-C	2.35159e-22	-0.353875	0.982	0.993	3.15042e-18
				AAK1	2.40575e-22	-0.237352	0.03	0.191	3.22298e-18
				SORL1	3.87542e-22	-0.304413	0.077	0.263	5.1919e-18
				FAU	1.1794e-21	-0.34835	0.952	0.977	1.58005e-17
				RPSAP58	1.60115e-21	-0.326189	0.121	0.314	2.14506e-17
				CD247	2.9532e-21	-0.24699	0.051	0.218	3.9564e-17
				PCSK7	6.72147e-21	-0.408223	0.327	0.55	9.00475e-17
				GLG1	6.83759e-20	-0.273833	0.145	0.351	9.16032e-16
				GZMA	7.19503e-20	-0.231047	0.042	0.196	9.63919e-16
				H3F3A	1.17841e-19	-0.290139	0.125	0.311	1.57872e-15
				MYH9	1.46637e-19	-0.318829	0.232	0.442	1.9645e-15
				CORO1A	2.22107e-19	-0.310728	0.294	0.517	2.97557e-15
				CST7	2.89851e-19	-0.243453	0.059	0.218	3.88313e-15
				SYNE1	3.26067e-19	-0.303531	0.152	0.342	4.36831e-15
				TRAC	3.53183e-19	-0.253999	0.078	0.246	4.73159e-15
				UBE2G2	5.9063e-19	-0.28736	0.185	0.383	7.91267e-15
				RACK1	8.21663e-19	-0.312913	0.946	0.967	1.10078e-14
				IL32	1.01745e-18	-0.261512	0.091	0.26	1.36308e-14
				RPLP0	1.88898e-18	-0.301479	0.819	0.902	2.53067e-14
				SNRNP200	1.94052e-18	-0.332094	0.24	0.441	2.59971e-14
				ERAP2	2.82136e-18	-0.313688	0.173	0.365	3.77978e-14
				TRBC2	4.53063e-18	-0.383116	0.406	0.598	6.06968e-14
				CD48	5.13602e-18	-0.315354	0.308	0.513	6.88073e-14
				MYOM2	6.09721e-18	-0.224831	0.002	0.113	8.16843e-14
				NFKBIA	8.57782e-18	0.634447	0.655	0.567	1.14917e-13
				SPON2	1.0225e-17	-0.20594	0.026	0.156	1.36985e-13
				PTMAP5	2.29341e-17	0.56217	0.343	0.209	3.07248e-13
				MALAT1	3.15304e-17	0.337895	1	0.999	4.22413e-13
				FGFBP2	4.67226e-17	-0.19652	0.03	0.16	6.25943e-13
				PXN	5.5209e-17	-0.172515	0.019	0.14	7.39634e-13
				SNHG3	5.7805e-17	-0.267853	0.152	0.328	7.74413e-13
				FMNL1	6.66453e-17	-0.301892	0.168	0.342	8.92847e-13
				HMGB1P5	7.80108e-17	0.187375	0.149	0.048	1.04511e-12
				TNFRSF1B	8.42082e-17	-0.21781	0.104	0.267	1.12814e-12
				HLA-E	8.84323e-17	-0.253166	0.99	0.998	1.18473e-12
				ILF3-DT	1.53554e-16	-0.241935	0.072	0.22	2.05716e-12
				ZNF276	2.04523e-16	-0.234384	0.12	0.289	2.73999e-12
				ATM	2.11747e-16	-0.346727	0.382	0.575	2.83678e-12
				CORO1B	3.15613e-16	-0.312877	0.304	0.489	4.22827e-12
				FAUP1	6.29299e-16	0.173161	0.113	0.031	8.43072e-12
				KLF2	8.17759e-16	-0.306462	0.292	0.483	1.09555e-11
				ID2	1.24811e-15	-0.221962	0.072	0.212	1.67209e-11
				HLA-B	1.3024e-15	-0.307613	1	0.999	1.74483e-11
				SPOCK2	1.33463e-15	-0.24741	0.171	0.348	1.788e-11
				STK10	1.34396e-15	-0.255813	0.131	0.291	1.8005e-11
				GZMB	1.8847e-15	-0.179834	0.029	0.147	2.52494e-11
				RNF125	2.40381e-15	-0.199697	0.053	0.184	3.22038e-11
				CD3E	3.43141e-15	-0.186441	0.038	0.16	4.59706e-11
				EVL	3.49973e-15	-0.278892	0.288	0.468	4.68859e-11
				PCED1B-AS1	3.89546e-15	-0.244076	0.252	0.442	5.21875e-11
				PTPRCAP	4.86276e-15	-0.300521	0.289	0.467	6.51464e-11
				SNHG29	5.09546e-15	-0.287942	0.227	0.4	6.82638e-11
				ACAP1	6.35279e-15	-0.275375	0.286	0.464	8.51083e-11
				MAN2C1	7.19487e-15	-0.193023	0.054	0.184	9.63897e-11
				HLA-DQA2	8.03547e-15	-0.316899	0.217	0.394	1.07651e-10
				ACTG1	9.98356e-15	-0.354282	0.396	0.567	1.3375e-10
				XAF1	1.12668e-14	-0.329516	0.174	0.342	1.50941e-10
				DNAJB1	1.14309e-14	-0.208772	0.104	0.253	1.5314e-10
				LRRC75A	1.48227e-14	-0.164338	0.022	0.131	1.9858e-10
				FTH1P2	1.53179e-14	0.1586	0.115	0.034	2.05213e-10
				HLA-DRB1	1.71523e-14	0.372669	0.96	0.934	2.29789e-10
				SUN2	2.75081e-14	-0.222232	0.147	0.306	3.68525e-10
				GIMAP1	3.73474e-14	-0.138258	0.008	0.102	5.00343e-10
				PRKCH	4.58985e-14	-0.152423	0.027	0.136	6.14902e-10
				NOP53	5.53315e-14	-0.275523	0.681	0.796	7.41277e-10
				CD6	6.49448e-14	-0.185105	0.062	0.191	8.70066e-10
				EIF3L	7.19069e-14	-0.2777	0.38	0.573	9.63336e-10
				CD96	8.61897e-14	-0.190034	0.056	0.178	1.15468e-09
				MYO1F	9.49902e-14	-0.201888	0.104	0.246	1.27258e-09
				SPN	1.05548e-13	-0.17075	0.042	0.156	1.41403e-09
				TSPAN14	1.19054e-13	-0.180786	0.064	0.19	1.59496e-09
				NOSIP	1.19979e-13	-0.185617	0.089	0.227	1.60736e-09
				ITGB2	1.23054e-13	-0.22079	0.16	0.314	1.64856e-09
				EZR	1.27341e-13	0.329662	0.88	0.789	1.70599e-09
				STAT1	1.81548e-13	-0.243157	0.208	0.371	2.4322e-09
				BTG1	1.93943e-13	0.301249	0.971	0.957	2.59825e-09
				SMARCA2	2.22533e-13	-0.225428	0.169	0.329	2.98127e-09
				TMC8	3.28092e-13	-0.219784	0.169	0.325	4.39545e-09
				RPLP1P6	3.31957e-13	0.101926	0.07	0.014	4.44723e-09
				AKNA	3.4838e-13	-0.222456	0.192	0.36	4.66724e-09
				SLFN5	3.7505e-13	-0.156251	0.034	0.141	5.02454e-09
				C9orf78	4.19672e-13	-0.225514	0.284	0.471	5.62234e-09
				SNHG6	7.10275e-13	-0.237666	0.331	0.513	9.51555e-09
				TMEM63A	7.82453e-13	-0.214161	0.112	0.25	1.04825e-08
				ITK	8.20852e-13	-0.142107	0.024	0.122	1.0997e-08
				APOL6	8.77691e-13	-0.185575	0.107	0.246	1.17584e-08
				B2M	9.44748e-13	-0.227441	1	1	1.26568e-08
				SATB1	9.62794e-13	-0.199188	0.097	0.231	1.28985e-08
				GBP5	1.02331e-12	-0.169917	0.088	0.22	1.37093e-08
				BCL11B	1.03835e-12	-0.147205	0.026	0.124	1.39107e-08
				SNHG5	1.04061e-12	-0.26527	0.34	0.526	1.3941e-08
				STX16	1.23164e-12	-0.202492	0.182	0.341	1.65003e-08
				ACTB	1.30729e-12	-0.315222	0.728	0.833	1.75138e-08
				ARHGAP45	1.46395e-12	-0.222432	0.24	0.406	1.96126e-08
				RUNX3	1.47613e-12	-0.199478	0.152	0.303	1.97758e-08
				BIN2	1.8182e-12	-0.191854	0.136	0.281	2.43585e-08
				RORA	1.8886e-12	-0.150767	0.061	0.18	2.53015e-08
				RBM25	2.0474e-12	-0.315385	0.441	0.603	2.7429e-08
				COX6B1	2.36542e-12	-0.25188	0.2	0.354	3.16896e-08
				CCND3	2.45205e-12	-0.217187	0.243	0.409	3.28502e-08
				TRABD2A	2.45437e-12	-0.148419	0.042	0.149	3.28812e-08
				TSIX	2.5609e-12	-0.151499	0.038	0.142	3.43083e-08
				MAL	3.37765e-12	-0.137291	0.022	0.116	4.52504e-08
				NACA2	3.39652e-12	0.0896933	0.061	0.011	4.55031e-08
				SEPTIN7P6	4.23999e-12	0.0805512	0.059	0.011	5.68031e-08
				STAT4	4.38961e-12	-0.131618	0.021	0.112	5.88077e-08
				DUSP2	4.41804e-12	-0.160663	0.03	0.129	5.91885e-08
				MACF1	4.41967e-12	-0.274904	0.415	0.584	5.92103e-08
				NME2	4.65009e-12	-0.25062	0.187	0.331	6.22973e-08
				FLNA	4.75931e-12	-0.212279	0.163	0.305	6.37605e-08
				CIAO1	6.54352e-12	-0.193403	0.15	0.297	8.76635e-08
				GIMAP7	7.22992e-12	-0.155533	0.05	0.156	9.68593e-08
				RNF157	8.44191e-12	-0.108891	0.005	0.081	1.13096e-07
				MAP2K7	8.94051e-12	-0.20488	0.089	0.211	1.19776e-07
				OGT	1.07582e-11	-0.235386	0.227	0.375	1.44127e-07
				SKAP1	1.14162e-11	-0.145348	0.04	0.142	1.52942e-07
				IL2RB	1.16563e-11	-0.115532	0.006	0.083	1.5616e-07
				CTCF	1.1776e-11	-0.195481	0.102	0.228	1.57763e-07
				HNRNPA3P6	1.19586e-11	0.070299	0.059	0.011	1.6021e-07
				ZAP70	1.2154e-11	-0.1412	0.037	0.135	1.62827e-07
				NEAT1	1.43975e-11	-0.273375	0.494	0.658	1.92884e-07
				GABPB2	1.71428e-11	-0.164631	0.048	0.153	2.29662e-07
				BAZ2A	1.73327e-11	-0.238496	0.312	0.478	2.32207e-07
				HSPA8	1.86205e-11	-0.227217	0.252	0.416	2.49459e-07
				COX7CP1	1.97495e-11	0.083507	0.054	0.01	2.64584e-07
				TNFAIP3	1.99519e-11	-0.172955	0.158	0.303	2.67295e-07
				CD3G	2.01167e-11	-0.153118	0.065	0.177	2.69504e-07
				RSRP1	2.08441e-11	-0.252594	0.297	0.454	2.79248e-07
				FBL	2.16226e-11	-0.206706	0.256	0.418	2.89678e-07
				DDX51	2.56491e-11	-0.14521	0.037	0.133	3.43621e-07
				SRP14P1	3.00243e-11	0.0423276	0.027	0.001	4.02236e-07
				MTCO1P40	3.09011e-11	0.0516482	0.034	0.002	4.13983e-07
				C12orf57	3.1337e-11	-0.253115	0.193	0.334	4.19822e-07
				SRSF8	3.41393e-11	-0.183396	0.129	0.258	4.57365e-07
				ANKRD13D	3.73073e-11	-0.151512	0.051	0.153	4.99806e-07
				TMED4	3.85585e-11	-0.154806	0.099	0.223	5.16569e-07
				NME1-NME2	3.96706e-11	-0.248427	0.198	0.335	5.31467e-07
				DIP2A	4.47068e-11	-0.160243	0.097	0.219	5.98938e-07
				EEF1B2	4.58912e-11	-0.228846	0.903	0.933	6.14805e-07
				CD8A	4.84762e-11	-0.122776	0.021	0.105	6.49436e-07
				LPIN1	5.25688e-11	-0.170477	0.075	0.188	7.04264e-07
				EEF1G	6.59149e-11	-0.213395	0.939	0.962	8.83062e-07
				PLAAT4	6.59867e-11	-0.172903	0.104	0.227	8.84024e-07
				PCBP1	6.78452e-11	-0.206212	0.217	0.361	9.08923e-07
				ABLIM1	7.16698e-11	-0.153531	0.097	0.216	9.6016e-07
				MTRNR2L12	7.8828e-11	0.174324	0.133	0.055	1.05606e-06
				PRKCQ-AS1	8.12779e-11	-0.134406	0.034	0.125	1.08888e-06
				FOS	8.37512e-11	-0.178834	0.264	0.442	1.12202e-06
				SEPTIN6	9.10173e-11	-0.225006	0.286	0.446	1.21936e-06
				MLXIP	1.02029e-10	-0.192727	0.099	0.215	1.36688e-06
				TLE5	1.06973e-10	-0.212512	0.414	0.589	1.43312e-06
				FTH1P11	1.19896e-10	0.0598386	0.048	0.008	1.60625e-06
				SEPTIN1	1.39201e-10	-0.166243	0.113	0.236	1.86488e-06
				SELL	1.53608e-10	-0.186719	0.313	0.484	2.05789e-06
				PTPN7	1.54332e-10	-0.128608	0.038	0.131	2.06758e-06
				TAPBP	1.64412e-10	-0.166201	0.267	0.424	2.20262e-06
				TCOF1	1.7015e-10	-0.146421	0.061	0.164	2.2795e-06
				IGF2R	1.7534e-10	-0.132548	0.038	0.13	2.34903e-06
				PIK3R1	1.79856e-10	-0.189498	0.163	0.293	2.40954e-06
				DDX39B	1.82536e-10	-0.170351	0.227	0.38	2.44543e-06
				RBM6	1.90822e-10	-0.202808	0.284	0.441	2.55644e-06
				DNMT1	2.10402e-10	-0.151669	0.065	0.168	2.81876e-06
				HNRNPCP2	2.14868e-10	0.0892034	0.07	0.019	2.87859e-06
				PGGHG	2.26875e-10	-0.145447	0.07	0.177	3.03945e-06
				EME2	2.30581e-10	-0.100613	0.006	0.075	3.08909e-06
				PTMA	2.37668e-10	0.191234	0.998	0.999	3.18403e-06
				TRDC	2.39413e-10	-0.114236	0.021	0.1	3.20741e-06
				RNF213	2.44999e-10	-0.241078	0.444	0.601	3.28226e-06
				SEMA4D	2.59849e-10	-0.147971	0.07	0.176	3.48119e-06
				MPHOSPH8	2.65209e-10	-0.276191	0.331	0.481	3.553e-06
				ERN1	2.6788e-10	-0.11656	0.016	0.092	3.58879e-06
				HLA-H	2.95263e-10	-0.144405	0.046	0.139	3.95564e-06
				CHPT1	3.3963e-10	-0.209206	0.141	0.266	4.55003e-06
				RNF166	3.53925e-10	-0.160274	0.059	0.157	4.74153e-06
				P4HB	3.60472e-10	-0.18199	0.134	0.259	4.82924e-06
				KMT2A	3.68349e-10	-0.228537	0.348	0.506	4.93478e-06
				GZMK	3.72983e-10	-0.114175	0.018	0.094	4.99685e-06
				RBL2	4.40982e-10	-0.184842	0.211	0.354	5.90783e-06
				NDUFB8	4.92942e-10	-0.23101	0.174	0.3	6.60394e-06
				CCDC69	4.94052e-10	-0.15417	0.203	0.345	6.61881e-06
				ICAM3	5.36637e-10	-0.148702	0.145	0.278	7.18933e-06
				HIP1R	5.4765e-10	-0.151156	0.085	0.195	7.33687e-06
				ITM2A	5.65895e-10	-0.130264	0.054	0.151	7.58129e-06
				VIM	6.03889e-10	-0.174352	0.206	0.352	8.0903e-06
				ENO1	6.16596e-10	-0.194645	0.244	0.387	8.26054e-06
				RAC1	6.25313e-10	-0.188149	0.152	0.276	8.37732e-06
				RCAN3	7.01597e-10	-0.157548	0.078	0.182	9.3993e-06
				SRSF2	7.57244e-10	-0.162019	0.227	0.375	1.01448e-05
				KLRC4-KLRK1	8.2763e-10	-0.144254	0.056	0.151	1.10878e-05
				SP110	8.2862e-10	-0.224305	0.363	0.517	1.1101e-05
				MRFAP1	8.4155e-10	-0.169964	0.134	0.255	1.12742e-05
				EIF5P1	1.01176e-09	0.0392807	0.026	0.001	1.35545e-05
				CMPK1	1.02268e-09	-0.197352	0.139	0.259	1.37008e-05
				KLRK1	1.0359e-09	-0.148567	0.056	0.15	1.3878e-05
				MORF4L1P1	1.07264e-09	0.106187	0.097	0.035	1.43701e-05
				LSM4	1.08333e-09	-0.138529	0.067	0.167	1.45134e-05
				KARS	1.13752e-09	-0.153962	0.107	0.219	1.52393e-05
				COX7C	1.1937e-09	-0.283307	0.559	0.672	1.5992e-05
				PSMA3-AS1	1.22409e-09	-0.208819	0.327	0.48	1.63991e-05
				TC2N	1.24186e-09	-0.107782	0.014	0.085	1.66372e-05
				ST3GAL1	1.3204e-09	-0.149129	0.089	0.197	1.76894e-05
				LIMD2	1.4577e-09	-0.179036	0.364	0.522	1.95288e-05
				ARHGAP9	1.54359e-09	-0.162274	0.102	0.213	2.06795e-05
				IREB2	1.77294e-09	-0.171015	0.078	0.179	2.3752e-05
				GMFG	1.92017e-09	-0.190731	0.276	0.427	2.57245e-05
				MAP4K4	1.92161e-09	-0.19691	0.24	0.381	2.57438e-05
				GZMM	1.92261e-09	-0.110969	0.026	0.103	2.57573e-05
				GNAI2	1.97212e-09	-0.187016	0.252	0.394	2.64205e-05
				TSEN54	2.01012e-09	-0.10528	0.021	0.094	2.69296e-05
				ANKRD36C	2.1224e-09	-0.210715	0.198	0.331	2.84338e-05
				HNRNPH3	2.13545e-09	-0.225959	0.383	0.534	2.86086e-05
				GAK	2.16434e-09	-0.147601	0.08	0.182	2.89957e-05
				SPATA13	2.20061e-09	-0.122338	0.045	0.132	2.94816e-05
				TRABD	2.34981e-09	-0.138474	0.081	0.183	3.14804e-05
				NAP1L1P1	2.37261e-09	0.0413315	0.03	0.003	3.17858e-05
				LMBR1L	2.41558e-09	-0.121177	0.064	0.162	3.23615e-05
				EIF4A1	2.42178e-09	-0.189577	0.431	0.587	3.24445e-05
				RSL24D1P1	2.44001e-09	0.0378472	0.022	0.001	3.26889e-05
				HERC2P2	2.59714e-09	-0.125542	0.038	0.121	3.47939e-05
				APBA2	2.85287e-09	-0.0885008	0.008	0.071	3.82199e-05
				CELF1	2.85908e-09	-0.174585	0.182	0.314	3.83031e-05
				GAS5	2.87339e-09	-0.20097	0.379	0.535	3.84949e-05
				FYN	2.88433e-09	-0.132688	0.073	0.172	3.86413e-05
				CD7	3.0328e-09	-0.106352	0.014	0.082	4.06304e-05
				HBA1	3.08605e-09	-0.140075	0.086	0.193	4.13438e-05
				EIF3D	3.14816e-09	-0.179935	0.185	0.315	4.21759e-05
				APMAP	3.34815e-09	-0.115188	0.043	0.128	4.48552e-05
				FCRL1	3.39112e-09	-0.217945	0.217	0.348	4.54308e-05
				TRIM56	3.48388e-09	-0.179664	0.265	0.41	4.66735e-05
				GAPDH	3.49841e-09	-0.259453	0.323	0.466	4.68682e-05
				UPP1	3.77338e-09	-0.10821	0.024	0.098	5.0552e-05
				RBM3	3.94844e-09	-0.205028	0.478	0.633	5.28973e-05
				ZNF90	3.96885e-09	0.145121	0.136	0.062	5.31706e-05
				ATG2A	4.08503e-09	-0.109408	0.029	0.105	5.47271e-05
				DOK2	4.5389e-09	-0.107478	0.024	0.097	6.08077e-05
				ATP5F1D	4.54036e-09	-0.133936	0.144	0.264	6.08271e-05
				GRAMD1C	4.74422e-09	0.103338	0.081	0.027	6.35583e-05
				TSPAN13	4.84786e-09	-0.135736	0.029	0.104	6.49468e-05
				ZBTB44	4.95537e-09	-0.155354	0.096	0.201	6.6387e-05
				NFATC3	4.98111e-09	-0.165411	0.147	0.265	6.67319e-05
				NLRC5	5.07288e-09	-0.181496	0.176	0.299	6.79614e-05
				CALM3	5.22645e-09	-0.137969	0.109	0.217	7.00187e-05
				FTH1P8	5.58993e-09	0.132342	0.093	0.035	7.48882e-05
				ADAR	5.74751e-09	-0.171359	0.244	0.386	7.69994e-05
				PNKP	6.17782e-09	-0.146938	0.081	0.179	8.27643e-05
				YY1	6.23913e-09	-0.167881	0.152	0.271	8.35856e-05
				ARHGAP4	6.43465e-09	-0.155167	0.142	0.255	8.6205e-05
				OXNAD1	6.5066e-09	-0.109461	0.029	0.104	8.71689e-05
				ANKRD44	6.72748e-09	-0.219081	0.415	0.564	9.01281e-05
				SPEN	7.00417e-09	-0.203269	0.267	0.405	9.38348e-05
				IQGAP2	7.24658e-09	-0.113105	0.059	0.151	9.70825e-05
				ZNF318	7.5435e-09	-0.148828	0.128	0.245	0.00010106
				MOGS	7.74483e-09	-0.143554	0.067	0.159	0.000103758
				MGAT4A	7.80825e-09	-0.131526	0.11	0.218	0.000104607
				CD84	7.89975e-09	-0.157353	0.081	0.18	0.000105833
				SPTAN1	8.02289e-09	-0.149323	0.118	0.227	0.000107483
				MATK	8.36011e-09	-0.0870715	0.005	0.061	0.000112
				ANXA11	8.39414e-09	-0.160102	0.16	0.282	0.000112456
				HNRNPA1	8.40518e-09	-0.218797	0.842	0.873	0.000112604
				PLCB2	8.42134e-09	-0.118153	0.042	0.123	0.000112821
				LITAF	8.71152e-09	-0.170666	0.204	0.329	0.000116708
				SUGP2	8.96094e-09	-0.140396	0.163	0.287	0.00012005
				ALOX5AP	9.29976e-09	-0.132153	0.086	0.187	0.000124589
				CDK5RAP3	9.36468e-09	-0.162558	0.222	0.353	0.000125459
				UBA7	1.08805e-08	-0.125193	0.054	0.141	0.000145766
				MSN	1.08935e-08	-0.179831	0.278	0.413	0.00014594
				SLC9A3R1	1.13777e-08	-0.107487	0.054	0.141	0.000152427
				FUS	1.13785e-08	-0.199837	0.399	0.547	0.000152437
				SYTL3	1.18151e-08	-0.0883946	0.014	0.079	0.000158287
				GZMH	1.22644e-08	-0.106502	0.03	0.104	0.000164306
				RAC2	1.23895e-08	-0.184839	0.291	0.423	0.000165982
				HDAC5	1.24918e-08	-0.112974	0.032	0.107	0.000167353
				KLRG1	1.25799e-08	-0.0855208	0.008	0.066	0.000168533
				ZBP1	1.26852e-08	-0.149059	0.096	0.199	0.000169944
				MARK3	1.31966e-08	-0.173028	0.128	0.236	0.000176795
				PHYKPL	1.41634e-08	-0.114533	0.065	0.156	0.000189747
				SF3A3	1.47757e-08	-0.142486	0.072	0.164	0.00019795
				FTH1P10	1.55107e-08	0.119885	0.099	0.04	0.000207797
				STAT5B	1.6536e-08	-0.130789	0.065	0.154	0.000221532
				TNFRSF25	1.69942e-08	-0.0869948	0.011	0.071	0.000227672
				ZNF207	1.84886e-08	-0.182459	0.359	0.504	0.000247691
				MYO9B	1.89131e-08	-0.153264	0.195	0.324	0.000253378
				SEPTIN9	1.91417e-08	-0.162525	0.224	0.353	0.000256442
				FGD3	1.95934e-08	-0.134274	0.097	0.198	0.000262493
				ABHD17A	2.22596e-08	-0.110914	0.03	0.102	0.000298211
				DPP9	2.24297e-08	-0.153321	0.105	0.206	0.000300491
				ARL16	2.25359e-08	-0.13303	0.078	0.171	0.000301914
				FCRL2	2.35199e-08	-0.188101	0.163	0.279	0.000315096
				PCF11	2.48999e-08	-0.185922	0.187	0.302	0.000333584
				TRAF3IP3	2.56808e-08	-0.162587	0.296	0.443	0.000344046
				ARHGAP30	2.73697e-08	-0.193478	0.273	0.408	0.000366672
				SFI1	2.73971e-08	-0.122742	0.07	0.16	0.000367039
				RAB29	2.78301e-08	-0.135664	0.149	0.264	0.00037284
				EPB41	2.78815e-08	-0.160458	0.267	0.405	0.000373529
				RBM5	2.84691e-08	-0.193642	0.323	0.458	0.0003814
				TAF1	2.88198e-08	-0.169379	0.118	0.22	0.000386099
				SSR2	2.93335e-08	-0.195719	0.222	0.34	0.000392981
				CIITA	2.96947e-08	-0.201712	0.23	0.352	0.00039782
				EIF4B	3.01825e-08	-0.160893	0.455	0.613	0.000404355
				PACS1	3.06521e-08	-0.213	0.201	0.315	0.000410646
				CEP78	3.10741e-08	-0.135422	0.053	0.135	0.000416299
				LRCH4	3.26118e-08	-0.120244	0.058	0.141	0.0004369
				PRPF38B	3.53389e-08	-0.206197	0.334	0.477	0.000473435
				DPP7	3.55803e-08	-0.123506	0.099	0.2	0.00047667
				CAP1	3.56295e-08	-0.158987	0.222	0.349	0.000477328
				LTBP3	3.65333e-08	-0.107033	0.034	0.106	0.000489437
				MYBL1	3.67634e-08	-0.0921235	0.018	0.08	0.00049252
				CCDC88C	3.92954e-08	-0.129056	0.139	0.25	0.00052644
				PLPP5	4.00694e-08	-0.160948	0.181	0.299	0.000536809
				STT3B	4.03457e-08	-0.153807	0.139	0.247	0.000540512
				GSDMD	4.10785e-08	-0.0990901	0.053	0.135	0.000550328
				ADGRG1	4.11574e-08	-0.0943865	0.018	0.08	0.000551386
				IL2RG	4.33163e-08	-0.208338	0.313	0.439	0.000580309
				IFITM2	4.45291e-08	-0.218376	0.561	0.687	0.000596556
				SAMD3	4.69795e-08	-0.0955217	0.03	0.1	0.000629384
				C6orf89	4.82359e-08	-0.112179	0.043	0.119	0.000646217
				SCP2	5.6688e-08	-0.13533	0.094	0.19	0.000759449
				CYFIP2	5.79323e-08	-0.158524	0.222	0.342	0.000776119
				UXT	6.24049e-08	-0.162424	0.181	0.296	0.000836038
				PLEKHA2	6.24165e-08	-0.147505	0.192	0.32	0.000836194
				C1orf43	6.63098e-08	-0.140293	0.085	0.175	0.000888352
				MAFF	6.65587e-08	-0.0862235	0.011	0.067	0.000891686
				SAT1	7.01949e-08	0.338369	0.57	0.515	0.000940401
				EIF3K	7.11804e-08	-0.1817	0.339	0.47	0.000953604
				ERGIC1	7.28892e-08	-0.143082	0.115	0.216	0.000976497
				SRSF10	7.30679e-08	-0.202881	0.374	0.51	0.000978891
				S1PR5	7.69275e-08	-0.0824676	0.011	0.067	0.0010306
				ZNF394	7.80089e-08	-0.135263	0.134	0.238	0.00104508
				SRRM1P3	7.8072e-08	0.0498361	0.035	0.006	0.00104593
				NCOR1	7.95576e-08	-0.152973	0.291	0.427	0.00106583
				HLA-F	7.95745e-08	-0.184342	0.575	0.705	0.00106606
				ATP2A3	8.48863e-08	-0.154667	0.129	0.231	0.00113722
				HIST1H4C	8.59881e-08	0.231514	0.324	0.231	0.00115198
				PTGDS	8.6118e-08	-0.063321	0	0.044	0.00115372
				ARHGEF1	8.73101e-08	-0.134486	0.209	0.335	0.00116969
				PAG1	8.89915e-08	-0.128093	0.089	0.183	0.00119222
				KDM5B	9.00569e-08	-0.108647	0.075	0.164	0.00120649
				ZFP36L2	9.06068e-08	-0.179569	0.642	0.748	0.00121386
				ANAPC5	9.13845e-08	-0.148479	0.158	0.269	0.00122428
				RGS10	9.23771e-08	-0.107557	0.042	0.114	0.00123758
				CBFA2T2	9.52262e-08	-0.0899814	0.011	0.066	0.00127574
				RNPC3	9.96237e-08	-0.196139	0.188	0.299	0.00133466
				NBPF3	1.02275e-07	0.0704092	0.056	0.016	0.00137017
				PER1	1.02315e-07	-0.138438	0.113	0.211	0.00137071
				BORCS7	1.10566e-07	-0.137583	0.105	0.201	0.00148125
				EIF3A	1.10861e-07	-0.192295	0.383	0.523	0.0014852
				ARHGEF18	1.13875e-07	-0.140101	0.179	0.295	0.00152558
				MYO15B	1.14569e-07	-0.115811	0.054	0.133	0.00153488
				PSMB3	1.16851e-07	-0.189792	0.176	0.281	0.00156545
				SYTL2	1.17022e-07	-0.0725985	0.006	0.057	0.00156774
				TAP1	1.18847e-07	-0.146261	0.123	0.223	0.00159219
				GSTP1	1.2159e-07	-0.155313	0.117	0.213	0.00162894
				DENND2D	1.23533e-07	-0.104864	0.034	0.102	0.00165497
				CNBP	1.32272e-07	-0.171445	0.289	0.418	0.00177204
				TMEM123	1.34506e-07	-0.189924	0.321	0.459	0.00180198
				SGK3	1.3647e-07	-0.105519	0.048	0.123	0.00182829
				PSTPIP1	1.38151e-07	-0.094176	0.026	0.089	0.00185081
				STK38	1.43561e-07	-0.158992	0.133	0.232	0.00192329
				EFHD2	1.43668e-07	-0.119816	0.078	0.164	0.00192472
				ITGA6	1.4555e-07	-0.0748904	0.022	0.084	0.00194994
				LEF1	1.47403e-07	-0.0882901	0.024	0.086	0.00197476
				RAF1	1.47609e-07	-0.128514	0.105	0.2	0.00197752
				TRIM22	1.47764e-07	-0.163827	0.228	0.348	0.0019796
				MYLIP	1.5808e-07	-0.119881	0.065	0.148	0.0021178
				TMC6	1.58977e-07	-0.154702	0.198	0.313	0.00212982
				TAOK3	1.65951e-07	-0.187016	0.23	0.353	0.00222324
				NDUFS8	1.67349e-07	-0.119391	0.075	0.159	0.00224198
				MAF1	1.67446e-07	-0.132267	0.118	0.216	0.00224328
				HLA-G	1.72819e-07	-0.077907	0.014	0.07	0.00231526
				ARIH1	1.76144e-07	-0.115219	0.072	0.156	0.0023598
				EEF2	1.77328e-07	-0.186844	0.673	0.755	0.00237567
				NIBAN3	1.79034e-07	-0.171698	0.323	0.463	0.00239852
				PSME1	1.79223e-07	-0.16858	0.415	0.55	0.00240105
				MAP3K3	1.85254e-07	-0.111752	0.027	0.09	0.00248184
				ASB8	1.88826e-07	-0.135195	0.091	0.179	0.0025297
				DFFA	1.90983e-07	-0.112661	0.043	0.115	0.0025586
				PSMB10	2.03109e-07	-0.182231	0.212	0.319	0.00272105
				2023-03-06	2.10045e-07	-0.122136	0.155	0.261	0.00281397
				PFN1P1	2.1201e-07	0.134937	0.107	0.049	0.0028403
				ITM2B	2.13762e-07	-0.18226	0.387	0.515	0.00286377
				RUBCNL	2.16546e-07	-0.174551	0.155	0.261	0.00290107
				SERBP1	2.16607e-07	-0.172072	0.35	0.481	0.00290188
				PSME2	2.20631e-07	-0.145721	0.276	0.411	0.00295579
				LCP1	2.22258e-07	-0.159119	0.291	0.413	0.00297758
				HMGN2P5	2.23584e-07	0.0746681	0.069	0.024	0.00299536
				PPIA	2.29313e-07	-0.254679	0.773	0.843	0.0030721
				LPIN2	2.31242e-07	-0.099064	0.032	0.098	0.00309795
				CCNI	2.40245e-07	-0.200919	0.535	0.659	0.00321857
				HOPX	2.46761e-07	-0.101885	0.037	0.104	0.00330586
				GOLGA8A	2.52313e-07	-0.170422	0.289	0.417	0.00338024
				NCKAP1L	2.56251e-07	-0.13462	0.211	0.329	0.00343299
				PSMD2	2.56644e-07	-0.0992745	0.088	0.178	0.00343827
				LAT	2.65483e-07	-0.0917299	0.037	0.104	0.00355668
				PLCG1	2.88534e-07	-0.105681	0.034	0.099	0.00386548
				TPST2	2.94364e-07	-0.099175	0.03	0.094	0.0039436
				ITPKB	2.94618e-07	-0.103832	0.045	0.116	0.003947
				GBP2	2.95298e-07	-0.121935	0.101	0.191	0.00395611
				PHACTR4	2.954e-07	-0.108374	0.101	0.192	0.00395747
				NME6	3.00781e-07	-0.0975759	0.032	0.097	0.00402956
				HCST	3.09771e-07	-0.150686	0.126	0.219	0.00415001
				PSMB8-AS1	3.24169e-07	-0.111416	0.102	0.194	0.0043429
				SMC1A	3.37067e-07	-0.14695	0.158	0.264	0.00451569
				KLRF1	3.473e-07	-0.0710686	0.005	0.05	0.00465277
				RNF149	3.49451e-07	-0.135684	0.155	0.259	0.0046816
				JAML	3.5128e-07	-0.0861527	0.019	0.076	0.0047061
				GALM	3.66788e-07	-0.0718338	0.006	0.053	0.00491386
				TMIGD2	3.67115e-07	-0.0610625	0.003	0.047	0.00491824
				MAVS	3.67148e-07	-0.11679	0.08	0.163	0.00491868
				TRMT112P6	3.70222e-07	0.0403391	0.03	0.005	0.00495986
				BANK1	3.78098e-07	0.244592	0.792	0.745	0.00506538
				INPP5D	3.93153e-07	-0.145118	0.297	0.439	0.00526707
				YWHAZP4	3.95454e-07	0.0228641	0.014	0	0.0052979
				ELOBP2	3.95465e-07	0.0319092	0.014	0	0.00529804
				DGKZ	3.99793e-07	-0.071905	0.021	0.079	0.00535602
				CROCCP2	4.01998e-07	-0.131727	0.112	0.205	0.00538556
				DDOST	4.04124e-07	-0.144267	0.121	0.215	0.00541405
				DHX38	4.20771e-07	-0.1323	0.131	0.228	0.00563707
				RICTOR	4.21693e-07	-0.183456	0.236	0.352	0.00564942
				CNPY2	4.22228e-07	-0.102168	0.088	0.174	0.00565658
				SENP3-EIF4A1	4.22983e-07	-0.147076	0.339	0.468	0.00566671
				IRF9	4.29253e-07	-0.115935	0.169	0.279	0.00575071
				GCN1	4.30224e-07	-0.0830939	0.019	0.076	0.00576371
				CRTC3	4.54128e-07	-0.10346	0.032	0.095	0.00608396
				NOL8	4.55772e-07	-0.145219	0.134	0.234	0.00610597
				IGHA1	4.6973e-07	-0.246353	0.238	0.364	0.00629297
				PYHIN1	4.72279e-07	-0.109537	0.056	0.13	0.00632712
				FCMR	4.89227e-07	-0.20297	0.428	0.553	0.00655417
				TOMM7	4.89942e-07	-0.240746	0.725	0.79	0.00656375
				VPS53	4.90999e-07	-0.127944	0.094	0.18	0.00657792
				CCT7	4.98874e-07	-0.107821	0.078	0.161	0.00668341
				MYL12A	5.66735e-07	-0.19534	0.43	0.563	0.00759255
				CLSTN1	5.6963e-07	-0.117092	0.081	0.163	0.00763133
				INPP4B	5.76953e-07	-0.0687805	0.008	0.055	0.00772943
				ODF2L	5.82917e-07	-0.148468	0.129	0.223	0.00780934
				NBPF10	5.85241e-07	-0.112528	0.069	0.146	0.00784048
				BTF3	6.1794e-07	-0.165526	0.673	0.763	0.00827855
				TSC2	6.32681e-07	-0.102399	0.043	0.11	0.00847602
				GPR183	6.37506e-07	0.206192	0.256	0.171	0.00854066
				ATRAID	6.51153e-07	-0.124994	0.088	0.17	0.00872349
				ALDOA	6.81032e-07	-0.119504	0.188	0.298	0.00912378
				BAZ1A	6.89776e-07	-0.157847	0.192	0.297	0.00924093
				AP2A1	6.89956e-07	-0.0838097	0.024	0.082	0.00924335
				MVP	7.12817e-07	-0.0814332	0.038	0.104	0.00954961
				BRD7	7.14623e-07	-0.12167	0.096	0.182	0.00957381
				SELENOF	7.22011e-07	-0.155892	0.249	0.365	0.00967278
				TNRC6B	7.26192e-07	-0.163096	0.391	0.521	0.0097288
				TMEM120B	7.2888e-07	-0.0680258	0.01	0.057	0.0097648
				PINK1-AS	7.78281e-07	-0.105902	0.062	0.137	0.0104266
				NHLRC3	7.91226e-07	-0.103724	0.058	0.131	0.0106001
				CD24	7.9222e-07	-0.131115	0.056	0.127	0.0106134
				ZFP36	7.93377e-07	-0.100623	0.216	0.336	0.0106289
				IFITM3	7.98536e-07	-0.11802	0.089	0.172	0.010698
				APLP2	7.99639e-07	-0.156775	0.212	0.327	0.0107128
				HSP90AA1	8.34483e-07	-0.206732	0.613	0.713	0.0111796
				EPC1	8.45095e-07	-0.151944	0.259	0.371	0.0113217
				PHIP	8.53861e-07	-0.175509	0.308	0.433	0.0114392
				CRIP1P4	8.62523e-07	0.0311003	0.016	0.001	0.0115552
				CTSD	8.81759e-07	-0.101791	0.061	0.135	0.0118129
				GPRIN3	8.86388e-07	-0.0867706	0.029	0.088	0.0118749
				FKBP11	9.00185e-07	-0.15114	0.094	0.179	0.0120598
				OIP5-AS1	9.2901e-07	-0.130419	0.184	0.29	0.0124459
				CNNM3	9.39104e-07	-0.0891412	0.018	0.07	0.0125812
				DCXR	9.40415e-07	-0.0473129	0.034	0.096	0.0125987
				SSR4	9.41603e-07	-0.120126	0.238	0.35	0.0126147
				DOCK10	9.42923e-07	-0.137917	0.131	0.223	0.0126323
				RHBDF2	9.67604e-07	-0.148483	0.109	0.193	0.012963
				EIF3F	9.70729e-07	-0.144169	0.323	0.449	0.0130049
				CHD3	9.88115e-07	-0.129738	0.144	0.243	0.0132378
				TUBA1A	9.97609e-07	-0.1335	0.195	0.3	0.013365
				NFRKB	1.00703e-06	-0.0815133	0.029	0.089	0.0134912
				ZC3HAV1	1.0169e-06	-0.144982	0.165	0.264	0.0136234
				NOC2L	1.01776e-06	-0.0886477	0.042	0.107	0.013635
				KPNB1	1.02323e-06	-0.18459	0.396	0.518	0.0137083
				PRMT2	1.0272e-06	-0.1314	0.141	0.235	0.0137613
				SH3D19	1.03779e-06	-0.0726058	0.01	0.056	0.0139032
				GTF3C1	1.0776e-06	-0.0914774	0.043	0.11	0.0144365
				TLN1	1.08306e-06	-0.112144	0.243	0.369	0.0145097
				CYP2R1	1.12854e-06	-0.0926742	0.026	0.082	0.0151191
				SF3B2	1.15033e-06	-0.162265	0.319	0.436	0.015411
				LY9	1.15121e-06	0.23804	0.294	0.208	0.0154227
				GBP1	1.15492e-06	-0.105082	0.048	0.115	0.0154725
				GRIPAP1	1.17117e-06	-0.117269	0.128	0.222	0.0156902
				DUSP1	1.18315e-06	-0.161227	0.487	0.625	0.0158506
				JAK3	1.20243e-06	-0.101791	0.064	0.137	0.016109
				MYO1G	1.21291e-06	-0.0982229	0.121	0.214	0.0162494
				PIK3IP1	1.21367e-06	-0.111885	0.283	0.405	0.0162595
				CTSW	1.23283e-06	-0.0838512	0.026	0.082	0.0165162
				CERK	1.23775e-06	-0.0979164	0.048	0.116	0.0165821
				PARP1	1.24637e-06	-0.139164	0.248	0.36	0.0166977
				SNRPEP4	1.27942e-06	0.0407721	0.035	0.008	0.0171404
				MT2A	1.28003e-06	-0.089303	0.046	0.113	0.0171486
				YTHDC1	1.31159e-06	-0.169073	0.388	0.517	0.0175713
				SRSF11	1.33984e-06	-0.212547	0.727	0.789	0.0179498
				CCDC88B	1.38403e-06	-0.138518	0.184	0.289	0.0185418
				NUP210	1.39378e-06	-0.126643	0.123	0.213	0.0186725
				RBBP6	1.40111e-06	-0.17804	0.246	0.356	0.0187707
				SLC25A45	1.43056e-06	-0.10812	0.088	0.17	0.0191652
				POLR3E	1.43067e-06	-0.105794	0.05	0.117	0.0191667
				WDR73	1.4316e-06	-0.0989072	0.077	0.155	0.0191792
				ATF4	1.43207e-06	-0.0978768	0.369	0.51	0.0191854
				SPCS2P4	1.45787e-06	0.0366779	0.027	0.004	0.0195311
				CALR	1.4601e-06	-0.187365	0.272	0.386	0.019561
				U2AF1	1.46517e-06	-0.112383	0.065	0.137	0.0196289
				UBTF	1.50729e-06	-0.168341	0.185	0.285	0.0201931
				UPF3A	1.51553e-06	-0.124709	0.126	0.218	0.0203035
				TRNAU1AP	1.53822e-06	-0.0989541	0.035	0.096	0.0206076
				KCNAB2	1.5468e-06	-0.104152	0.058	0.127	0.0207225
				PFDN5	1.55241e-06	-0.19733	0.727	0.791	0.0207977
				PSMB4	1.5553e-06	-0.154964	0.209	0.31	0.0208364
				PSMC1P1	1.60026e-06	0.0482287	0.034	0.007	0.0214387
				SERINC5	1.63697e-06	-0.0888154	0.038	0.1	0.0219305
				RBM10	1.65673e-06	-0.0929378	0.048	0.114	0.0221952
				HMGB1P6	1.66268e-06	0.0407721	0.034	0.007	0.0222749
				CAMK1D	1.69039e-06	-0.164998	0.201	0.302	0.0226462
				CNDP2	1.70212e-06	-0.133101	0.157	0.252	0.0228033
				RPSAP55	1.75228e-06	0.0205939	0.013	0	0.0234752
				C1QBP	1.76447e-06	-0.123713	0.136	0.228	0.0236386
				HEMK1	1.77256e-06	-0.0845356	0.027	0.084	0.023747
				VPS36	1.78295e-06	-0.116317	0.086	0.165	0.0238862
				TCEA1P2	1.78551e-06	0.0670047	0.056	0.019	0.0239204
				SUPT6H	1.80323e-06	-0.122063	0.097	0.179	0.0241579
				KDM3A	1.82265e-06	-0.114476	0.073	0.148	0.0244181
				ZCCHC3	1.8296e-06	-0.06036	0.006	0.049	0.0245111
				CD5	1.83008e-06	-0.0710928	0.013	0.06	0.0245176
				POLR2A	1.84434e-06	-0.097882	0.054	0.122	0.0247087
				PRPF40A	1.85368e-06	-0.164691	0.297	0.417	0.0248338
				CAMK2G	1.86632e-06	-0.102174	0.032	0.09	0.025003
				NBEAL2	1.89404e-06	-0.0771534	0.018	0.068	0.0253745
				SMIM7	1.91747e-06	-0.10673	0.11	0.196	0.0256883
				NEMF	1.92823e-06	-0.1764	0.296	0.411	0.0258325
				NCOA1	1.93153e-06	-0.108838	0.07	0.144	0.0258767
				MBP	1.94309e-06	-0.112653	0.117	0.205	0.0260316
				IL4R	1.9492e-06	-0.166951	0.244	0.357	0.0261134
				DEFA3	1.95362e-06	-0.067982	0.003	0.042	0.0261726
				WDR82	1.96994e-06	-0.100393	0.169	0.273	0.0263912
				RPLP1	1.97187e-06	-0.227134	1	1	0.0264171
				ERGIC3	1.98513e-06	-0.0875078	0.104	0.191	0.0265947
				C6orf62	2.07875e-06	-0.162968	0.133	0.218	0.0278491
				KCTD20	2.08777e-06	-0.13402	0.125	0.214	0.0279699
				ZNFX1	2.09159e-06	-0.103391	0.073	0.149	0.028021
				UBE2R2	2.09405e-06	-0.104307	0.093	0.174	0.028054
				PUS1	2.11596e-06	-0.0866615	0.034	0.093	0.0283476
				RAPGEF6	2.12754e-06	-0.143512	0.131	0.221	0.0285026
				PLEKHA1	2.13259e-06	-0.119369	0.073	0.148	0.0285702
				FRA10AC1	2.13329e-06	-0.133203	0.08	0.156	0.0285797
				CD63	2.15104e-06	-0.103682	0.073	0.148	0.0288175
				DSTYK	2.24452e-06	-0.0906891	0.042	0.105	0.0300698
				NELL2	2.24687e-06	-0.0657449	0.011	0.057	0.0301013
				WIPF2	2.28294e-06	-0.103828	0.075	0.15	0.0305846
				ESYT1	2.30888e-06	-0.0786308	0.022	0.075	0.0309321
				THOC2	2.37425e-06	-0.163878	0.294	0.408	0.0318078
				MPHOSPH9	2.39289e-06	-0.106224	0.059	0.128	0.0320576
				H2AFV	2.40794e-06	-0.14092	0.131	0.218	0.0322592
				IGLV3-1	2.41835e-06	-0.0617924	0.002	0.038	0.0323987
				BTBD6	2.42873e-06	-0.0672368	0.006	0.048	0.0325377
				JTB	2.50957e-06	-0.119348	0.272	0.395	0.0336207
				ARAP2	2.52415e-06	-0.126389	0.158	0.255	0.033816
				WDR11	2.5563e-06	-0.11048	0.08	0.156	0.0342468
				GK5	2.56423e-06	-0.0821365	0.045	0.109	0.034353
				PCYT1A	2.59929e-06	-0.105979	0.048	0.112	0.0348227
				PDE3B	2.61011e-06	-0.0873559	0.04	0.101	0.0349676
				NR2C1	2.63007e-06	-0.100925	0.045	0.108	0.0352351
				YBX1P1	2.63715e-06	0.0454358	0.043	0.012	0.0353299
				SMARCA4	2.6516e-06	-0.106127	0.107	0.194	0.0355235
				ATP5F1B	2.6782e-06	-0.123957	0.209	0.316	0.0358798
				RNU2-2P	2.72161e-06	0.0546447	0.035	0.008	0.0364614
				LEPROTL1	2.80481e-06	-0.123305	0.121	0.205	0.037576
				PRKX	2.86929e-06	-0.0899154	0.169	0.273	0.0384398
				PAXX	2.89955e-06	-0.0949979	0.054	0.121	0.0388452
				IL17RA	2.97625e-06	-0.0915023	0.046	0.11	0.0398729
				FIS1	2.99757e-06	-0.125883	0.171	0.268	0.0401585
				SNRK	3.00982e-06	-0.106096	0.077	0.15	0.0403225
				ATP8B2	3.02352e-06	-0.061365	0.018	0.067	0.040506
				EIF3G	3.17685e-06	-0.116113	0.196	0.303	0.0425603
				BOD1L1	3.24578e-06	-0.169055	0.393	0.52	0.0434837
				NDUFV1	3.27505e-06	-0.109423	0.088	0.164	0.0438758
				KAT6B	3.27902e-06	-0.140182	0.161	0.258	0.0439291
				FTH1P20	3.32653e-06	0.0607955	0.042	0.012	0.0445655
				TCF25	3.33381e-06	-0.135001	0.297	0.424	0.044663
				ELMSAN1	3.38358e-06	-0.10481	0.072	0.145	0.0453298
				TBC1D2B	3.42631e-06	-0.0764018	0.016	0.063	0.0459023
				CDK5RAP1	3.503e-06	-0.0822699	0.03	0.086	0.0469297
				DNAJC2	3.52562e-06	-0.132452	0.113	0.199	0.0472328
				C11orf21	3.67132e-06	-0.0857623	0.045	0.107	0.0491847
				BPTF	3.67601e-06	-0.157443	0.406	0.536	0.0492475
				ATXN7	3.6787e-06	-0.11951	0.099	0.18	0.0492836
				MED15	3.6913e-06	-0.0966509	0.045	0.107	0.0494523
				HECA	3.71053e-06	-0.111017	0.112	0.196	0.04971
				PAPOLA	3.72677e-06	-0.141504	0.289	0.402	0.0499275
				HINT1P1	3.74854e-06	0.048834	0.034	0.008	0.0502192
				PSME2P6	3.75548e-06	0.0220552	0.014	0.001	0.0503121
				CCNL2	3.78007e-06	-0.0731234	0.182	0.288	0.0506415
				DIAPH1	3.80698e-06	-0.117901	0.125	0.21	0.0510021
				NUP160	3.8187e-06	-0.101673	0.067	0.137	0.0511591
				USP14	3.83111e-06	-0.0869801	0.089	0.168	0.0513253
				BRD2	3.87117e-06	-0.117273	0.283	0.402	0.051862
				TNFRSF14	3.90483e-06	-0.121949	0.16	0.252	0.052313
				ABL2	3.90648e-06	-0.0873369	0.034	0.091	0.0523352
				PDE7A	3.92034e-06	-0.109286	0.24	0.362	0.0525207
				TCIRG1	3.97229e-06	-0.125829	0.142	0.231	0.0532168
				LIME1	4.04568e-06	-0.0873749	0.038	0.097	0.0542
				IGSF6	4.06688e-06	0.0358726	0.027	0.005	0.054484
				CD4	4.0694e-06	-0.0619376	0.011	0.055	0.0545178
				LYZ	4.09493e-06	0.209948	0.144	0.084	0.0548598
				MTR	4.10061e-06	-0.122003	0.109	0.192	0.0549358
				ADH5	4.10615e-06	-0.104858	0.058	0.123	0.05501
				ARHGAP12	4.11222e-06	-0.104022	0.056	0.122	0.0550914
				PLAC8	4.16199e-06	-0.159691	0.273	0.387	0.0557581
				IRF3	4.23166e-06	-0.12126	0.187	0.289	0.0566916
				PRR13	4.24399e-06	-0.143496	0.235	0.337	0.0568568
				FPGS	4.27298e-06	-0.0814931	0.034	0.09	0.0572451
				ANKRD36B	4.29046e-06	-0.128179	0.134	0.223	0.0574793
				SHISA5	4.32878e-06	-0.105319	0.131	0.219	0.0579927
				CD52	4.3757e-06	0.256807	0.887	0.83	0.0586213
				VCAN	4.47595e-06	0.0492396	0.037	0.01	0.0599643
				LRRC58	4.52948e-06	-0.110498	0.096	0.174	0.0606815
				PABPC3	4.53832e-06	0.0744357	0.067	0.027	0.0607998
				TPI1	4.53969e-06	-0.136263	0.126	0.209	0.0608183
				CDC37	4.54799e-06	-0.125558	0.203	0.303	0.0609295
				GNB1	4.71412e-06	-0.090854	0.105	0.188	0.0631551
				RASA3	4.73804e-06	-0.0916078	0.101	0.182	0.0634755
				KMT2D	4.74877e-06	-0.0807609	0.035	0.093	0.0636192
				GPI	4.77595e-06	-0.102031	0.058	0.123	0.0639833
				NMT2	4.78656e-06	-0.088324	0.056	0.123	0.0641256
				LEMD2	4.85991e-06	-0.0806901	0.045	0.107	0.0651082
				ATP6AP2	4.90997e-06	-0.106051	0.081	0.155	0.0657789
				HERC1	4.92579e-06	-0.136916	0.228	0.337	0.0659908
				SERBP1P5	4.93508e-06	0.0321974	0.026	0.004	0.0661153
				HINT1	5.00365e-06	-0.144862	0.502	0.627	0.0670338
				CASP1	5.0553e-06	-0.0877144	0.056	0.122	0.0677258
				COG4	5.19265e-06	-0.0582379	0.013	0.057	0.0695659
				BLOC1S6	5.20334e-06	-0.138455	0.211	0.307	0.0697091
				FCRL6	5.23038e-06	-0.0509158	0.002	0.036	0.0700714
				TBC1D10C	5.25812e-06	-0.119751	0.182	0.278	0.070443
				TENT4B	5.35776e-06	-0.0835035	0.048	0.111	0.0717779
				SPSB3	5.48679e-06	-0.114527	0.117	0.199	0.0735065
				DDX1	5.49359e-06	-0.11629	0.078	0.15	0.0735976
				HGS	5.58873e-06	-0.0956181	0.056	0.121	0.0748723
				DNAJC19P9	5.59902e-06	0.0257764	0.016	0.001	0.07501
				BCAS2P2	5.61349e-06	0.0235133	0.016	0.001	0.0752039
				TRGC1	5.63686e-06	-0.06036	0.01	0.051	0.075517
				USP22	5.72267e-06	-0.0944716	0.069	0.139	0.0766667
				H1FX	5.72397e-06	-0.0949041	0.072	0.142	0.076684
				TCERG1	5.89745e-06	-0.125071	0.232	0.337	0.0790081
				NPC2	5.98178e-06	-0.125355	0.201	0.307	0.0801379
				TRAK2	5.99646e-06	-0.0995276	0.042	0.1	0.0803346
				SH2D1B	6.0046e-06	-0.0493141	0	0.032	0.0804436
				GIMAP1-GIMAP5	6.0586e-06	-0.0771185	0.029	0.082	0.081167
				MAN2B2	6.06053e-06	-0.0718863	0.021	0.07	0.081193
				OGFR	6.07491e-06	-0.0812412	0.062	0.131	0.0813855
				ADAT1	6.08861e-06	-0.0821256	0.043	0.104	0.0815692
				MDH1	6.11993e-06	-0.101665	0.083	0.158	0.0819887
				PIAS2	6.12866e-06	-0.0741713	0.042	0.101	0.0821056
				MTATP6P1	6.36265e-06	-0.125546	0.628	0.736	0.0852405
				ITGA4	6.49864e-06	-0.149457	0.38	0.51	0.0870623
				PASK	6.54191e-06	-0.0792424	0.042	0.1	0.087642
				FKBP15	6.58535e-06	-0.0748904	0.035	0.091	0.088224
				LYAR	6.66321e-06	-0.084949	0.05	0.112	0.089267
				ZFAS1	6.66827e-06	-0.127132	0.396	0.528	0.0893348
				ZNF224	6.70337e-06	-0.0942557	0.053	0.116	0.089805
				TELO2	6.7744e-06	-0.0657738	0.013	0.056	0.0907566
				STX4	6.81801e-06	-0.0792228	0.05	0.112	0.0913409
				NDUFB9P2	6.82329e-06	0.0249684	0.018	0.002	0.0914116
				ANP32A	6.82817e-06	-0.120342	0.24	0.345	0.0914769
				SLFN12L	6.83841e-06	-0.0756392	0.026	0.076	0.0916141
				HLA-V	6.89937e-06	-0.0666012	0.016	0.062	0.0924309
				PURA	6.95771e-06	-0.09025	0.035	0.091	0.0932125
				RRBP1	6.97788e-06	-0.129313	0.072	0.142	0.0934827
				YPEL3	6.98481e-06	-0.10847	0.208	0.312	0.0935755
				APBB1	7.07523e-06	-0.0619171	0.008	0.048	0.0947869
				EIF2S2P4	7.0949e-06	0.0301217	0.021	0.003	0.0950504
				KDM3B	7.24924e-06	-0.0965549	0.093	0.168	0.097118
				SLC9A7	7.30852e-06	-0.101634	0.061	0.126	0.0979122
				ARHGEF6	7.33626e-06	-0.0964287	0.072	0.142	0.0982838
				NDUFA9	7.33858e-06	-0.0988419	0.061	0.127	0.098315
				POLG2	7.36044e-06	-0.0908319	0.045	0.104	0.0986078
				FCGR3A	7.37114e-06	-0.0829074	0.045	0.104	0.0987511
				IPO9	7.49946e-06	-0.0861382	0.101	0.178	0.10047
				C12orf76	7.50141e-06	-0.064164	0.006	0.044	0.100496
				ANKHD1	7.51715e-06	-0.100904	0.267	0.387	0.100707
				DNAJC13	7.55121e-06	-0.107014	0.061	0.127	0.101164
				CDK5RAP2	7.57771e-06	-0.139128	0.157	0.246	0.101519
				LPP	7.62547e-06	-0.0948967	0.107	0.19	0.102158
				FAM174C	7.78926e-06	-0.0911125	0.062	0.128	0.104353
				SREBF2	7.78942e-06	-0.0882241	0.104	0.183	0.104355
				HSPE1P3	7.80815e-06	0.0183202	0.011	0	0.104606
				PSMB8	7.81089e-06	-0.149299	0.233	0.328	0.104642
				LMF2	8.03509e-06	-0.07563	0.034	0.088	0.107646
				METTL3	8.05456e-06	-0.0917642	0.065	0.132	0.107907
				PHB2	8.19238e-06	-0.112248	0.136	0.219	0.109753
				H3F3AP4	8.24392e-06	0.0731515	0.083	0.038	0.110444
				MTG1	8.37617e-06	-0.0776958	0.065	0.133	0.112215
				HSDL1	8.42522e-06	-0.06052	0.013	0.056	0.112873
				LUC7L	8.46081e-06	-0.102166	0.141	0.228	0.113349
				ITGB7	8.47766e-06	-0.0864076	0.094	0.171	0.113575
				CD28	8.501e-06	-0.054874	0.005	0.041	0.113888
				ERP29	8.5138e-06	-0.119431	0.275	0.381	0.114059
				CD226	8.51971e-06	-0.0557714	0.01	0.05	0.114139
				STAT6	8.55293e-06	-0.124472	0.228	0.338	0.114584
				HUWE1	8.64227e-06	-0.118468	0.144	0.23	0.11578
				NSD3	8.65829e-06	-0.138568	0.372	0.503	0.115995
				OXA1L	8.80112e-06	-0.108927	0.142	0.23	0.117909
				HBD	8.82179e-06	-0.048532	0	0.031	0.118186
				STK24	8.94673e-06	-0.0926175	0.085	0.158	0.119859
				AKAP13	8.95164e-06	-0.156643	0.406	0.524	0.119925
				EIF3M	9.01751e-06	-0.111285	0.208	0.307	0.120808
				PPP1R2B	9.05459e-06	0.0420034	0.037	0.01	0.121304
				SELPLG	9.11641e-06	-0.0633603	0.05	0.112	0.122133
				C1orf21	9.13408e-06	-0.0517326	0.003	0.038	0.122369
				RABEP1	9.26465e-06	-0.123819	0.224	0.328	0.124119
				ZNF430	9.28958e-06	-0.143173	0.123	0.202	0.124453
				CD160	9.30219e-06	-0.0501357	0.002	0.034	0.124621
				BCL2	9.31921e-06	-0.124761	0.216	0.311	0.124849
				CARS2	9.39761e-06	-0.0860633	0.073	0.143	0.1259
				MPRIP	9.43164e-06	-0.0920812	0.109	0.186	0.126356
				IDH3B	9.43386e-06	-0.0918435	0.096	0.172	0.126385
				NACA3P	9.46247e-06	0.058774	0.048	0.016	0.126769
				GATAD1	9.54694e-06	-0.104758	0.118	0.2	0.1279
				EIF3I	9.58551e-06	-0.129338	0.184	0.277	0.128417
				CD83	9.60395e-06	0.228104	0.315	0.237	0.128664
				TOB1	9.60619e-06	-0.0741457	0.029	0.08	0.128694
				ARPC2	9.75576e-06	-0.15444	0.657	0.757	0.130698
				GGA1	9.77978e-06	-0.0996324	0.099	0.176	0.13102
				ANKHD1-EIF4EBP3	9.82877e-06	-0.104898	0.264	0.377	0.131676
				CDYL	9.94671e-06	-0.0973368	0.046	0.105	0.133256
				IRAK1	9.99292e-06	-0.120418	0.107	0.182	0.133875
				GPR155	1.0079e-05	-0.0791714	0.05	0.111	0.135028
				GSE1	1.01394e-05	-0.0862112	0.058	0.122	0.135837
				TNRC6C-AS1	1.01569e-05	-0.0955566	0.058	0.121	0.136072
				CD300A	1.02242e-05	-0.0512203	0.01	0.049	0.136974
				ANKIB1	1.02491e-05	-0.0616449	0.061	0.127	0.137308
				TNRC6C	1.02856e-05	-0.0915932	0.069	0.136	0.137797
				EPRS	1.03504e-05	-0.140304	0.125	0.204	0.138664
				NORAD	1.03734e-05	-0.100107	0.181	0.278	0.138973
				KPNA6	1.0489e-05	-0.107622	0.2	0.298	0.140521
				DCAF11	1.05328e-05	-0.101438	0.096	0.17	0.141108
				NLRC3	1.05646e-05	-0.0844471	0.037	0.091	0.141534
				NHP2	1.06622e-05	-0.11201	0.121	0.202	0.142841
				IGLV2-14	1.08026e-05	-0.111251	0.018	0.062	0.144722
				ADPGK	1.09416e-05	-0.100608	0.216	0.317	0.146584
				FAM193B	1.09696e-05	-0.0735078	0.073	0.144	0.14696
				MDN1	1.10873e-05	-0.145433	0.126	0.204	0.148537
				CHRNB1	1.1089e-05	-0.0486167	0.003	0.037	0.14856
				SNRNP70	1.11536e-05	-0.0933169	0.399	0.543	0.149425
				NFATC2	1.11571e-05	-0.100438	0.038	0.093	0.149472
				RAD51-AS1	1.13232e-05	-0.0854751	0.064	0.13	0.151697
				FRYL	1.13379e-05	-0.136689	0.15	0.234	0.151894
				PSMA7	1.14813e-05	-0.133516	0.256	0.356	0.153814
				DENND4B	1.15222e-05	-0.104595	0.085	0.155	0.154363
				CTBP1	1.15901e-05	-0.088752	0.04	0.096	0.155273
				MRPL10	1.16408e-05	-0.0681012	0.018	0.062	0.155951
				HSPA9	1.18466e-05	-0.159313	0.278	0.377	0.158709
				WDR6	1.18562e-05	-0.0982114	0.07	0.136	0.158838
				CLPTM1L	1.18754e-05	-0.0792888	0.038	0.094	0.159095
				ORAI1	1.19245e-05	-0.0748904	0.048	0.108	0.159752
				LENG8	1.21923e-05	-0.106433	0.153	0.241	0.16334
				SNURF	1.22723e-05	-0.0838097	0.029	0.079	0.164412
				GIMAP5	1.23707e-05	-0.0756312	0.032	0.084	0.16573
				GLCCI1	1.23916e-05	-0.0845356	0.03	0.081	0.16601
				PRKCB	1.24839e-05	-0.139379	0.433	0.56	0.167246
				EIF4A2	1.25619e-05	-0.158052	0.446	0.562	0.168291
				UBA52	1.30783e-05	-0.169927	0.922	0.948	0.175211
				OGFOD3	1.31094e-05	-0.0574489	0.013	0.054	0.175626
				MICAL3	1.32164e-05	-0.0696322	0.099	0.177	0.17706
				VIM-AS1	1.33934e-05	-0.0582116	0.016	0.059	0.179432
				FCER2	1.3421e-05	-0.106637	0.188	0.289	0.179801
				SPG7	1.3471e-05	-0.0987964	0.182	0.283	0.18047
				NDUFS2	1.34765e-05	-0.0856327	0.056	0.118	0.180545
				ZFHX2-AS1	1.36179e-05	-0.0606986	0.024	0.072	0.182439
				FUT11	1.39356e-05	-0.0718769	0.018	0.062	0.186695
				ADARB1	1.39894e-05	-0.0755743	0.077	0.146	0.187416
				POU2F2	1.42155e-05	-0.162568	0.457	0.564	0.190445
				POMT1	1.42347e-05	-0.0680691	0.016	0.059	0.190702
				MRPL20	1.43121e-05	-0.138193	0.168	0.253	0.191739
				CCDC25	1.43565e-05	-0.100388	0.054	0.114	0.192334
				ESYT2	1.44046e-05	-0.069946	0.065	0.131	0.192979
				KRI1	1.45042e-05	-0.100377	0.081	0.151	0.194313
				REEP5	1.46168e-05	-0.100124	0.089	0.162	0.195821
				VAMP1	1.47026e-05	-0.0734212	0.038	0.093	0.19697
				DCLRE1C	1.48668e-05	-0.106599	0.091	0.163	0.199171
				RBMS1	1.52904e-05	-0.063147	0.07	0.137	0.204846
				ATG13	1.53296e-05	-0.0704852	0.035	0.089	0.20537
				TSPAN32	1.54789e-05	-0.0645431	0.034	0.086	0.207371
				PDS5A	1.59253e-05	-0.100542	0.171	0.262	0.213352
				C16orf58	1.60022e-05	-0.0733821	0.018	0.061	0.214382
				DDX24	1.61217e-05	0.240897	0.534	0.475	0.215982
				SUB1P1	1.63169e-05	0.019785	0.013	0.001	0.218598
				TRIM66	1.64105e-05	-0.0611065	0.006	0.042	0.219852
				MROH1	1.64121e-05	-0.0649801	0.011	0.05	0.219873
				PTPRE	1.64285e-05	-0.0748904	0.03	0.081	0.220093
				RAB5B	1.64482e-05	-0.0636979	0.024	0.072	0.220356
				ADSL	1.6518e-05	-0.0711864	0.03	0.081	0.221292
				PRDX1	1.66905e-05	-0.121444	0.07	0.135	0.223603
				PCNX1	1.67299e-05	-0.0989072	0.086	0.156	0.224131
				MKLN1	1.68703e-05	-0.097385	0.086	0.158	0.226011
				AGO3	1.69479e-05	-0.0949907	0.073	0.139	0.227051
				NKTR	1.72269e-05	-0.180833	0.586	0.668	0.230788
				ATF6B	1.72575e-05	-0.0905083	0.123	0.205	0.231199
				SIRT7	1.72819e-05	-0.114531	0.096	0.166	0.231525
				AP1M1	1.73691e-05	-0.0837007	0.037	0.09	0.232694
				ADA	1.74977e-05	-0.0573937	0.013	0.053	0.234416
				CELF2	1.77629e-05	-0.158813	0.351	0.471	0.23797
				DHRS3	1.82096e-05	-0.0494372	0.005	0.039	0.243954
				FLT3LG	1.83837e-05	-0.0841636	0.059	0.121	0.246287
				EP400	1.86263e-05	-0.0803525	0.089	0.162	0.249537
				TAOK1	1.89951e-05	-0.137582	0.094	0.163	0.254478
				TRIM44	1.90102e-05	-0.0776202	0.219	0.324	0.25468
				HECTD1	1.90511e-05	-0.122083	0.198	0.296	0.255227
				F2R	1.93632e-05	-0.0596397	0.013	0.053	0.259409
				MYL6	1.96517e-05	-0.131011	0.607	0.708	0.263274
				DEF6	1.974e-05	-0.0853523	0.078	0.145	0.264456
				FOSL2	1.97919e-05	-0.0627795	0.018	0.061	0.265152
				RASAL3	1.98036e-05	-0.0835552	0.05	0.107	0.265309
				BACH2	1.98258e-05	-0.125923	0.228	0.332	0.265606
				SERP1	1.98319e-05	-0.140744	0.28	0.379	0.265689
				WSB1	2.01552e-05	-0.127608	0.214	0.312	0.27002
				TUBA1B	2.0242e-05	-0.114515	0.19	0.285	0.271183
				BAZ1B	2.09328e-05	-0.128388	0.139	0.219	0.280436
				CYB561	2.11685e-05	-0.05346	0.01	0.047	0.283595
				DYNC1H1	2.11981e-05	-0.0829727	0.233	0.338	0.283991
				PABPC1P3	2.13193e-05	0.0510368	0.05	0.018	0.285615
				ZNF101	2.20052e-05	-0.0769382	0.089	0.16	0.294804
				GNL3L	2.21031e-05	-0.0973298	0.12	0.197	0.296115
				EDEM2	2.21545e-05	-0.0748904	0.026	0.072	0.296804
				MTDH	2.2169e-05	-0.126658	0.383	0.505	0.296999
				TCL1A	2.23544e-05	-0.0967735	0.2	0.298	0.299482
				HBG2	2.26274e-05	0.031564	0.021	0.003	0.303139
				ANKRD44-IT1	2.26733e-05	-0.0571339	0.026	0.073	0.303755
				PDIA3P1	2.26917e-05	0.0583762	0.077	0.035	0.304001
				SNRPFP1	2.2759e-05	0.029315	0.021	0.003	0.304902
				HELB	2.28415e-05	-0.0570239	0.026	0.073	0.306008
				HAGH	2.28629e-05	-0.0756369	0.029	0.077	0.306294
				CPSF6	2.30232e-05	-0.0910414	0.073	0.138	0.308441
				IL18RAP	2.30627e-05	-0.0406869	0	0.028	0.308971
				PTMAP8	2.32198e-05	0.0235133	0.014	0.001	0.311075
				SCAPER	2.32465e-05	-0.136478	0.134	0.213	0.311434
				ACTN1	2.33188e-05	-0.0642989	0.018	0.06	0.312401
				XIST	2.34909e-05	-0.203405	0.53	0.615	0.314708
				PIK3R5	2.35623e-05	-0.0827877	0.056	0.116	0.315664
				PEX26	2.36748e-05	-0.0719551	0.037	0.089	0.317171
				ABCA2	2.43276e-05	-0.0438801	0.002	0.031	0.325917
				TLK1	2.43277e-05	-0.105026	0.152	0.235	0.325919
				SMARCC1	2.45808e-05	-0.134752	0.224	0.319	0.329309
				TRAP1	2.47813e-05	-0.0726995	0.042	0.096	0.331995
				RABGGTB	2.48228e-05	-0.11573	0.144	0.224	0.332551
				DDX27	2.49358e-05	-0.121416	0.252	0.353	0.334065
				PPP2R1A	2.50211e-05	-0.088226	0.077	0.142	0.335208
				SMURF2	2.50537e-05	-0.0593654	0.029	0.078	0.335644
				DHPS	2.52135e-05	-0.0847864	0.061	0.122	0.337785
				SIGIRR	2.5504e-05	-0.0763338	0.056	0.114	0.341678
				ARL6IP1P2	2.56089e-05	0.0278692	0.019	0.003	0.343083
				LETMD1	2.59516e-05	-0.0777801	0.046	0.103	0.347673
				DNAJA3	2.60734e-05	-0.0763831	0.026	0.072	0.349305
				MFHAS1	2.61308e-05	-0.0711107	0.018	0.059	0.350075
				CHKB	2.62364e-05	-0.0845869	0.083	0.15	0.351489
				VAMP2	2.64559e-05	-0.0964112	0.243	0.347	0.354429
				PSMD11	2.67609e-05	-0.0828113	0.045	0.1	0.358515
				HBG1	2.69331e-05	0.0204387	0.016	0.002	0.360823
				LIMD1	2.70495e-05	-0.0748904	0.027	0.074	0.362382
				ARFGAP2	2.70701e-05	-0.0878662	0.097	0.169	0.362658
				UPF3AP1	2.72483e-05	0.0196312	0.016	0.002	0.365045
				NONO	2.72628e-05	-0.0939992	0.196	0.29	0.36524
				ARFGEF1	2.73814e-05	-0.0659927	0.125	0.205	0.366828
				HMGA1	2.74451e-05	-0.0699677	0.067	0.13	0.367682
				MAP3K8	2.77275e-05	0.214009	0.299	0.227	0.371465
				KLHDC3	2.78324e-05	-0.0756357	0.029	0.076	0.37287
				PPP2R5C	2.81253e-05	-0.106712	0.235	0.334	0.376795
				SOD2	2.83916e-05	-0.0775522	0.099	0.174	0.380362
				NUCKS1	2.8556e-05	-0.106186	0.316	0.429	0.382564
				GTF3A	2.8814e-05	-0.104921	0.288	0.395	0.386021
				SIPA1	2.8823e-05	-0.0871136	0.058	0.116	0.386141
				SLC5A6	2.91054e-05	-0.0578519	0.027	0.075	0.389925
				USP48	2.93336e-05	-0.131803	0.182	0.266	0.392983
				TMEM41A	2.95023e-05	-0.0681957	0.029	0.076	0.395243
				NSMCE1	2.96953e-05	-0.0980413	0.069	0.131	0.397828
				GATAD2A	3.04879e-05	-0.0763491	0.043	0.097	0.408447
				KLF8	3.10289e-05	-0.0590737	0.018	0.059	0.415694
				FERMT3	3.14915e-05	-0.0904726	0.099	0.169	0.421892
				RDH11	3.15068e-05	-0.079249	0.043	0.097	0.422097
				HDAC7	3.16812e-05	-0.0876389	0.065	0.127	0.424433
				TMEM245	3.21269e-05	-0.0847719	0.064	0.125	0.430404
				CD44	3.23459e-05	-0.137345	0.267	0.365	0.433339
				HTT	3.26722e-05	-0.0902309	0.081	0.146	0.437709
				MYD88	3.27037e-05	-0.0689503	0.032	0.081	0.438132
				PAN2	3.29899e-05	-0.0791969	0.053	0.11	0.441966
				PSAP	3.31804e-05	-0.107879	0.329	0.44	0.444518
				GRK2	3.3275e-05	-0.135625	0.192	0.276	0.445785
				AATF	3.33392e-05	-0.0796709	0.089	0.159	0.446645
				N4BP2L2	3.37313e-05	-0.128313	0.355	0.464	0.451898
				CDC42P6	3.38896e-05	0.0404022	0.034	0.01	0.45402
				SNAP29	3.39827e-05	-0.0756166	0.046	0.101	0.455266
				YIPF4	3.40306e-05	-0.0780758	0.126	0.203	0.455908
				CHD1L	3.41195e-05	-0.103605	0.105	0.177	0.457099
				ITGAM	3.45392e-05	-0.0635928	0.022	0.066	0.462722
				SNRPA1	3.45849e-05	-0.0822699	0.168	0.255	0.463334
				PGPEP1	3.4607e-05	-0.0830058	0.035	0.085	0.46363
				YWHAZP2	3.50573e-05	0.0137619	0.01	0	0.469663
				EEF1B2P2	3.50573e-05	0.0137619	0.01	0	0.469663
				WBP11P1	3.50576e-05	0.0160428	0.01	0	0.469667
				CD2	3.51033e-05	-0.0663537	0.061	0.121	0.47028
				AKTIP	3.51635e-05	-0.051069	0.006	0.04	0.471086
				ANKH	3.52194e-05	-0.0778789	0.026	0.071	0.471835
				PPFIBP1	3.54859e-05	-0.057141	0.002	0.03	0.475404
				IGKC	3.63314e-05	-0.17527	0.756	0.68	0.486731
				VDAC3	3.68565e-05	-0.0741777	0.056	0.115	0.493766
				RBM26	3.69016e-05	-0.150012	0.342	0.447	0.494371
				RBM38	3.69657e-05	-0.125276	0.304	0.407	0.49523
				SMAP2	3.7062e-05	0.23538	0.749	0.712	0.496519
				DOCK2	3.72073e-05	-0.132888	0.284	0.383	0.498466
				TRIM8	3.73162e-05	-0.0690138	0.037	0.087	0.499925
				HSP90AB3P	3.73441e-05	0.0634017	0.061	0.026	0.500299
				HEXA	3.75098e-05	-0.0847286	0.067	0.129	0.502519
				RER1	3.8178e-05	-0.0783912	0.072	0.135	0.51147
				MDM4	3.83645e-05	-0.12545	0.337	0.446	0.51397
				MMS19	3.86705e-05	-0.0666012	0.022	0.066	0.518069
				IL12RB1	3.86759e-05	-0.0573937	0.014	0.053	0.518141
				GBP4	3.87708e-05	-0.0428839	0.141	0.227	0.519412
				HNRNPA3	3.8776e-05	-0.160756	0.505	0.611	0.519483
				NELFCD	3.91607e-05	-0.0965854	0.102	0.173	0.524636
				HCLS1	3.96265e-05	-0.117016	0.342	0.45	0.530877
				SIDT2	4.00918e-05	-0.100501	0.064	0.122	0.537109
				ZNF75A	4.00994e-05	-0.109723	0.073	0.135	0.537211
				SRGN	4.06703e-05	-0.12406	0.26	0.357	0.54486
				ALKBH4	4.07492e-05	-0.054906	0.006	0.039	0.545917
				RFFL	4.0893e-05	-0.0704169	0.029	0.075	0.547843
				PSMD13	4.0997e-05	-0.0950401	0.107	0.178	0.549236
				TECPR1	4.10923e-05	-0.0762736	0.075	0.14	0.550514
				ZNF106	4.1245e-05	-0.113598	0.142	0.222	0.552559
				CXCL8	4.13673e-05	0.0452112	0.029	0.007	0.554197
				TSPYL1	4.13943e-05	-0.0776999	0.07	0.132	0.55456
				PRKCSH	4.16469e-05	-0.0742421	0.129	0.209	0.557943
				ADAM19	4.18052e-05	-0.0964287	0.077	0.14	0.560064
				SRP14P2	4.18266e-05	0.0318528	0.029	0.007	0.560352
				CALM2P2	4.21476e-05	0.0260929	0.024	0.005	0.564651
				GRSF1	4.21559e-05	-0.0887101	0.045	0.097	0.564762
				U62631.1	4.21997e-05	-0.0550958	0.013	0.05	0.56535
				UBE2Q2P2	4.22679e-05	-0.0518436	0.008	0.042	0.566263
				IGHM	4.22681e-05	-0.301977	0.797	0.808	0.566265
				STRAP	4.26021e-05	-0.093506	0.085	0.15	0.57074
				VAV1	4.26331e-05	-0.0770913	0.042	0.093	0.571156
				ABCA7	4.26992e-05	-0.0763558	0.043	0.095	0.572041
				CDC42SE1	4.28432e-05	-0.092936	0.169	0.252	0.573971
				DCAF7	4.31022e-05	-0.0934794	0.081	0.146	0.57744
				FDPS	4.3561e-05	-0.0980284	0.099	0.167	0.583587
				CARD11	4.37771e-05	-0.0813262	0.062	0.121	0.586482
				KLHL36	4.42296e-05	-0.0843154	0.096	0.165	0.592544
				CDR2	4.50203e-05	-0.0536292	0.016	0.056	0.603137
				POLR2E	4.51872e-05	-0.085292	0.085	0.15	0.605373
				TARSL2	4.52489e-05	-0.059381	0.073	0.139	0.6062
				UBAC2	4.54913e-05	-0.0891534	0.058	0.114	0.609446
				ATP6V1G2-DDX39B	4.61414e-05	-0.0824142	0.16	0.245	0.618156
				MGAT1	4.69473e-05	-0.0692216	0.061	0.121	0.628953
				TYK2	4.7256e-05	-0.0678322	0.07	0.132	0.633088
				NSD1	4.72675e-05	-0.0883826	0.125	0.201	0.633243
				SEC22C	4.72873e-05	-0.0872616	0.043	0.095	0.633508
				OFD1	4.76718e-05	-0.14148	0.243	0.335	0.638658
				SUPT7L	4.76826e-05	-0.0658735	0.021	0.063	0.638803
				H6PD	4.80303e-05	-0.0592452	0.027	0.073	0.643461
				SDF4	4.81106e-05	-0.0875955	0.109	0.181	0.644538
				S1PR4	4.81699e-05	-0.0627096	0.054	0.112	0.645332
				SH2D1A	4.83575e-05	-0.0560116	0.021	0.063	0.647846
				BHLHE40	4.84111e-05	-0.0620192	0.019	0.06	0.648563
				KDM2A	4.8868e-05	-0.0877144	0.171	0.256	0.654685
				IGHG1	4.9026e-05	-0.532433	0.129	0.206	0.656801
				ENTPD4	4.91549e-05	-0.0845924	0.125	0.204	0.658528
				GIMAP4	4.93796e-05	-0.0792424	0.053	0.108	0.661538
				PLEKHB2	4.96686e-05	-0.0598956	0.054	0.112	0.66541
				PGK1	4.97359e-05	-0.11645	0.241	0.335	0.666311
				BIRC6	4.97785e-05	-0.127296	0.219	0.307	0.666883
				TRIP11	4.99533e-05	-0.104914	0.11	0.184	0.669224
				E2F5	5.00524e-05	-0.0763716	0.03	0.077	0.670552
				RGS14	5.02524e-05	-0.0719234	0.032	0.079	0.673231
				ABHD14B	5.02849e-05	-0.0827525	0.056	0.112	0.673667
				MAP4K2	5.03887e-05	-0.0837184	0.088	0.154	0.675058
				ANXA1	5.03899e-05	-0.0860309	0.086	0.151	0.675073
				INPPL1	5.1359e-05	-0.0592209	0.026	0.07	0.688057
				NAP1L4P1	5.17762e-05	0.029952	0.022	0.004	0.693646
				CAMK4	5.19643e-05	-0.0614906	0.032	0.079	0.696166
				MFNG	5.24031e-05	-0.119583	0.136	0.21	0.702044
				ZRANB1	5.2629e-05	-0.0996938	0.078	0.141	0.705071
				CMTM3	5.27773e-05	-0.0598778	0.021	0.062	0.707058
				AUTS2	5.3112e-05	-0.0504937	0.029	0.075	0.711541
				FBXO38	5.34307e-05	-0.0624878	0.035	0.084	0.715812
				CDK13	5.4133e-05	-0.12854	0.232	0.331	0.72522
				CHD7	5.45164e-05	-0.0743965	0.273	0.379	0.730357
				ARHGAP17	5.47168e-05	-0.0929503	0.08	0.143	0.733041
				FAM193A	5.51129e-05	-0.0791969	0.05	0.104	0.738347
				SEL1L3	5.53296e-05	-0.0921817	0.222	0.321	0.741251
				RGS1	5.57803e-05	-0.0892385	0.054	0.109	0.747289
				ABCD4	5.65127e-05	-0.064352	0.064	0.125	0.7571
				CD1C	5.68027e-05	-0.0733961	0.018	0.057	0.760986
				CRAMP1	5.80684e-05	-0.0658025	0.016	0.054	0.777942
				DNHD1	5.84528e-05	-0.0527592	0.013	0.049	0.783092
				GATA3	5.91298e-05	-0.0526887	0.011	0.047	0.792162
				ITPR1	5.94156e-05	-0.132365	0.307	0.412	0.795991
				PDCD7	6.00695e-05	-0.0763602	0.038	0.087	0.804751
				CCDC107	6.09428e-05	-0.069726	0.038	0.087	0.816451
				USP20	6.15059e-05	-0.0551271	0.016	0.054	0.823995
				IL27RA	6.15538e-05	-0.0874385	0.102	0.172	0.824637
				YPEL5	6.2995e-05	0.228707	0.428	0.369	0.843943
				BRD9	6.31189e-05	-0.104023	0.11	0.181	0.845605
				NAP1L1	6.37368e-05	-0.162478	0.81	0.869	0.853882
				SF1	6.37633e-05	-0.0985819	0.388	0.514	0.854237
				IKZF3	6.50697e-05	-0.121257	0.342	0.445	0.871739
				NISCH	6.52881e-05	-0.0902087	0.081	0.144	0.874664
				ZZEF1	6.59693e-05	-0.0789429	0.097	0.166	0.88379
				PLIN3	6.6043e-05	-0.0646688	0.043	0.094	0.884778
				UBAP2L	6.6809e-05	-0.0931348	0.073	0.133	0.89504
				PPP1CC	6.7334e-05	-0.0945435	0.193	0.28	0.902073
				SLC35E3	6.76969e-05	-0.0877334	0.051	0.104	0.906935
				INTS10	6.85338e-05	-0.099475	0.129	0.202	0.918147
				BDP1	6.86583e-05	-0.173053	0.329	0.434	0.919815
				PDE4D	6.90328e-05	-0.0691282	0.051	0.105	0.924832
				HGSNAT	6.93812e-05	-0.0690228	0.037	0.085	0.9295
				RASGRP2	6.95148e-05	-0.100057	0.342	0.454	0.93129
				STOM	6.96777e-05	-0.053528	0.013	0.049	0.933472
				JSRP1	7.05505e-05	-0.0401249	0.005	0.035	0.945165
				SELENOKP1	7.08545e-05	0.019785	0.011	0.001	0.949238
				ENO1P1	7.1053e-05	0.0152339	0.011	0.001	0.951897
				SRP72P2	7.1053e-05	0.0152339	0.011	0.001	0.951897
				TMEM168	7.12169e-05	-0.0629856	0.029	0.073	0.954093
				PITPNM1	7.12285e-05	-0.0567144	0.019	0.059	0.954248
				DPP4	7.21226e-05	-0.0455882	0.006	0.038	0.966226
				SLC39A7	7.25532e-05	-0.0658452	0.021	0.061	0.971995
				CLIC3	7.34957e-05	-0.0479665	0.008	0.04	0.984622
				STK4	7.41934e-05	-0.119726	0.371	0.482	0.993969
				ZKSCAN1	7.45182e-05	-0.103927	0.16	0.242	0.998321
				F13A1	7.45511e-05	-0.041581	0.003	0.031	0.998761
				KTN1	7.4771e-05	-0.156695	0.38	0.489	1
				ADCY7	7.68241e-05	-0.0849191	0.062	0.118	1
				RNF213-AS1	7.69874e-05	-0.0391706	0.002	0.028	1
				KDSR	7.78463e-05	-0.0495093	0.042	0.091	1
				YWHAZP3	7.84003e-05	0.0225471	0.019	0.003	1
				EEF1A1P9	7.8845e-05	0.0240004	0.019	0.003	1
				ADAM10	7.90533e-05	-0.103943	0.118	0.188	1
				KIAA1109	8.03005e-05	-0.0891042	0.248	0.345	1
				CCL4	8.07138e-05	-0.062199	0.03	0.075	1
				IGBP1	8.12961e-05	-0.0692631	0.067	0.126	1
				GALT	8.13463e-05	-0.0770517	0.054	0.108	1
				NXF1	8.17509e-05	-0.0883547	0.109	0.178	1
				PUF60	8.2113e-05	-0.0676077	0.046	0.098	1
				NAPRT	8.2193e-05	-0.0439798	0.005	0.034	1
				LDHA	8.2205e-05	-0.109843	0.136	0.21	1
				QARS	8.22448e-05	-0.0823637	0.094	0.161	1
				CMC1	8.26016e-05	-0.0613438	0.024	0.066	1
				STRN3	8.27659e-05	-0.0616949	0.034	0.08	1
				KCTD7	8.34817e-05	-0.0597119	0.016	0.053	1
				SPOP	8.37683e-05	-0.105888	0.099	0.164	1
				GOLGA3	8.52106e-05	-0.0707026	0.072	0.133	1
				NPEPL1	8.53101e-05	-0.0681645	0.03	0.075	1
				SH3KBP1	8.55305e-05	-0.0932033	0.219	0.309	1
				CARMIL2	8.60918e-05	-0.0528292	0.016	0.053	1
				PCMT1	8.6514e-05	-0.0929108	0.054	0.107	1
				COPS6	8.67502e-05	-0.0949839	0.107	0.174	1
				BRF1	8.72303e-05	-0.0503333	0.01	0.043	1
				WBP2	8.7492e-05	-0.0727355	0.056	0.11	1
				ECE1	8.75137e-05	-0.0741659	0.051	0.104	1
				APRT	8.78452e-05	-0.111998	0.211	0.295	1
				SNRPD3	8.79078e-05	-0.119121	0.196	0.282	1
				ARID1B	8.81296e-05	-0.122022	0.193	0.273	1
				FCER1G	8.84732e-05	-0.07854	0.048	0.099	1
				DLG1	8.91999e-05	-0.0696821	0.117	0.189	1
				NBPF12	8.94023e-05	-0.0755984	0.067	0.125	1
				ANKLE2	9.11669e-05	-0.0761603	0.137	0.214	1
				FBXO16	9.11914e-05	-0.105366	0.08	0.14	1
				TCP11L2	9.29091e-05	-0.0943602	0.12	0.19	1
				ZNF37BP	9.3309e-05	-0.0912152	0.088	0.151	1
				NUMA1	9.33447e-05	-0.103958	0.137	0.21	1
				ZFC3H1	9.35977e-05	-0.118464	0.283	0.376	1
				URI1	9.44222e-05	-0.0900768	0.08	0.141	1
				SAP18P2	9.50243e-05	0.0212467	0.013	0.001	1
				ENSAP2	9.50243e-05	0.0212467	0.013	0.001	1
				CD164	9.51783e-05	-0.0916661	0.184	0.27	1
				MTCH1	9.52882e-05	-0.0832193	0.195	0.284	1
				ABRACL	9.5444e-05	-0.059201	0.062	0.119	1
				SPCS1	9.55495e-05	-0.133856	0.177	0.26	1
				RASA1	9.5584e-05	-0.0697963	0.045	0.095	1
				CRTAP	9.71808e-05	-0.0690317	0.043	0.093	1
				ATP11B	9.76271e-05	-0.0699605	0.07	0.13	1
				SNRPA	9.77902e-05	-0.072729	0.056	0.109	1
				TOMM6	9.85021e-05	-0.104638	0.214	0.301	1
				CLMN	9.96745e-05	-0.0544263	0.014	0.05	1
				DNM2	9.9689e-05	-0.0741953	0.083	0.146	1
				CPNE1	9.99255e-05	-0.0683594	0.123	0.196	1
				HSD17B11	0.000100204	-0.103379	0.097	0.161	1
				LASP1	0.000100293	-0.068502	0.065	0.122	1
				SLC35A3	0.000100563	-0.069946	0.067	0.125	1
				ATG16L2	0.000101293	-0.0946536	0.125	0.195	1
				CXorf38	0.00010183	-0.0901501	0.117	0.186	1
				SEM1	0.000102842	-0.10546	0.112	0.179	1
				ARF3	0.000102853	-0.0590488	0.021	0.06	1
				TEX9	0.000104007	0.0572326	0.067	0.031	1
				MYC	0.000104161	-0.0924373	0.067	0.124	1
				SF3A1	0.000104378	-0.0918137	0.073	0.131	1
				EDARADD	0.000104389	0.0181686	0.014	0.002	1
				ATF4P3	0.000104389	0.0181686	0.014	0.002	1
				MARS	0.000104497	-0.0836076	0.104	0.171	1
				RLIM	0.000105655	0.130267	0.16	0.105	1
				ATP5F1A	0.000105769	-0.120779	0.268	0.363	1
				DGKA	0.000106654	-0.107767	0.157	0.233	1
				SLC35C2	0.000106992	-0.0711978	0.037	0.083	1
				TRIM52	0.000107916	-0.0614303	0.059	0.116	1
				PSMA4	0.000108282	-0.0967012	0.139	0.213	1
				AFDN	0.00010848	-0.065831	0.018	0.055	1
				PKM	0.000108638	-0.0769737	0.081	0.142	1
				WDR37	0.000108691	-0.049839	0.016	0.053	1
				OSBPL7	0.000109175	-0.0392282	0.003	0.03	1
				CSNK2B	0.000109583	-0.11318	0.155	0.229	1
				KAT2B	0.000109797	-0.0935865	0.083	0.144	1
				EWSR1	0.00011018	-0.0967026	0.292	0.4	1
				SLFN13	0.000110537	-0.0576662	0.029	0.072	1
				IGKV3-11	0.000110945	-0.112326	0.006	0.036	1
				CHKB-CPT1B	0.000111087	-0.0824169	0.097	0.162	1
				ACSS1	0.000111093	-0.0835422	0.054	0.107	1
				ZNF316	0.000111214	-0.0791905	0.054	0.107	1
				CLCN7	0.000111693	-0.0777206	0.07	0.128	1
				EIF1B	0.000111815	-0.133367	0.225	0.311	1
				ULK1	0.000112446	-0.0770879	0.043	0.091	1
				CBX4	0.000112623	-0.0654869	0.05	0.101	1
				TAGLN	0.000112695	-0.084205	0.056	0.109	1
				LDLRAP1	0.000113503	-0.0653724	0.045	0.094	1
				EIF4EBP2	0.00011374	-0.0756144	0.05	0.1	1
				TTC17	0.000114225	-0.0965854	0.142	0.217	1
				PTP4A2	0.000115326	-0.144878	0.302	0.391	1
				PARP8	0.000115734	-0.0855524	0.115	0.184	1
				PATJ	0.000115749	-0.0856568	0.093	0.155	1
				TFDP2	0.000117707	-0.0692713	0.067	0.123	1
				CCND2	0.000118574	-0.0589167	0.05	0.101	1
				ITPR3	0.000118973	-0.0734368	0.048	0.098	1
				MSL1	0.000119714	-0.0942186	0.086	0.146	1
				GPAT4	0.000119781	-0.0849792	0.054	0.106	1
				LTBP4	0.000119813	-0.0569962	0.03	0.074	1
				GIMAP6	0.00011985	-0.0416346	0.005	0.033	1
				ATP9B	0.000120455	-0.0539237	0.046	0.097	1
				METTL2B	0.000120718	-0.063767	0.03	0.074	1
				CD79A	0.000121318	0.183339	0.834	0.818	1
				TYW5	0.00012162	-0.0665751	0.069	0.126	1
				SIK1B	0.000122088	-0.0521703	0.019	0.057	1
				CEP85L	0.000122828	-0.097056	0.11	0.178	1
				STMN3	0.000123005	-0.0652103	0.034	0.078	1
				ARHGEF3	0.000123297	-0.0698872	0.062	0.117	1
				HERPUD2	0.000123862	-0.0832781	0.08	0.139	1
				CDK6	0.000123881	-0.0644306	0.029	0.071	1
				ZNF91	0.000124625	-0.0675348	0.101	0.167	1
				TECR	0.000124765	-0.0652253	0.032	0.076	1
				SNX1	0.000124769	-0.102551	0.104	0.168	1
				ZNF335	0.000124829	-0.0704445	0.034	0.078	1
				DAD1	0.000127032	-0.0933663	0.133	0.203	1
				SIK3	0.000128137	-0.0906952	0.088	0.149	1
				TRIM28	0.000128745	-0.0727061	0.046	0.096	1
				NSG1	0.00013034	-0.032799	0	0.023	1
				HAVCR2	0.000130354	-0.0343801	0	0.023	1
				GPSM2	0.000131524	-0.041581	0.003	0.03	1
				UQCRB	0.000131568	-0.108125	0.42	0.523	1
				NOTCH1	0.000131574	-0.0598308	0.022	0.062	1
				MSL3	0.00013213	-0.0748904	0.182	0.271	1
				TMEM256-PLSCR3	0.000132662	-0.0840014	0.075	0.132	1
				TRIM13	0.000132719	-0.0853827	0.072	0.129	1
				SIVA1	0.000132738	-0.0874213	0.121	0.19	1
				ZCCHC2	0.000133696	-0.062469	0.038	0.085	1
				PPP1R12B	0.000134928	-0.0645112	0.03	0.073	1
				PI4KA	0.000135557	-0.0682471	0.035	0.08	1
				CLN3	0.000136974	-0.0592452	0.03	0.073	1
				ADCY3	0.000138632	-0.0562169	0.026	0.067	1
				SDHAP3	0.000138915	-0.053528	0.013	0.047	1
				MEGF6	0.000139779	-0.0756312	0.032	0.075	1
				REST	0.000140596	-0.0835833	0.094	0.159	1
				HERC2	0.000140764	-0.0935392	0.134	0.204	1
				TGOLN2	0.000141625	-0.0934027	0.304	0.407	1
				SERPINB6	0.000141881	-0.0625066	0.046	0.096	1
				PSMD3	0.000142966	-0.0756221	0.046	0.095	1
				LPXN	0.000143323	-0.0799664	0.05	0.099	1
				RBM15B	0.00014443	-0.0480523	0.011	0.044	1
				PPP1R2	0.000145524	-0.122737	0.249	0.335	1
				KAT6A	0.000146231	-0.116387	0.27	0.364	1
				MRE11	0.000146595	-0.0791777	0.059	0.112	1
				PLPBP	0.000147142	-0.0503428	0.029	0.071	1
				GFER	0.000147524	-0.0505662	0.016	0.052	1
				AP4B1	0.000149208	-0.0697731	0.043	0.091	1
				LMBR1	0.000149714	-0.0479233	0.006	0.035	1
				HSBP1L1	0.000151077	-0.0432494	0.006	0.035	1
				RBBP8	0.000151729	0.0880256	0.072	0.036	1
				SGSH	0.000152378	-0.0661731	0.042	0.089	1
				RRP1B	0.000152961	-0.0639525	0.043	0.091	1
				SYK	0.000153976	-0.155599	0.244	0.328	1
				SET	0.00015406	-0.103087	0.462	0.575	1
				SARS	0.00015427	-0.0648924	0.105	0.173	1
				NXPE3	0.000154439	-0.0706094	0.061	0.114	1
				SMARCD2	0.000154445	-0.0689319	0.034	0.077	1
				PPIB	0.00015496	-0.175562	0.268	0.361	1
				MTERF4	0.000156548	-0.105988	0.118	0.183	1
				ZBTB38	0.000156714	-0.0942743	0.075	0.132	1
				EEF1A1P8	0.000159068	0.0114773	0.008	0	1
				TERF1P4	0.000159068	0.0114773	0.008	0	1
				TPM3P8	0.000159069	0.0137619	0.008	0	1
				PXN-AS1	0.000159899	-0.0411774	0.01	0.041	1
				EDF1	0.000160301	-0.108639	0.364	0.463	1
				EIF3B	0.000160678	-0.0897803	0.133	0.203	1
				CCDC12	0.000161146	-0.0982908	0.184	0.264	1
				MEF2A	0.000162351	0.180765	0.291	0.224	1
				ABR	0.00016349	-0.0653579	0.04	0.086	1
				BUD23	0.000163745	-0.106988	0.133	0.2	1
				HMGN4	0.000163956	-0.0727919	0.075	0.133	1
				GMPR2	0.000164348	-0.0574213	0.016	0.051	1
				CDC16	0.000164705	-0.0856568	0.102	0.165	1
				SSR1	0.000165196	-0.086997	0.101	0.164	1
				NETO1	0.000165312	-0.0438801	0.002	0.026	1
				NIPAL3	0.000166213	-0.0770388	0.062	0.116	1
				WIPI2	0.000166537	-0.0893484	0.089	0.15	1
				CD200	0.000168071	-0.0688947	0.019	0.056	1
				UBR2	0.000168475	-0.0767824	0.155	0.231	1
				GRAP2	0.000168497	-0.0599012	0.027	0.068	1
				USP4	0.000168809	-0.0631639	0.081	0.141	1
				TARBP1	0.000168984	-0.0622165	0.065	0.121	1
				GMEB2	0.000169808	-0.0467727	0.014	0.049	1
				AIP	0.00017187	-0.0888027	0.086	0.145	1
				RBSN	0.00017261	-0.0610217	0.04	0.086	1
				CYBC1	0.000173065	-0.0963136	0.107	0.171	1
				KRR1	0.000173171	-0.0939992	0.163	0.239	1
				STIP1	0.000173305	-0.0569406	0.027	0.068	1
				METTL17	0.000173833	-0.0791777	0.064	0.117	1
				NPM1P39	0.000174136	0.0828083	0.105	0.061	1
				MED24	0.00017466	-0.0560116	0.021	0.058	1
				COX6A1P2	0.000175387	0.0372051	0.037	0.013	1
				KANSL1	0.000175774	-0.0729262	0.12	0.188	1
				DIS3L	0.000175845	-0.0756101	0.051	0.101	1
				NBDY	0.000176705	-0.097449	0.091	0.151	1
				RPP14	0.000176934	-0.0698117	0.045	0.093	1
				CUTALP	0.000179525	-0.0728367	0.083	0.142	1
				FAM111A	0.000179568	-0.0800245	0.131	0.201	1
				ROCK1	0.000179717	-0.128678	0.366	0.472	1
				NDFIP1	0.000182034	-0.0873633	0.086	0.145	1
				PSMA5	0.000182791	-0.0700034	0.077	0.134	1
				TBX21	0.000183118	-0.0448572	0.008	0.038	1
				CDK11A	0.000183335	-0.0858835	0.193	0.278	1
				G6PD	0.000183902	-0.042727	0.011	0.043	1
				NRDE2	0.000184775	-0.0762836	0.069	0.125	1
				ATP6V0E2	0.000185396	-0.0551583	0.019	0.056	1
				SLC35E1	0.000185599	-0.0523988	0.045	0.093	1
				MAN2A2	0.000187633	-0.0623355	0.037	0.081	1
				PIEZO1	0.000187775	-0.0791969	0.062	0.114	1
				PSD4	0.000188317	-0.0770517	0.056	0.107	1
				AP1G2	0.000188399	-0.0830759	0.096	0.158	1
				PDCD2	0.000188827	-0.0924373	0.078	0.134	1
				JMJD7-PLA2G4B	0.000188935	-0.0567144	0.019	0.056	1
				TRIM14	0.00019187	-0.0645431	0.04	0.085	1
				SCAF8	0.000192416	-0.0776357	0.083	0.142	1
				ANKRD10	0.000193023	-0.0880385	0.19	0.271	1
				TMEM184B	0.000193114	-0.0368715	0.003	0.029	1
				KMT2C	0.000195427	-0.0767695	0.324	0.434	1
				PPWD1	0.000195452	-0.0841981	0.113	0.179	1
				DCPS	0.000196231	-0.0597835	0.021	0.058	1
				TOMM5	0.000196447	0.146517	0.195	0.138	1
				XPO1	0.000197931	-0.121453	0.155	0.226	1
				GCLM	0.000198158	-0.0481376	0.013	0.045	1
				EXOC7	0.000199088	-0.0623814	0.078	0.136	1
				S100A6	0.00019953	-0.0893758	0.337	0.439	1
				POLD2	0.00019986	-0.0643487	0.022	0.06	1
				CARHSP1	0.000200161	-0.0697418	0.038	0.083	1
				EFTUD2	0.000200796	-0.05344	0.035	0.079	1
				HIST1H2BG	0.000201056	-0.0360223	0.002	0.025	1
				RIOK3	0.000201237	-0.0760714	0.187	0.271	1
				PNMA1	0.000201259	-0.0344456	0.002	0.025	1
				PRRC2A	0.000205034	-0.0631312	0.04	0.085	1
				CKAP5	0.000205497	-0.0785905	0.035	0.078	1
				NDUFB4P12	0.000206194	0.0262564	0.019	0.004	1
				PPIAP29	0.000206913	0.029952	0.019	0.004	1
				PAN3	0.000207157	-0.0700939	0.086	0.146	1
				ABI2	0.000207352	-0.0561587	0.024	0.063	1
				EIF1P3	0.000208686	0.0217409	0.019	0.004	1
				SLC38A10	0.000210029	-0.0624878	0.045	0.092	1
				ZBTB14	0.000210418	-0.0473221	0.011	0.043	1
				TACC3	0.000210967	-0.0486588	0.042	0.088	1
				CLEC2B	0.00021309	-0.100219	0.126	0.192	1
				RNF44	0.000213567	-0.0742186	0.104	0.168	1
				ZNF562	0.000214618	-0.0559521	0.018	0.053	1
				VTA1	0.000215127	-0.06515	0.027	0.067	1
				PPAN-P2RY11	0.000215949	-0.0377772	0.005	0.031	1
				KLHDC4	0.000216225	-0.0435262	0.027	0.067	1
				TMEM131L	0.000216311	-0.109928	0.201	0.278	1
				NPM1P27	0.000217274	0.085415	0.112	0.067	1
				RCC2	0.000217429	-0.0713131	0.064	0.117	1
				ACD	0.000219135	-0.0448572	0.008	0.037	1
				LUZP1	0.000219191	-0.0465035	0.01	0.04	1
				EHMT2	0.000219235	-0.0618735	0.051	0.1	1
				PRKCQ	0.000219609	-0.0440788	0.008	0.037	1
				UBBP4	0.000220299	0.0623985	0.059	0.027	1
				JAZF1	0.000220937	-0.0805122	0.069	0.123	1
				WBP11	0.00022189	0.179907	0.337	0.273	1
				ZNHIT1	0.000222059	-0.0643056	0.07	0.126	1
				PUM3	0.000223012	-0.114472	0.105	0.169	1
				RAP1GAP2	0.000225474	-0.0474532	0.014	0.048	1
				GIGYF2	0.000227474	-0.0949506	0.128	0.195	1
				MSI2	0.000227996	-0.0808974	0.107	0.171	1
				NOP56	0.000228249	-0.105065	0.152	0.223	1
				RBM15	0.00023053	-0.10035	0.073	0.126	1
				EXOG	0.000230816	-0.0683868	0.05	0.098	1
				PARP6	0.000231715	-0.0637326	0.032	0.073	1
				ADD3	0.000231833	-0.0875526	0.431	0.557	1
				SRSF6	0.000232297	-0.115009	0.196	0.274	1
				TNFSF14	0.000232463	-0.0304242	0	0.021	1
				KCNG1	0.000232519	-0.0367484	0	0.021	1
				PYROXD2	0.00023261	-0.0392282	0.003	0.028	1
				VPS28	0.000233235	-0.0807669	0.133	0.201	1
				AGA	0.000233313	-0.0666141	0.024	0.062	1
				SH3BP2	0.000234486	-0.0845313	0.086	0.144	1
				ADD1	0.000238883	-0.06543	0.241	0.334	1
				PPAN	0.000239775	-0.0554043	0.024	0.062	1
				MTHFR	0.000240817	-0.0609646	0.072	0.128	1
				AK2	0.000241041	-0.0613304	0.061	0.113	1
				S1PR1	0.0002416	-0.070603	0.064	0.116	1
				KIAA1191	0.000241726	-0.0704919	0.043	0.089	1
				GOPC	0.000243257	-0.084418	0.042	0.086	1
				HDAC3	0.000243852	-0.0655988	0.058	0.109	1
				ZNF44	0.000244476	-0.07127	0.051	0.099	1
				DDX17	0.000246705	-0.13738	0.687	0.732	1
				PTPRC	0.000247025	-0.149075	0.757	0.815	1
				BMI1	0.000247815	-0.0806382	0.053	0.102	1
				TAP2	0.000248013	-0.0558572	0.149	0.224	1
				SH3BP5-AS1	0.000248254	-0.0583161	0.024	0.062	1
				LUC7L3	0.000249836	-0.177382	0.741	0.779	1
				SNHG14	0.000250249	-0.100831	0.168	0.246	1
				EIF4G3	0.000250761	-0.0735686	0.105	0.168	1
				AK9	0.000251642	-0.0756233	0.034	0.076	1
				NDUFC2-KCTD14	0.000251914	-0.0719992	0.056	0.105	1
				NFKBIB	0.000253339	-0.0742042	0.086	0.145	1
				COTL1	0.00025335	-0.0842081	0.276	0.371	1
				NOM1	0.000253713	-0.0900333	0.083	0.14	1
				TBC1D4	0.000253764	-0.0497994	0.018	0.052	1
				NAA16	0.000254205	-0.0721747	0.083	0.141	1
				VPS39	0.00025455	-0.0838835	0.088	0.146	1
				MACO1	0.000256963	-0.083427	0.062	0.113	1
				U2AF1L5	0.000257977	-0.0528988	0.018	0.052	1
				ZNF800	0.000258369	-0.110128	0.123	0.188	1
				MAGED2	0.000258854	-0.0598778	0.026	0.064	1
				SYNJ1	0.000260266	-0.0369938	0.005	0.031	1
				NGDN	0.000260377	-0.0863591	0.099	0.16	1
				FANCA	0.000263895	-0.043401	0.01	0.039	1
				DPEP2	0.000264325	-0.0851587	0.091	0.15	1
				IGHD	0.000264828	-0.124726	0.454	0.563	1
				INTS6L	0.000268457	-0.0756199	0.045	0.09	1
				TRPV2	0.000269161	-0.0535385	0.037	0.08	1
				ATP13A1	0.00026923	-0.0561294	0.026	0.064	1
				CHST12	0.000269287	-0.0647151	0.051	0.099	1
				SGSM2	0.00026931	-0.0566143	0.045	0.091	1
				STX16-NPEPL1	0.000269744	-0.0625066	0.089	0.15	1
				TMEM109	0.000271525	-0.0519488	0.035	0.078	1
				MFSD11	0.000271735	-0.0445634	0.034	0.076	1
				PPP1R12C	0.000271813	-0.0588926	0.05	0.098	1
				BCAP31	0.000271986	-0.0566034	0.128	0.197	1
				PTK2B	0.000272758	-0.0857014	0.228	0.314	1
				RBCK1	0.000275188	-0.0734958	0.078	0.135	1
				XBP1	0.00027628	-0.147711	0.117	0.182	1
				SACM1L	0.000277545	-0.0497865	0.035	0.078	1
				CRTC2	0.00027828	-0.0763188	0.062	0.113	1
				DMTF1	0.000278448	-0.106224	0.22	0.301	1
				MPC1	0.000281341	-0.0683868	0.053	0.101	1
				SLC2A3	0.000281526	-0.0616307	0.206	0.287	1
				ANKZF1	0.000281819	-0.062612	0.091	0.152	1
				SNHG4	0.000282106	-0.036085	0.003	0.027	1
				CTBP2	0.000282106	-0.036085	0.003	0.027	1
				AKIRIN2	0.000283895	-0.0531531	0.069	0.123	1
				MED6	0.000284007	-0.0513877	0.097	0.16	1
				UACA	0.000285414	-0.0748904	0.013	0.044	1
				UNC13D	0.000287415	-0.072729	0.058	0.107	1
				NDC1	0.000288096	-0.0385017	0.003	0.027	1
				CPSF1	0.000288719	-0.0668652	0.046	0.093	1
				IKBKB	0.000290108	-0.0881102	0.081	0.137	1
				PTPN12	0.000291784	-0.069902	0.061	0.111	1
				BAG6	0.000292724	-0.0691109	0.056	0.105	1
				FMR1	0.000292901	-0.0783659	0.081	0.137	1
				HSF1	0.000293378	-0.0580337	0.045	0.09	1
				POGLUT3	0.000294874	-0.0383842	0.002	0.024	1
				SMC3	0.000297066	-0.0816241	0.216	0.297	1
				ZNF346	0.0002984	-0.054329	0.014	0.047	1
				IGHG2	0.000299339	-0.0812942	0.089	0.147	1
				TGFBR3	0.000300043	-0.0473659	0.014	0.047	1
				WDR26	0.000300472	-0.0816288	0.107	0.169	1
				PRPF3	0.000303849	-0.0912885	0.121	0.186	1
				PRKCA	0.000306304	-0.0369327	0.005	0.03	1
				EIF4BP3	0.000307002	0.0304174	0.026	0.007	1
				CAMP	0.000308826	-0.051069	0.008	0.036	1
				THRAP3P1	0.0003092	0.012953	0.01	0.001	1
				CD55	0.000313062	0.193245	0.35	0.295	1
				ADPRM	0.000313187	-0.0791336	0.061	0.111	1
				MRI1	0.000313245	-0.0734257	0.046	0.091	1
				C12orf75	0.000313263	-0.0707566	0.085	0.141	1
				IFI44L	0.000313705	-0.0998008	0.069	0.121	1
				IL24	0.000314215	-0.0433	0.008	0.036	1
				CPD	0.000314215	-0.0433	0.008	0.036	1
				SHFL	0.000314394	-0.0673352	0.089	0.148	1
				SERBP1P1	0.000314754	0.0188241	0.016	0.003	1
				DDHD1	0.000315808	-0.0948432	0.134	0.2	1
				ARIH2OS	0.000316246	-0.0425208	0.008	0.036	1
				POLR2J3	0.000316377	-0.0602659	0.045	0.09	1
				RASSF5	0.000317823	-0.087387	0.128	0.193	1
				MAP2K1	0.000318221	-0.0726995	0.045	0.09	1
				MRPS15	0.000318823	-0.0639691	0.046	0.092	1
				ICAM2	0.000320155	-0.0784747	0.061	0.11	1
				HMG20A	0.000320842	-0.0614906	0.032	0.072	1
				TPCN1	0.000324059	-0.0711807	0.035	0.076	1
				PHF12	0.000324509	-0.0812787	0.07	0.122	1
				COL19A1	0.000325374	-0.0983122	0.182	0.257	1
				CENPT	0.000325759	-0.0479653	0.027	0.066	1
				BRWD1	0.000326519	-0.0676949	0.171	0.248	1
				FBXO6	0.000326641	-0.0544585	0.022	0.058	1
				GSPT1	0.000327284	-0.0832576	0.133	0.2	1
				ABCF2	0.000329806	-0.050719	0.019	0.054	1
				FBXW5	0.000330188	-0.0721079	0.085	0.14	1
				NLRP1	0.000330465	-0.0641105	0.19	0.27	1
				SYTL1	0.000332644	-0.0755481	0.128	0.193	1
				CSK	0.000333898	-0.0801081	0.136	0.204	1
				LNPEP	0.000334127	-0.111505	0.2	0.277	1
				POLR2B	0.000336185	-0.0723604	0.142	0.215	1
				TAF15	0.000336843	-0.0959344	0.188	0.265	1
				KCTD9	0.000337923	-0.0355898	0.016	0.049	1
				EXOSC2	0.000338194	-0.0585213	0.03	0.07	1
				RAD23B	0.000339249	-0.0867971	0.12	0.183	1
				FBXW2	0.000339595	-0.0486588	0.045	0.09	1
				AP3D1	0.00034076	-0.0803681	0.091	0.149	1
				HNRNPL	0.000342132	-0.0742599	0.153	0.227	1
				TSBP1-AS1	0.000342156	-0.0343801	0	0.02	1
				IGHV3-15	0.000342235	-0.171453	0	0.02	1
				TMEM106A	0.000345201	-0.0590984	0.022	0.058	1
				CREB1	0.000345299	-0.0580317	0.121	0.186	1
				DDX56	0.000346301	-0.0644952	0.035	0.076	1
				UNKL	0.000346613	-0.0537969	0.048	0.095	1
				SENP6	0.000346923	-0.0993976	0.254	0.345	1
				RNF115	0.000347462	-0.0867072	0.085	0.14	1
				NPAT	0.000347858	0.125643	0.176	0.122	1
				SLAMF7	0.000348551	-0.0748904	0.058	0.107	1
				ADO	0.000349365	-0.0337896	0.003	0.027	1
				GRHPR	0.000349759	-0.0624121	0.04	0.083	1
				SPPL2B	0.000350626	-0.0659927	0.141	0.209	1
				TNIK	0.000354363	-0.0630406	0.037	0.079	1
				PSME4	0.000354562	-0.107492	0.166	0.237	1
				EIF5AL1	0.000355049	0.0654159	0.081	0.044	1
				MON1B	0.000355457	-0.0573498	0.043	0.088	1
				UBE2Q1	0.000355497	-0.0820608	0.059	0.108	1
				VHL	0.000360341	-0.11401	0.173	0.242	1
				PAWR	0.000362423	-0.0966151	0.118	0.18	1
				MPHOSPH10	0.000365282	-0.0879347	0.107	0.169	1
				FAM153A	0.000365784	-0.0441281	0.01	0.038	1
				VNN2	0.00036605	-0.0518067	0.029	0.067	1
				URGCP	0.000366688	-0.040852	0.005	0.03	1
				ZNF717	0.000367042	-0.0229865	0.002	0.024	1
				KDM2B	0.000367421	-0.0712147	0.042	0.085	1
				TSPOAP1	0.000368754	-0.0369327	0.005	0.03	1
				MS4A6A	0.000368866	0.0313921	0.021	0.005	1
				MICAL1	0.000369363	-0.0722637	0.118	0.184	1
				HSP90AA2P	0.000369626	0.0486607	0.05	0.022	1
				STMN1	0.000372013	-0.0874324	0.032	0.071	1
				FBRS	0.000375049	-0.0579303	0.04	0.083	1
				COQ6	0.000375093	-0.0501128	0.026	0.063	1
				RAB4B-EGLN2	0.000375124	-0.0625997	0.053	0.1	1
				DDRGK1	0.000375185	-0.0601085	0.037	0.079	1
				CCNDBP1	0.000375264	-0.0792107	0.168	0.241	1
				LCP2	0.000378233	-0.0712536	0.056	0.103	1
				VAC14	0.000378416	-0.0395133	0.01	0.038	1
				TPRG1L	0.000378955	-0.059554	0.045	0.09	1
				ERAP1	0.000379422	-0.0584349	0.056	0.105	1
				ENTPD6	0.000379567	-0.0628553	0.026	0.062	1
				IQSEC1	0.00037982	-0.0834742	0.166	0.242	1
				UBE2F	0.000381251	-0.0549908	0.04	0.083	1
				HSH2D	0.000381706	-0.0686314	0.28	0.376	1
				KPNA2	0.000382941	-0.0446123	0.018	0.051	1
				EIF3H	0.000384965	-0.0943677	0.363	0.466	1
				ZBTB16	0.00038599	-0.0564957	0.113	0.181	1
				UBL5P2	0.000386553	0.0167028	0.011	0.001	1
				MFSD14C	0.000387686	-0.0763082	0.062	0.112	1
				ABCB9	0.000388816	-0.0386766	0.008	0.035	1
				TOR1A	0.000389242	-0.0434285	0.024	0.061	1
				TTC14	0.000389317	-0.0870418	0.233	0.322	1
				DNAJB12	0.00038961	-0.0531728	0.027	0.065	1
				POLR1C	0.000390686	-0.0659572	0.034	0.073	1
				SH3GL1	0.000390786	-0.0474532	0.016	0.048	1
				ANKFY1	0.000392527	-0.0606099	0.027	0.064	1
				INTS3	0.000392668	-0.0539597	0.029	0.067	1
				INPP4A	0.000393384	-0.0544906	0.024	0.06	1
				COA1	0.000393903	-0.0777373	0.064	0.114	1
				STAT5A	0.000395221	-0.0624121	0.043	0.087	1
				FBXO33	0.000395294	-0.0651282	0.075	0.13	1
				CDC42SE2	0.000395353	-0.0574302	0.227	0.317	1
				ZNF266	0.000397491	-0.0566697	0.045	0.09	1
				WASF2	0.00039822	-0.0811966	0.225	0.306	1
				LLGL2	0.00039962	-0.0512952	0.018	0.05	1
				IL11RA	0.000400063	-0.0490322	0.016	0.048	1
				SMPD1	0.000400341	-0.0341183	0.008	0.035	1
				CYB5A	0.000400852	-0.0719325	0.034	0.073	1
				PKN1	0.000401131	-0.0580849	0.045	0.089	1
				NUDT3	0.000401388	-0.0921115	0.187	0.262	1
				PXDC1	0.000402696	0.0399695	0.027	0.008	1
				EIF2D	0.000404261	-0.0726793	0.035	0.076	1
				CBLB	0.000407886	-0.062542	0.091	0.15	1
				CD69	0.000408197	0.374772	0.375	0.34	1
				TESPA1	0.000408394	-0.0477542	0.024	0.06	1
				MAP1LC3B2	0.000410934	0.0381564	0.05	0.022	1
				WDFY1	0.000411163	-0.0812787	0.069	0.119	1
				PHF14	0.000411872	-0.096195	0.101	0.159	1
				TOP2B	0.000413672	-0.116658	0.181	0.251	1
				RBM19	0.000414295	-0.0812787	0.07	0.121	1
				SSH2	0.000416169	-0.0705737	0.161	0.236	1
				CCT2	0.000416686	-0.0664711	0.184	0.262	1
				WDR1	0.000417526	-0.0859406	0.137	0.204	1
				NAP1L4P3	0.000418084	0.0326559	0.024	0.007	1
				SLC12A9	0.000418168	-0.0559073	0.045	0.089	1
				TRAPPC10	0.000419147	-0.059994	0.032	0.071	1
				PLEC	0.000422914	-0.0684257	0.061	0.109	1
				VPS26B	0.000423284	-0.0389644	0.013	0.043	1
				TXNL4A	0.000424754	-0.0833893	0.075	0.126	1
				PPIL4	0.000424931	-0.0995173	0.085	0.139	1
				TCTA	0.000425211	-0.0584705	0.03	0.069	1
				PPP2R5A	0.000425721	-0.0755902	0.078	0.132	1
				ABHD15	0.000427294	-0.0411236	0.011	0.04	1
				FNDC3B	0.000428607	-0.0506428	0.018	0.05	1
				QTRT1	0.000428949	-0.0727127	0.053	0.099	1
				NAT9	0.000429863	-0.0542485	0.034	0.074	1
				NPM1P25	0.000433257	-0.03681	0.002	0.023	1
				ITGA5	0.000434152	-0.0320773	0.002	0.023	1
				AK5	0.000434373	-0.031287	0.002	0.023	1
				CTDSP1	0.000436552	-0.0493553	0.046	0.091	1
				ULK3	0.000436577	-0.047583	0.018	0.05	1
				ADAM17	0.000438885	-0.0686584	0.078	0.132	1
				SNHG32	0.000440045	-0.103174	0.222	0.297	1
				ZMYND8	0.000441063	-0.0940917	0.195	0.27	1
				ZNF677	0.00044166	-0.057531	0.019	0.053	1
				CHTF18	0.000442628	-0.0385017	0.005	0.029	1
				CRTC1	0.000443871	-0.0369327	0.005	0.029	1
				BCL7C	0.000444285	-0.0622579	0.035	0.075	1
				YIPF5	0.000447548	-0.0503428	0.03	0.069	1
				SLC25A44	0.000448338	-0.0410696	0.01	0.038	1
				PRKD2	0.000449267	-0.0859034	0.096	0.152	1
				PDCD4	0.000449527	-0.0990186	0.351	0.446	1
				SLC4A7	0.000450369	-0.122011	0.144	0.209	1
				CD79B	0.000451596	0.183584	0.575	0.541	1
				U2SURP	0.000453633	-0.114419	0.304	0.385	1
				GNAQ	0.000456295	-0.0346409	0.005	0.029	1
				SEC24B	0.000457763	-0.0734324	0.045	0.088	1
				MRPS18B	0.000460123	-0.0542506	0.083	0.139	1
				PPP1R3E	0.000460532	-0.0564177	0.034	0.073	1
				MX1	0.000462807	-0.0700526	0.078	0.133	1
				TSR1	0.0004631	-0.0656944	0.067	0.118	1
				RFX7	0.000464353	-0.0696537	0.026	0.062	1
				AHCYL1	0.000464699	-0.0589408	0.046	0.091	1
				NEDD8-MDP1	0.000465438	-0.0641159	0.061	0.109	1
				TUBB6	0.00046556	0.0541896	0.045	0.019	1
				TSNAX	0.000465664	-0.0762917	0.075	0.128	1
				TMEM8A	0.000467011	-0.0473659	0.013	0.043	1
				TRAM1	0.000467964	-0.0938735	0.153	0.22	1
				SON	0.000468445	0.169481	0.775	0.723	1
				MOV10	0.000471702	-0.042727	0.013	0.043	1
				MRPL11	0.000473281	-0.0647763	0.05	0.095	1
				SLC25A39	0.000473893	-0.0668408	0.048	0.092	1
				RIC3	0.00047402	-0.0682876	0.107	0.168	1
				NUDT21	0.000474645	-0.0770452	0.062	0.11	1
				HPS1	0.000476298	-0.0735274	0.101	0.158	1
				SLC44A2	0.00047744	-0.0695888	0.121	0.186	1
				ELMOD3	0.00047767	-0.0436716	0.032	0.071	1
				ZNF639	0.000477736	-0.0792034	0.054	0.1	1
				CSRP1	0.000478068	-0.0436504	0.016	0.048	1
				SLC2A5	0.000478232	-0.0371153	0.006	0.032	1
				APOBR	0.000478601	-0.042161	0.016	0.048	1
				RNF31	0.000480284	-0.0574489	0.019	0.052	1
				EIF3J-DT	0.000480285	-0.0620192	0.019	0.052	1
				TTC19	0.000482138	-0.0720122	0.058	0.105	1
				ECI2	0.000484375	-0.0564177	0.037	0.077	1
				TMEM248	0.00048451	-0.0755247	0.139	0.206	1
				RANGAP1	0.00048486	-0.0601312	0.038	0.08	1
				EML3	0.00048524	-0.0483155	0.077	0.131	1
				CYTH4	0.00048937	-0.0775633	0.11	0.172	1
				DOCK11	0.000492181	-0.0854962	0.161	0.232	1
				PPP1R16B	0.000492345	-0.0666581	0.093	0.15	1
				NPEPPS	0.000494179	-0.0649338	0.11	0.172	1
				AKIRIN1	0.000494625	-0.104023	0.128	0.187	1
				ERC1	0.000494808	-0.0538862	0.105	0.168	1
				ZNF551	0.000495206	-0.054329	0.014	0.045	1
				ATP5MGP2	0.000495942	0.0246453	0.019	0.004	1
				AHSA2P	0.000498328	-0.071987	0.214	0.294	1
				SCAND2P	0.00049985	-0.0454235	0.022	0.057	1
				CHMP4B	0.000500551	-0.0742042	0.086	0.141	1
				CLASP1	0.000504933	-0.0554346	0.029	0.066	1
				XRCC5	0.000505785	-0.11958	0.241	0.313	1
				CD59	0.000506936	-0.0638521	0.037	0.077	1
				HNRNPH1	0.00051011	-0.130943	0.49	0.591	1
				ATRX	0.000515023	-0.116289	0.438	0.54	1
				GPN2	0.000517019	-0.0571339	0.035	0.075	1
				SDHA	0.000517448	-0.0642745	0.072	0.123	1
				HERPUD1	0.000519221	0.219319	0.372	0.319	1
				PCBP2	0.000521235	-0.100696	0.292	0.379	1
				LGALS3BP	0.000522782	-0.0410155	0.01	0.037	1
				CUL9	0.000523263	-0.0483486	0.019	0.052	1
				PPP1CA	0.000529449	-0.0719515	0.206	0.287	1
				DDX3X	0.000531868	-0.084993	0.388	0.486	1
				IL16	0.000531906	-0.0597835	0.222	0.308	1
				TNFAIP8	0.000533864	-0.0601899	0.188	0.269	1
				TXN	0.000535115	-0.0748904	0.101	0.16	1
				SH3TC1	0.00053593	-0.0532738	0.03	0.068	1
				IGLV2-11	0.000536204	-0.145643	0.002	0.022	1
				ITGA2B	0.0005372	-0.0337896	0.005	0.029	1
				MTFR1L	0.000539506	-0.0553128	0.024	0.059	1
				IPCEF1	0.000539916	-0.0399602	0.018	0.05	1
				CSNK1G2	0.00054271	-0.0966748	0.128	0.189	1
				SLC66A3	0.000542988	-0.048432	0.021	0.054	1
				SCML1	0.000544025	-0.061365	0.022	0.057	1
				PDCD11	0.00054492	-0.0640348	0.048	0.092	1
				MDH2	0.000546433	-0.0721437	0.097	0.155	1
				STIM1	0.000546839	-0.0504981	0.058	0.105	1
				CHD2	0.000550591	-0.160898	0.561	0.634	1
				P2RX7	0.000551071	-0.0326548	0.018	0.05	1
				RPUSD3	0.000553184	-0.0599478	0.03	0.068	1
				ITM2C	0.000554225	-0.148098	0.069	0.117	1
				CD38	0.000554543	-0.0851954	0.03	0.068	1
				PGGT1B	0.000555264	-0.0686941	0.073	0.126	1
				NENF	0.00055614	-0.0472531	0.03	0.068	1
				MICA	0.00055851	-0.0445167	0.014	0.045	1
				STAG3L5P-PVRIG2P-PILRB	0.000559014	-0.0722529	0.125	0.187	1
				NPHP3-ACAD11	0.000564286	-0.0713861	0.07	0.121	1
				BICRAL	0.000564546	-0.0413909	0.016	0.047	1
				MAP4	0.000565042	-0.111273	0.149	0.214	1
				DNAJB9	0.000566608	-0.0473813	0.032	0.071	1
				ATOX1	0.000566955	-0.0756255	0.042	0.082	1
				IFNGR1	0.000568602	-0.0826147	0.075	0.126	1
				ASAP1	0.000569389	-0.0756047	0.061	0.108	1
				TRIM33	0.000569433	-0.0859174	0.168	0.239	1
				ATP5MGL	0.000569776	0.103717	0.149	0.1	1
				COQ10A	0.000570098	-0.0443236	0.013	0.042	1
				NUCB2	0.000570286	-0.0648066	0.056	0.102	1
				PILRB	0.000572026	-0.0519403	0.081	0.137	1
				CREBRF	0.000578145	-0.0843279	0.292	0.385	1
				NME2P1	0.00058054	0.0310502	0.026	0.008	1
				PSMB9	0.000581418	-0.090241	0.329	0.417	1
				CFLAR	0.000581991	-0.0854046	0.313	0.405	1
				MCM7	0.000582045	-0.0630105	0.078	0.131	1
				CAMLG	0.000583878	-0.0879965	0.089	0.144	1
				SOD1	0.000587017	-0.0827709	0.225	0.305	1
				ATG4B	0.000592577	-0.0589648	0.054	0.1	1
				NADSYN1	0.000593198	-0.0624533	0.086	0.14	1
				CARS	0.000593327	-0.071964	0.048	0.091	1
				ACAD11	0.000596168	-0.0559073	0.038	0.079	1
				DROSHA	0.000597459	-0.0521344	0.021	0.054	1
				PPP6R1	0.000598276	-0.0666346	0.093	0.148	1
				IVD	0.000599023	-0.0734856	0.073	0.125	1
				AGTRAP	0.000602254	-0.0396261	0.011	0.039	1
				NAA10	0.000606788	-0.0720671	0.073	0.124	1
				TATDN2	0.000607432	-0.0526604	0.037	0.077	1
				CALCOCO1	0.000609972	-0.0726827	0.042	0.082	1
				ACACB	0.000611405	-0.0272517	0	0.019	1
				NCLN	0.000611493	-0.047296	0.03	0.068	1
				IGLV1-47	0.000611566	-0.107551	0	0.019	1
				YKT6	0.000613049	-0.0734257	0.046	0.089	1
				DNASE1	0.00061346	-0.0655571	0.056	0.102	1
				ACAA1	0.000613996	-0.0613505	0.067	0.117	1
				NRDC	0.000619026	-0.0761229	0.161	0.231	1
				CBX6	0.000621866	-0.0629301	0.03	0.067	1
				TTBK2	0.000629255	-0.0661863	0.045	0.087	1
				GATD1	0.00062963	-0.050681	0.022	0.056	1
				FCGRT	0.000630047	-0.0568282	0.026	0.061	1
				EXOSC6	0.00063079	-0.0616949	0.045	0.087	1
				PUM2	0.000634875	-0.062388	0.118	0.181	1
				UBP1	0.000637504	-0.0677589	0.064	0.112	1
				IL18R1	0.000637819	-0.031287	0.002	0.022	1
				FOXO1	0.000638233	-0.0549434	0.083	0.138	1
				TRPC4AP	0.000639804	-0.067181	0.077	0.128	1
				RREB1	0.000640129	-0.0594839	0.04	0.081	1
				SLC25A38	0.000642027	-0.0612698	0.061	0.108	1
				CCDC85B	0.000644169	-0.0668408	0.051	0.095	1
				NSMCE4A	0.00064728	-0.0573348	0.073	0.125	1
				DDX42	0.000647979	-0.0950682	0.177	0.247	1
				CUL3	0.00064823	-0.0518665	0.155	0.226	1
				NOL4L	0.000657188	-0.0364572	0.01	0.036	1
				ABCB1	0.000659532	-0.0468473	0.034	0.072	1
				RNF103	0.000659726	-0.0417743	0.04	0.081	1
				FTX	0.000659907	-0.0955054	0.118	0.177	1
				GUK1	0.000667883	-0.0819925	0.153	0.219	1
				PPP1R12A	0.000668602	-0.0626573	0.24	0.329	1
				PHF20L1	0.000671031	-0.0530923	0.128	0.194	1
				WAC	0.000671895	-0.121162	0.294	0.373	1
				TYW3	0.00067413	-0.0818734	0.07	0.119	1
				TAGLN2	0.000674774	0.23469	0.462	0.426	1
				HENMT1	0.000675741	-0.0347056	0.006	0.031	1
				NCOR2	0.000678874	-0.0602659	0.048	0.091	1
				MAPKAPK2	0.000679012	-0.0776009	0.109	0.167	1
				USP9X	0.000680825	-0.0677531	0.126	0.189	1
				TMEM106B	0.000681	-0.049839	0.018	0.049	1
				PPP4C	0.000681814	-0.0722273	0.128	0.19	1
				PHC3	0.000683725	-0.0887082	0.153	0.22	1
				OSBPL2	0.000684266	-0.0424202	0.053	0.098	1
				GNPTAB	0.000688969	-0.0775412	0.112	0.172	1
				RAB11FIP4	0.00068997	-0.0510794	0.053	0.098	1
				HCFC1	0.000691333	-0.0533738	0.035	0.074	1
				LIG1	0.000691819	-0.0529645	0.045	0.087	1
				CRYBG1	0.000692252	-0.062115	0.169	0.242	1
				PAFAH2	0.000692668	-0.0506045	0.019	0.051	1
				SENP1	0.000693693	-0.0458213	0.014	0.044	1
				UPF1	0.000695292	-0.0546214	0.054	0.1	1
				POLR2H	0.000703096	-0.052453	0.029	0.065	1
				MAPKBP1	0.000704252	-0.0277591	0.014	0.044	1
				LRP10	0.000704366	-0.0892521	0.131	0.192	1
				NCOA4	0.000707215	-0.0783963	0.075	0.125	1
				AMY2B	0.00070974	-0.0675633	0.048	0.09	1
				EDEM1	0.000710071	-0.0673027	0.091	0.146	1
				PMAIP1	0.000712756	0.190344	0.235	0.182	1
				MCFD2	0.000713425	-0.0653433	0.038	0.078	1
				MRPL23	0.000714171	-0.0544986	0.048	0.091	1
				TRIO	0.000714577	-0.0915321	0.129	0.191	1
				PRRC2C	0.000715302	-0.0964391	0.781	0.823	1
				SNX5	0.000715386	-0.0960776	0.128	0.186	1
				FLI1	0.000718877	-0.0707267	0.083	0.135	1
				MPV17	0.000718954	-0.0614071	0.029	0.064	1
				NIPBL	0.000719257	-0.111186	0.379	0.461	1
				RNPEPL1	0.000726168	-0.0542801	0.043	0.085	1
				S100B	0.000728935	-0.0321465	0.003	0.025	1
				PLXDC1	0.000729648	-0.0313575	0.003	0.025	1
				LAIR2	0.000729648	-0.0313575	0.003	0.025	1
				PSMD12P	0.000732868	0.00918917	0.006	0	1
				ZFAND6P1	0.000732868	0.00918917	0.006	0	1
				HSPD1P5	0.000732868	0.00918917	0.006	0	1
				CYCSP55	0.000732868	0.00918917	0.006	0	1
				CWF19L1	0.000735117	-0.0551721	0.046	0.089	1
				GPS1	0.000737682	-0.0398011	0.032	0.07	1
				CAPN1	0.000740063	-0.0469594	0.061	0.108	1
				ZSCAN30	0.000741408	-0.0317124	0.032	0.07	1
				OSBPL5	0.000742262	-0.0264575	0	0.018	1
				SERTAD2	0.000745094	-0.06923	0.072	0.121	1
				MIF-AS1	0.000747723	-0.0378962	0.01	0.036	1
				SGMS1-AS1	0.000750334	-0.048095	0.013	0.041	1
				LARP1	0.000750604	-0.0919406	0.131	0.191	1
				XPR1	0.000754905	-0.0496397	0.013	0.041	1
				SLC20A1	0.000757962	-0.060592	0.064	0.111	1
				SYF2	0.000758446	-0.0734411	0.316	0.414	1
				PHACTR2	0.000758715	-0.0469493	0.022	0.056	1
				MRPL9	0.000759632	-0.0748904	0.099	0.155	1
				UQCC3	0.000759717	-0.0317995	0.027	0.063	1
				HNRNPDL	0.00076084	-0.125557	0.722	0.783	1
				SHC1	0.000762401	-0.0515538	0.024	0.058	1
				ZC3H4	0.000763338	-0.0576393	0.026	0.06	1
				SSR3	0.000763684	-0.108102	0.101	0.156	1
				VPS16	0.000766247	-0.0519135	0.037	0.076	1
				NMRK1	0.000769363	-0.0522771	0.022	0.056	1
				DDHD2	0.00077174	-0.0641159	0.056	0.101	1
				WWC3	0.00077773	-0.0374157	0.061	0.109	1
				PHF19	0.000777767	-0.0337896	0.005	0.027	1
				EIF2S3B	0.000778483	0.0283419	0.021	0.006	1
				IDH2	0.000784357	-0.0644737	0.086	0.139	1
				ATP6V0A2	0.000784696	-0.0543743	0.043	0.084	1
				STOML2	0.00078475	-0.0562191	0.059	0.105	1
				UBA3	0.000785818	-0.064622	0.045	0.086	1
				LCN2	0.000787305	-0.0377772	0.006	0.03	1
				MAP2K6	0.000787305	-0.0393428	0.006	0.03	1
				IFNGR2	0.000789749	-0.0727641	0.07	0.119	1
				PPIEL	0.000791506	-0.0354256	0.005	0.027	1
				NR2C2	0.00079293	-0.0415703	0.03	0.067	1
				FBXO7	0.000796664	-0.0828282	0.128	0.188	1
				VPS11	0.000798072	-0.0503428	0.032	0.069	1
				PNRC1	0.000799278	0.24331	0.575	0.572	1
				ASCC2	0.000800914	-0.0519444	0.059	0.105	1
				MCL1	0.00080351	-0.0783248	0.334	0.429	1
				NCAPD3	0.00080468	-0.0447074	0.019	0.051	1
				DENND6A	0.000804754	-0.06004	0.037	0.075	1
				FKBP14	0.000806543	-0.0378368	0.006	0.03	1
				HOOK3	0.000806872	-0.0662891	0.113	0.172	1
				WDPCP	0.000809821	-0.0413909	0.013	0.041	1
				CYLD	0.000811038	-0.100152	0.359	0.457	1
				LCN10	0.000812619	-0.0323527	0.006	0.03	1
				RNF168	0.00081897	-0.071381	0.073	0.122	1
				PRKDC	0.000819357	-0.0651424	0.171	0.243	1
				RCSD1	0.000820143	-0.0452347	0.305	0.403	1
				ZSWIM8	0.000821163	-0.046817	0.019	0.05	1
				YPEL2	0.000824435	-0.0603762	0.05	0.093	1
				SELENOW	0.000826322	-0.0880657	0.165	0.23	1
				YARS	0.000826379	-0.0762897	0.083	0.134	1
				JUN	0.000828341	0.251275	0.478	0.449	1
				TMEM9B	0.000829934	-0.0547427	0.058	0.103	1
				TBCK	0.000831101	-0.0402339	0.021	0.053	1
				MLST8	0.000835486	-0.0450958	0.014	0.043	1
				MINK1	0.000835773	-0.0424689	0.024	0.058	1
				SP140	0.000837076	-0.0650122	0.292	0.385	1
				TMEM230	0.000838245	-0.0769353	0.101	0.155	1
				HMGB1P24	0.000843251	0.0156002	0.016	0.003	1
				SURF6	0.000843945	-0.0670438	0.059	0.104	1
				LZIC	0.000851468	-0.0390133	0.042	0.082	1
				SAE1	0.000852244	-0.055495	0.034	0.071	1
				WAKMAR2	0.000854271	-0.0459688	0.032	0.069	1
				UBB	0.000854662	-0.118298	0.804	0.821	1
				IFI44	0.000858495	-0.063004	0.034	0.071	1
				HNRNPD	0.000859983	-0.108867	0.442	0.544	1
				SFXN1	0.00086701	-0.0596466	0.053	0.096	1
				CGGBP1	0.00087977	-0.0909383	0.142	0.205	1
				DCTN2	0.000882445	-0.0579821	0.04	0.08	1
				CTSB	0.000885058	-0.0518067	0.054	0.099	1
				DOCK8	0.000888352	-0.127949	0.28	0.353	1
				EDEM3	0.00089004	-0.0570791	0.034	0.071	1
				ANKRD28	0.000890158	-0.0469758	0.035	0.073	1
				PCNA	0.000891924	-0.0488676	0.013	0.04	1
				HSP90AB1	0.000892928	-0.127284	0.565	0.651	1
				UCKL1	0.000894624	-0.0962541	0.112	0.168	1
				COX8A	0.000895288	-0.128099	0.227	0.294	1
				SCAMP1-AS1	0.000897061	-0.0538944	0.026	0.059	1
				UBN1	0.000898076	-0.0606975	0.07	0.119	1
				ZNF395	0.000900259	-0.105512	0.2	0.271	1
				NBPF14	0.000900705	-0.0619918	0.128	0.19	1
				FNIP2	0.000901304	-0.0248678	0	0.017	1
				SDAD1P1	0.000901481	-0.0367484	0	0.017	1
				PA2G4	0.000908426	-0.0633445	0.26	0.345	1
				LIMS1	0.00091221	-0.0619635	0.101	0.157	1
				DDB1	0.000912296	-0.0812226	0.078	0.127	1
				DHX9	0.000913016	-0.101972	0.179	0.244	1
				UBR5	0.000913977	-0.0657989	0.219	0.297	1
				PIGBOS1	0.000918538	-0.0515903	0.026	0.059	1
				GAPVD1	0.000924373	-0.0647151	0.05	0.092	1
				LIPA	0.000924873	-0.0629672	0.034	0.07	1
				GOLGA2	0.000926518	-0.0721709	0.093	0.146	1
				ZNF134	0.000936608	-0.0506045	0.018	0.048	1
				AP4M1	0.000936931	-0.0337896	0.005	0.027	1
				DGKH	0.00093823	-0.0322154	0.005	0.027	1
				FBH1	0.000941413	-0.0617749	0.051	0.094	1
				KHSRP	0.000941976	-0.0616832	0.086	0.138	1
				AKR1B1	0.000943226	-0.06497	0.067	0.114	1
				ZNF440	0.000944168	-0.0386766	0.008	0.033	1
				TBC1D27P	0.000946207	-0.0379553	0.008	0.033	1
				DCTN1	0.000950746	-0.063446	0.064	0.11	1
				UBASH3A	0.000958833	-0.0250298	0.002	0.021	1
				ZRSR2	0.000960215	-0.0608649	0.136	0.2	1
				CIRBP	0.000960336	-0.0864097	0.522	0.63	1
				IGF1R	0.000962729	-0.0544585	0.022	0.054	1
				CRIPAK	0.000963619	-0.0379553	0.008	0.033	1
				GRAMD1A	0.000969559	-0.0486792	0.027	0.062	1
				PRKAR2A	0.000971682	-0.0833272	0.073	0.121	1
				DCTN5	0.000972386	-0.0587214	0.043	0.083	1
				FAM53B	0.000972492	-0.0583265	0.115	0.175	1
				SCRN1	0.000973582	0.0594609	0.105	0.065	1
				ARHGEF2	0.000974727	-0.0616949	0.043	0.083	1
				SSBP3	0.000975142	-0.0567999	0.024	0.057	1
				PLA2G4B	0.000979275	-0.0426243	0.011	0.038	1
				PRPF8	0.000984627	-0.099209	0.289	0.367	1
				PITRM1	0.000984808	-0.0645906	0.042	0.081	1
				DIS3L2	0.000985471	-0.0682977	0.046	0.087	1
				SPPL3	0.000985831	-0.0593893	0.042	0.081	1
				ENC1	0.000986741	-0.0522416	0.019	0.05	1
				ANO9	0.00099238	-0.0357742	0.026	0.059	1
				HLA-DRB6	0.000994131	0.0830681	0.573	0.695	1
				CYB561D2	0.00099448	-0.0647305	0.056	0.099	1
				CFL2	0.000995103	0.0657191	0.064	0.034	1
				TCF3	0.000995924	-0.0624561	0.125	0.187	1
				FKBP5	0.000997563	-0.0231891	0.117	0.179	1
				TOMM70	0.000998565	-0.0690495	0.046	0.087	1
				CCT6A	0.00100001	-0.059489	0.107	0.164	1
				HELZ	0.00100355	-0.0473119	0.134	0.201	1
				SRI	0.00101241	-0.0775339	0.123	0.183	1
				CAPNS1	0.00101268	-0.0649338	0.118	0.177	1
				PIK3CD	0.00101953	-0.0582578	0.118	0.177	1
				FLOT2	0.00102513	-0.0802685	0.112	0.168	1
				USP7	0.00102537	-0.0444504	0.267	0.354	1
				FGD2	0.00102766	-0.0532478	0.083	0.135	1
				MUC20-OT1	0.00103323	-0.0561712	0.109	0.166	1
				ZNF622	0.00103971	-0.0705514	0.058	0.101	1
				ATAD2B	0.00104031	-0.0806804	0.131	0.192	1
				HNRNPKP2	0.00104258	0.0210907	0.014	0.003	1
				TLCD4	0.0010441	0.0358726	0.019	0.005	1
				UXS1	0.00104472	-0.0401249	0.032	0.068	1
				YWHABP2	0.00104726	0.0188241	0.014	0.003	1
				HNRNPA1P7	0.00104726	0.0188241	0.014	0.003	1
				ARID1A	0.00104985	-0.0835866	0.206	0.278	1
				NDUFA7	0.00105153	-0.0727734	0.065	0.112	1
				IPO5	0.00105309	-0.0597381	0.058	0.102	1
				TIAL1	0.0010582	-0.0668323	0.171	0.242	1
				BRPF1	0.00105961	-0.0450008	0.013	0.04	1
				ACAD8	0.00106115	-0.0459594	0.016	0.045	1
				MAN1A2	0.00106214	-0.0767412	0.168	0.235	1
				EPN1	0.00106908	-0.0495138	0.029	0.063	1
				R3HDM2	0.00106909	-0.0461661	0.123	0.185	1
				LRRC14	0.00107238	-0.0411236	0.013	0.04	1
				ZNF655	0.00108344	-0.0719334	0.206	0.279	1
				RAD9A	0.00108353	-0.04461	0.037	0.075	1
				MRTO4	0.00108873	-0.0661994	0.054	0.097	1
				PCNT	0.00108877	-0.0892521	0.125	0.182	1
				IGHGP	0.00108963	0.355218	0.03	0.011	1
				CACNA1I	0.00109473	-0.0240722	0	0.017	1
				PLOD1	0.00109476	-0.0256628	0	0.017	1
				NCMAP-DT	0.00109476	-0.0248678	0	0.017	1
				RGS12	0.00109479	-0.0256628	0	0.017	1
				GLRX3	0.00109525	-0.046408	0.046	0.087	1
				ATR	0.00110422	-0.0695446	0.104	0.159	1
				HYPK	0.00111705	-0.0912384	0.094	0.146	1
				PSMD9	0.00112056	-0.0553207	0.054	0.097	1
				MIER3	0.00112636	-0.0404569	0.013	0.04	1
				RLF	0.0011279	-0.0626985	0.093	0.146	1
				EEF2K	0.00112879	-0.0371153	0.008	0.032	1
				CD22	0.00113025	-0.139992	0.345	0.427	1
				MCM3AP	0.00113088	-0.0470306	0.112	0.169	1
				MAP3K12	0.00113116	-0.0363339	0.008	0.032	1
				CHP1	0.00113256	-0.0371153	0.008	0.032	1
				ZXDC	0.00113322	-0.0321859	0.016	0.045	1
				H3F3C	0.00114341	0.0243243	0.022	0.007	1
				DRG1	0.00114584	-0.0597154	0.059	0.103	1
				DDI2	0.00115023	-0.0590582	0.105	0.162	1
				UFD1	0.00115025	-0.0649112	0.065	0.111	1
				HLA-J	0.00115422	0.315282	0.355	0.317	1
				COMMD6	0.00115746	-0.0805729	0.391	0.485	1
				OPTN	0.00116811	-0.0735812	0.129	0.189	1
				GALNT6	0.00117316	-0.0465487	0.011	0.037	1
				MGST3	0.00117906	-0.0553502	0.053	0.095	1
				CDC25B	0.00119016	-0.0679141	0.088	0.139	1
				ABCB4	0.00119713	-0.0707743	0.078	0.128	1
				IGLL5	0.00119962	0.797474	0.179	0.252	1
				BCL7A	0.00121136	-0.0556027	0.123	0.182	1
				ERO1B	0.00121429	-0.0591309	0.061	0.105	1
				CALU	0.00122053	-0.06004	0.037	0.073	1
				ATXN3	0.00122325	-0.0798985	0.062	0.106	1
				VEGFB	0.00122526	-0.0630406	0.04	0.077	1
				RXYLT1	0.00123188	-0.058445	0.026	0.058	1
				DNAJC9	0.00123854	-0.0712591	0.051	0.092	1
				SETDB1	0.00124069	-0.0527988	0.062	0.108	1
				CBFB	0.00124624	-0.0572963	0.046	0.086	1
				NAGK	0.00125066	-0.0867072	0.089	0.139	1
				PVRIG	0.00125139	0.110039	0.118	0.078	1
				DNMT3A	0.00125588	-0.0386825	0.037	0.074	1
				SCRN2	0.00125612	-0.0443721	0.018	0.047	1
				SKP1	0.00125808	-0.0733548	0.299	0.383	1
				SUMF2	0.00126237	-0.0664781	0.078	0.126	1
				POLR3GL	0.00127007	-0.0812208	0.145	0.206	1
				SREK1IP1	0.00127375	-0.0512225	0.088	0.14	1
				RNU5F-1	0.0012752	0.017361	0.013	0.002	1
				TXNP6	0.0012752	0.017361	0.013	0.002	1
				GTF2H1	0.0012826	0.0515899	0.091	0.054	1
				GIT2	0.00128287	-0.0721319	0.089	0.141	1
				BRI3	0.00128904	-0.0543116	0.042	0.08	1
				CD27	0.00128948	-0.0790782	0.077	0.124	1
				EID2B	0.00129348	0.0744357	0.05	0.024	1
				CEP68	0.00129541	-0.0543743	0.042	0.08	1
				TBC1D10A	0.00130314	-0.0388499	0.013	0.039	1
				CREBBP	0.00130557	-0.0594051	0.216	0.296	1
				USE1	0.00131103	-0.0493165	0.042	0.08	1
				CCDC18-AS1	0.00131452	-0.0903388	0.224	0.298	1
				OSBPL3	0.00132231	-0.0514908	0.045	0.084	1
				MOAP1	0.00132262	-0.0465675	0.086	0.137	1
				GPR160	0.00132457	-0.0609795	0.043	0.082	1
				MRPL3	0.00132665	-0.0512754	0.04	0.078	1
				TSPAN18	0.00133017	-0.0264575	0	0.016	1
				MRPL51	0.00133034	-0.0647611	0.051	0.092	1
				ARMH3	0.00133241	-0.0513476	0.042	0.08	1
				CIAO2B	0.00133588	-0.0546842	0.105	0.16	1
				YLPM1	0.00134175	-0.0716286	0.134	0.193	1
				BST2	0.00134582	-0.0673027	0.094	0.145	1
				FAM204BP	0.00134597	0.0106684	0.008	0.001	1
				FRG1DP	0.00134597	0.0106684	0.008	0.001	1
				SERBP1P6	0.00134597	0.0106684	0.008	0.001	1
				ZNF512B	0.00135147	-0.035362	0.005	0.026	1
				AXIN1	0.00135214	-0.0484181	0.042	0.08	1
				CHST11	0.00135355	-0.0491947	0.022	0.053	1
				MDGA1	0.00135415	-0.0310641	0.01	0.034	1
				CEP164	0.00135446	-0.0641159	0.058	0.1	1
				NUDT16L1	0.00135637	-0.0587952	0.048	0.088	1
				SYNCRIP	0.00135935	-0.0922184	0.19	0.256	1
				BZW1P2	0.00136132	0.0349873	0.034	0.013	1
				BCL11A	0.00136169	-0.128594	0.307	0.382	1
				TRIM11	0.00136327	-0.0532065	0.03	0.064	1
				DERA	0.00136502	-0.0346409	0.006	0.029	1
				ID3	0.0013677	0.0937092	0.034	0.013	1
				SRCAP	0.00136817	-0.0571612	0.04	0.077	1
				B4GALT3	0.0013721	-0.0585969	0.038	0.075	1
				COBLL1	0.00137261	0.178906	0.268	0.216	1
				SEC11A	0.00137409	-0.0537419	0.12	0.177	1
				TRMT10B	0.00138313	-0.0663914	0.061	0.104	1
				M6PR	0.00138402	-0.0532927	0.061	0.105	1
				ARSG	0.00138422	-0.0395133	0.011	0.036	1
				TPT1-AS1	0.00138601	-0.0392477	0.018	0.047	1
[truncated: 11,399 more rows]

## Sheet: Figure 3
Figure 3b				Figure 3d					Figure 3f							Figure 3g
percentage	celltype	group		persentage	celltype	group	sample		gene	p_val	avg_log2FC	pct.1	pct.2	p_val_adj		geneset name	CD4+ Tn 2 mean NP	CD4+ Tn 2 mean PE	CD4+ Tn 2 diff	CD4+ Tn 2 p_value	CD4+ Tn 2 p_value_adj	CD4+ Tn 2 p_star_adj
0.0131842	XCL1+ NK	NP		0.074508	CD8+ NK-like T	NP	NP-1		HBB	0	-1.10251	0.341	0.776	0		HALLMARK_UNFOLDED_PROTEIN_RESPONSE	0.0277309	0.0355884	0.00785747	0.000107773	0.0181059	*
0.0391423	CD16+ NK	NP		0.0909091	CD160+ NK	NP	NP-1		SYVN1	0	-0.489415	0.201	0.507	0		HALLMARK_OXIDATIVE_PHOSPHORYLATION	0.0248823	0.0336633	0.00878097	4.16843e-07	7.00296e-05	***
0.0588929	CD160+ NK	NP		0.0304592	Treg	NP	NP-1		HBA2	0	-0.592618	0.129	0.451	0		HALLMARK_MYC_TARGETS_V2	0.0139061	0.0251288	0.0112226	1.71875e-06	0.00028875	***
0.0913148	CD8+ NK-like T	NP		0.0229616	XCL1+ NK	NP	NP-1		DUSP1	3.58281e-306	-0.707485	0.348	0.62	5.85289e-302		HALLMARK_DNA_REPAIR	-0.00423601	0.00268775	0.00692376	8.4516e-07	0.000141987	***
0.0743344	CD8+ CTL	NP		0.0918843	CD8+ NK-like T	NP	NP-2		EEF1A1	4.20419e-289	-0.456073	0.997	0.999	6.86797e-285		GOBP_RESPONSE_TO_INTERFERON_ALPHA	0.0785508	0.0980744	0.0195237	0.000160516	0.0269667	*
0.0661263	CD8+ Tem	NP		0.0452425	CD160+ NK	NP	NP-2		FOS	2.10414e-234	-0.620852	0.269	0.528	3.43733e-230
0.135946	CD8+ Tn 1	NP		0.0349813	Treg	NP	NP-2		GNLY	2.83572e-206	-0.4383	0.487	0.709	4.63243e-202
0.0990099	CD8+ Tn 2	NP		0.0102612	XCL1+ NK	NP	NP-2		MALAT1	4.36339e-205	0.399721	1	1	7.12804e-201		Figure 3h
0.0655107	MAIT	NP		0.105333	CD8+ NK-like T	NP	NP-3		PTMAP2	8.55042e-196	0.203203	0.128	0.028	1.3968e-191		geneset name	CD8+ Tn 2 mean NP	CD8+ Tn 2 mean PE	CD8+ Tn 2 diff	CD8+ Tn 2 p_value	CD8+ Tn 2 p_value_adj	CD8+ Tn 2 p_star_adj
0.0538142	CD4+ Tcm	NP		0.0449537	CD160+ NK	NP	NP-3		CCL5	2.48548e-194	-0.454149	0.765	0.917	4.06028e-190		HALLMARK_OXIDATIVE_PHOSPHORYLATION	0.0248797	0.0356964	0.0108167	2.03138e-13	3.41272e-11	***
0.082132	CD4+ Tm	NP		0.0295284	Treg	NP	NP-3		ERAP2	3.00936e-178	-0.373244	0.196	0.419	4.91609e-174		HALLMARK_DNA_REPAIR	-0.00318276	0.00276646	0.00594922	2.03444e-07	3.41786e-05	***
0.0785923	CD4+ Tn 1	NP		0.0118995	XCL1+ NK	NP	NP-3		IGHA1	6.63767e-171	-0.246341	0.064	0.243	1.08433e-166		GOBP_REGULATION_OF_T_CELL_RECEPTOR_SIGNALING_PATHWAY	-0.0160207	-0.00597342	0.0100473	2.23334e-05	0.00375201	**
0.0644334	CD4+ Tn 2	NP		0.0766859	CD8+ NK-like T	NP	NP-4		NKG7	8.33727e-166	-0.589671	0.59	0.763	1.36198e-161		GOBP_POSITIVE_REGULATION_OF_INTERFERON_GAMMA_PRODUCTION	0.0126317	0.0182309	0.00559925	0.000132232	0.022215	*
0.0319089	Treg	NP		0.0447013	CD160+ NK	NP	NP-4		HLA-E	1.78587e-161	-0.237343	0.998	1	2.9174e-157
0.00656646	Cycling T	NP		0.0277457	Treg	NP	NP-4		MLLT6	2.56985e-161	-0.328131	0.251	0.472	4.19811e-157
0.039091	γδT	NP		0.0146435	XCL1+ NK	NP	NP-4		ITGAL	1.33339e-141	-0.311843	0.311	0.528	2.17823e-137
0.00809637	XCL1+ NK	PE		0.0502471	CD8+ NK-like T	NP	NP-5		IGKC	4.90886e-135	-0.317641	0.082	0.237	8.01911e-131
0.0308057	CD16+ NK	PE		0.0370675	CD160+ NK	NP	NP-5		XAF1	1.25731e-134	-0.345421	0.204	0.396	2.05394e-130
0.031793	CD160+ NK	PE		0.0469522	Treg	NP	NP-5		CORO1A	1.71065e-134	-0.309592	0.422	0.626	2.79452e-130
0.0600316	CD8+ NK-like T	PE		0.0123558	XCL1+ NK	NP	NP-5		MTND1P23	1.16719e-132	-0.495431	0.021	0.144	1.90671e-128
0.074842	CD8+ CTL	PE		0.0731707	CD8+ NK-like T	NP	NP-6		FMNL1	2.47483e-130	-0.266319	0.173	0.356	4.04288e-126
0.0843207	CD8+ Tem	PE		0.0379404	CD160+ NK	NP	NP-6		H3F3A	1.13908e-129	-0.263666	0.119	0.284	1.86081e-125
0.142378	CD8+ Tn 1	PE		0.0271003	Treg	NP	NP-6		PCSK7	1.70439e-127	-0.353611	0.412	0.601	2.7843e-123
0.108412	CD8+ Tn 2	PE		0.0108401	XCL1+ NK	NP	NP-6		FGFBP2	1.98181e-122	-0.460221	0.177	0.354	3.23749e-118
0.0622038	MAIT	PE		0.12201	CD8+ NK-like T	NP	NP-7		TMC8	1.00309e-116	-0.27456	0.25	0.434	1.63864e-112
0.0754344	CD4+ Tcm	PE		0.116029	CD160+ NK	NP	NP-7		PRF1	1.38124e-116	-0.34781	0.21	0.395	2.2564e-112
0.0880727	CD4+ Tm	PE		0.0227273	Treg	NP	NP-7		SPON2	6.09084e-116	-0.307865	0.123	0.284	9.95e-112
0.0916272	CD4+ Tn 1	PE		0.0191388	XCL1+ NK	NP	NP-7		ACTB	2.08557e-115	-0.29674	0.882	0.933	3.40698e-111
0.0624013	CD4+ Tn 2	PE		0.0982962	CD8+ NK-like T	NP	NP-8		MYO1F	3.80316e-115	-0.27667	0.222	0.407	6.21285e-111
0.0424566	Treg	PE		0.08519	CD160+ NK	NP	NP-8		IGHM	7.6657e-115	-0.220467	0.046	0.172	1.25227e-110
0.00868878	Cycling T	PE		0.0262123	Treg	NP	NP-8		RSRP1	1.68842e-112	-0.292326	0.309	0.493	2.7582e-108
0.028436	γδT	PE		0.0144168	XCL1+ NK	NP	NP-8		HLA-B	5.90036e-110	-0.264425	1	1	9.63883e-106
				0.0512077	CD8+ NK-like T	NP	NP-9		RPSA	1.7157e-109	-0.289536	0.963	0.977	2.80278e-105
				0.0531401	CD160+ NK	NP	NP-9		DIP2A	9.38666e-109	-0.265157	0.22	0.394	1.5334e-104
				0.036715	Treg	NP	NP-9		NLRC5	1.05474e-108	-0.267899	0.261	0.439	1.72302e-104
				0.00772947	XCL1+ NK	NP	NP-9		PTPRCAP	4.99695e-107	-0.262549	0.285	0.467	8.16301e-103
				0.0821566	CD8+ NK-like T	NP	NP-10		HLA-H	4.31498e-106	-0.220545	0.07	0.2	7.04895e-102
				0.0629012	CD160+ NK	NP	NP-10		BTN3A2	1.1285e-102	-0.264562	0.247	0.423	1.84352e-98
				0.0410783	Treg	NP	NP-10		KLRD1	1.3509e-100	-0.336732	0.231	0.407	2.20683e-96
				0.0102696	XCL1+ NK	NP	NP-10		SUN2	5.91508e-100	-0.240525	0.32	0.503	9.66287e-96
				0.110583	CD8+ NK-like T	NP	NP-11		NACA2	3.47386e-99	0.0919252	0.068	0.015	5.6749e-95
				0.0808561	CD160+ NK	NP	NP-11		MSN	1.67689e-95	-0.265949	0.367	0.544	2.73936e-91
				0.0321046	Treg	NP	NP-11		HLA-F	7.78216e-94	-0.272589	0.788	0.871	1.27129e-89
				0.0142687	XCL1+ NK	NP	NP-11		ARHGAP45	3.09389e-93	-0.221109	0.268	0.436	5.05418e-89
				0.215035	CD8+ NK-like T	NP	NP-12		EIF3L	1.24801e-92	-0.27372	0.429	0.592	2.03874e-88
				0.0882867	CD160+ NK	NP	NP-12		HBA1	6.77544e-89	-0.196749	0.074	0.195	1.10684e-84
				0.0236014	Treg	NP	NP-12		JUN	1.0276e-88	-0.319772	0.253	0.414	1.67868e-84
				0.00874126	XCL1+ NK	NP	NP-12		HLA-C	3.24382e-86	-0.262624	0.999	0.999	5.2991e-82
				0.0755873	CD8+ NK-like T	NP	NP-13		MTATP6P1	4.59102e-86	-0.253726	0.621	0.756	7.4999e-82
				0.0398366	CD160+ NK	NP	NP-13		ORAI2	9.61646e-86	-0.169286	0.065	0.178	1.57094e-81
				0.0347293	Treg	NP	NP-13		RACK1	1.02512e-85	-0.255061	0.941	0.958	1.67463e-81
				0.0122574	XCL1+ NK	NP	NP-13		CORO1B	7.08077e-85	-0.226531	0.335	0.504	1.15671e-80
				0.0857474	CD8+ NK-like T	NP	NP-14		RAC1	7.16371e-85	-0.21956	0.18	0.322	1.17026e-80
				0.0741599	CD160+ NK	NP	NP-14		TMC6	8.18763e-85	-0.203036	0.23	0.386	1.33753e-80
				0.03708	Treg	NP	NP-14		CD247	1.35774e-84	-0.253988	0.335	0.496	2.218e-80
				0.0127462	XCL1+ NK	NP	NP-14		TNFRSF1B	3.04705e-84	-0.185405	0.207	0.364	4.97767e-80
				0.0797468	CD8+ NK-like T	NP	NP-15		GZMA	3.26153e-84	-0.275883	0.276	0.438	5.32803e-80
				0.0177215	CD160+ NK	NP	NP-15		JUNB	4.77851e-84	-0.291502	0.425	0.578	7.80618e-80
				0.0341772	Treg	NP	NP-15		KLRB1	8.02085e-82	-0.363701	0.238	0.391	1.31029e-77
				0.00759494	XCL1+ NK	NP	NP-15		SNRNP200	3.53233e-81	-0.213318	0.34	0.51	5.77041e-77
				0.0661696	CD8+ NK-like T	PE	PE-1		RBM6	9.05854e-80	-0.204989	0.244	0.397	1.4798e-75
				0.0298229	CD160+ NK	PE	PE-1		ABHD17A	1.03844e-79	-0.200715	0.149	0.281	1.69639e-75
				0.0344828	Treg	PE	PE-1		PPP1R15A	2.01517e-78	-0.200081	0.191	0.333	3.29198e-74
				0.0027959	XCL1+ NK	PE	PE-1		HLA-L	1.42762e-76	-0.135443	0.032	0.121	2.33217e-72
				0.0564784	CD8+ NK-like T	PE	PE-2		GLG1	5.79933e-76	-0.198064	0.279	0.434	9.47379e-72
				0.0265781	CD160+ NK	PE	PE-2		GRK2	9.22394e-76	-0.197185	0.17	0.303	1.50682e-71
				0.0348837	Treg	PE	PE-2		CD53	2.50518e-75	-0.228496	0.354	0.506	4.09246e-71
				0.00498339	XCL1+ NK	PE	PE-2		UBE2G2	6.65201e-75	-0.197764	0.289	0.442	1.08667e-70
				0.0506329	CD8+ NK-like T	PE	PE-3		LRRC75A	9.36514e-75	-0.139053	0.044	0.137	1.52989e-70
				0.0337553	CD160+ NK	PE	PE-3		HSH2D	2.87061e-74	-0.204912	0.146	0.274	4.68943e-70
				0.0365682	Treg	PE	PE-3		MYH9	8.95534e-74	-0.231269	0.402	0.554	1.46294e-69
				0.0154712	XCL1+ NK	PE	PE-3		GZMB	4.11215e-73	-0.278157	0.183	0.319	6.71761e-69
				0.0588235	CD8+ NK-like T	PE	PE-4		IFITM3	7.89947e-73	-0.208406	0.193	0.325	1.29046e-68
				0.0207612	CD160+ NK	PE	PE-4		TSPAN14	2.97609e-72	-0.182765	0.181	0.313	4.86174e-68
				0.0363322	Treg	PE	PE-4		PRKCB	6.95135e-72	-0.199781	0.212	0.352	1.13557e-67
				0.00346021	XCL1+ NK	PE	PE-4		ETS1	9.96543e-72	0.271537	0.849	0.792	1.62795e-67
				0.0772947	CD8+ NK-like T	PE	PE-5		RAC2	3.63822e-71	-0.222385	0.356	0.509	5.94339e-67
				0.0289855	CD160+ NK	PE	PE-5		MYOM2	4.5132e-71	-0.28619	0.027	0.108	7.37276e-67
				0.0531401	Treg	PE	PE-5		GIMAP7	1.6651e-70	0.390372	0.568	0.485	2.72012e-66
				0.00805153	XCL1+ NK	PE	PE-5		INPP5D	3.59878e-70	-0.187138	0.208	0.346	5.87896e-66
				0.0512821	CD8+ NK-like T	PE	PE-6		KPNA6	3.67107e-70	-0.189243	0.194	0.33	5.99706e-66
				0.025641	CD160+ NK	PE	PE-6		AKNA	1.48115e-69	-0.187261	0.296	0.451	2.4196e-65
				0.0641026	Treg	PE	PE-6		CIAO1	3.96259e-69	-0.171547	0.204	0.341	6.47329e-65
				0	XCL1+ NK	PE	PE-6		CXCR4	7.72324e-69	-0.271576	0.792	0.851	1.26167e-64
				0.0930576	CD8+ NK-like T	PE	PE-7		NFATC3	8.38193e-69	-0.189013	0.2	0.335	1.36927e-64
				0.0605613	CD160+ NK	PE	PE-7		SEPTIN7P6	8.43723e-69	0.0739024	0.055	0.014	1.37831e-64
				0.0354505	Treg	PE	PE-7		TRDC	3.51652e-68	-0.248217	0.116	0.231	5.74458e-64
				0.0162482	XCL1+ NK	PE	PE-7		FCGR3A	5.81694e-68	-0.242592	0.14	0.259	9.50255e-64
				0.019337	CD8+ NK-like T	PE	PE-8		S100A4	6.37943e-68	-0.297205	0.863	0.904	1.04214e-63
				0.0220994	CD160+ NK	PE	PE-8		SEPTIN9	1.68787e-67	-0.188685	0.312	0.459	2.7573e-63
				0.0662983	Treg	PE	PE-8		CCDC88B	2.01955e-67	-0.161939	0.157	0.281	3.29914e-63
				0.00828729	XCL1+ NK	PE	PE-8		TXK	1.16511e-66	-0.212709	0.276	0.421	1.90332e-62
									NCKAP1L	1.21004e-66	-0.171963	0.179	0.307	1.97673e-62
									RPSAP58	1.85228e-66	-0.171475	0.154	0.274	3.02588e-62
									GBP5	6.77209e-66	-0.261687	0.348	0.492	1.10629e-61
									HLA-G	3.73144e-65	-0.112805	0.027	0.103	6.09568e-61
									FAUP1	5.86967e-65	0.129628	0.102	0.042	9.58869e-61
									COX7CP1	1.33285e-64	0.0574694	0.045	0.01	2.17735e-60
									RUNX3	5.26006e-64	-0.243764	0.379	0.521	8.59283e-60
									GZMH	7.36132e-64	-0.228094	0.177	0.305	1.20255e-59
									CCND3	1.75761e-63	-0.210348	0.436	0.582	2.87124e-59
									ANKRD13D	1.97302e-63	-0.142974	0.098	0.202	3.22312e-59
									MTRNR2L12	2.09246e-63	0.125158	0.113	0.05	3.41824e-59
									SORL1	3.88075e-63	-0.203659	0.343	0.49	6.3396e-59
									MLXIP	3.90011e-63	-0.167824	0.121	0.23	6.37122e-59
									TAPBP	1.37491e-62	-0.170915	0.288	0.43	2.24605e-58
									IGLC3	1.86617e-62	-0.0919507	0.008	0.069	3.04857e-58
									ADGRG1	2.89694e-62	-0.189015	0.101	0.205	4.73244e-58
									STK10	3.29489e-62	-0.178935	0.277	0.413	5.38254e-58
									SNRPFP1	3.51793e-62	0.0391349	0.028	0.004	5.74689e-58
									TMEM63A	4.82581e-62	-0.185634	0.167	0.285	7.88345e-58
									FAU	5.04551e-62	-0.242076	0.962	0.971	8.24234e-58
									GNAI2	7.43385e-62	-0.172615	0.318	0.463	1.21439e-57
									RPLP0	1.04008e-61	-0.23866	0.831	0.881	1.69907e-57
									CYTH4	1.233e-61	-0.140237	0.099	0.202	2.01423e-57
									GATAD1	1.33846e-61	-0.149843	0.086	0.184	2.18651e-57
									STAT6	1.38645e-61	-0.168843	0.171	0.29	2.26491e-57
									JUND	8.44353e-61	-0.210859	0.388	0.53	1.37934e-56
									FLNA	8.92885e-61	-0.170434	0.321	0.467	1.45862e-56
									MYO1G	2.91825e-60	-0.155745	0.152	0.266	4.76725e-56
									RPLP2	6.25316e-60	-0.128276	0.94	0.955	1.02152e-55
									BTG1	8.90641e-60	0.229889	0.981	0.97	1.45495e-55
									NUP210	2.21519e-59	-0.138864	0.121	0.228	3.61873e-55
									NEAT1	5.65965e-59	-0.201667	0.673	0.781	9.2456e-55
									MAN2C1	8.9403e-59	-0.147307	0.13	0.238	1.46049e-54
									CD48	1.08974e-58	-0.210947	0.467	0.608	1.7802e-54
									IL2RB	5.43245e-58	-0.190739	0.112	0.213	8.87444e-54
									ATP5F1D	9.0564e-58	-0.170406	0.161	0.272	1.47945e-53
									ZBP1	1.73879e-56	-0.148866	0.113	0.214	2.84048e-52
									STAT1	3.70936e-56	-0.235575	0.431	0.557	6.05961e-52
									CST7	6.95907e-56	-0.2357	0.343	0.482	1.13683e-51
									BIN2	9.5162e-56	-0.179695	0.383	0.527	1.55457e-51
									ZNF276	9.68185e-56	-0.165563	0.286	0.424	1.58163e-51
									APMAP	1.02258e-55	-0.148741	0.164	0.278	1.67048e-51
									KLRF1	1.22163e-55	-0.167676	0.062	0.146	1.99565e-51
									ADD1	1.25533e-55	-0.149208	0.165	0.277	2.0507e-51
									TYROBP	1.35316e-55	-0.240435	0.168	0.278	2.21053e-51
									ADCY7	1.76931e-55	-0.131909	0.087	0.18	2.89035e-51
									TRIM56	2.2867e-55	-0.194311	0.273	0.405	3.73556e-51
									ATG16L2	2.43923e-55	-0.1268	0.079	0.169	3.98473e-51
									BRD2	8.42254e-55	-0.153154	0.238	0.364	1.37591e-50
									TLN1	9.14016e-55	-0.179129	0.309	0.442	1.49314e-50
									FCMR	9.77218e-55	-0.190244	0.306	0.436	1.59638e-50
									SPN	9.98156e-55	-0.168571	0.259	0.389	1.63059e-50
									PIP4K2A	1.51196e-54	-0.170966	0.228	0.349	2.46994e-50
									CCDC69	1.91306e-54	-0.151418	0.277	0.413	3.12517e-50
									TSIX	3.81493e-54	-0.123585	0.066	0.149	6.23206e-50
									EEF2	4.0607e-54	-0.218012	0.66	0.757	6.63355e-50
									ITGB2	5.79136e-54	-0.180507	0.42	0.558	9.46077e-50
									FBL	1.62017e-53	-0.168026	0.323	0.459	2.64672e-49
									CYFIP2	2.74915e-53	-0.168745	0.291	0.421	4.491e-49
									DUSP2	8.36343e-53	-0.176028	0.199	0.318	1.36625e-48
									MYBL1	2.04235e-52	-0.194056	0.186	0.298	3.33639e-48
									PTMAP5	2.13138e-52	0.344489	0.269	0.195	3.48182e-48
									ILF3-DT	2.50965e-52	-0.144094	0.162	0.27	4.09977e-48
									BST2	2.67779e-52	-0.152537	0.106	0.199	4.37443e-48
									PNRC1	4.61989e-52	0.257147	0.753	0.711	7.54705e-48
									ZKSCAN1	5.52457e-52	-0.145099	0.167	0.279	9.02494e-48
									MORF4L1P1	5.63481e-52	0.108295	0.111	0.053	9.20503e-48
									ZBTB16	5.98941e-52	-0.125348	0.055	0.134	9.78429e-48
									SARAF	6.1677e-52	0.270083	0.886	0.849	1.00756e-47
									PSMB9	1.76273e-51	-0.172418	0.342	0.472	2.8796e-47
									SUGP2	1.89755e-51	-0.144116	0.193	0.306	3.09983e-47
									PILRB	2.81852e-51	-0.116021	0.069	0.151	4.60433e-47
									BORCS7	3.79747e-51	-0.152302	0.13	0.228	6.20355e-47
									PTGDS	3.83252e-51	-0.202813	0.025	0.087	6.2608e-47
									ATF6B	9.97906e-51	-0.126071	0.126	0.224	1.63018e-46
									IRF3	1.09898e-50	-0.142599	0.234	0.355	1.79529e-46
									HLA-DRA	2.02125e-50	-0.143034	0.194	0.305	3.30191e-46
									BTN3A1	2.16656e-50	-0.150782	0.217	0.333	3.53929e-46
									KMT2A	3.01933e-50	-0.182565	0.406	0.539	4.93238e-46
									ACTG1	3.7823e-50	-0.201639	0.727	0.8	6.17876e-46
									MTCO1P40	4.02359e-50	0.0367212	0.026	0.004	6.57294e-46
									HNRNPA3P6	4.25866e-50	0.0674754	0.057	0.019	6.95694e-46
									PHIP	4.298e-50	-0.185377	0.296	0.421	7.02122e-46
									DDX39B	1.42172e-49	-0.14427	0.304	0.435	2.32253e-45
									CARD11	1.73112e-49	-0.108629	0.061	0.138	2.82796e-45
									TCF7	2.07086e-49	-0.227698	0.523	0.635	3.38296e-45
									CYBA	3.23069e-49	-0.190316	0.472	0.597	5.27765e-45
									NBEAL2	4.05255e-49	-0.108436	0.05	0.122	6.62024e-45
									PIK3R5	1.31793e-48	-0.119358	0.092	0.179	2.15296e-44
									ARHGEF1	1.68911e-48	-0.13774	0.287	0.413	2.75932e-44
									WDR82	1.92306e-48	-0.146252	0.25	0.37	3.14152e-44
									LENG8	3.65158e-48	-0.128504	0.154	0.254	5.96523e-44
									PTK2B	5.86172e-48	-0.136071	0.119	0.211	9.5757e-44
									C12orf57	6.59337e-48	-0.198248	0.369	0.494	1.07709e-43
									NEMF	8.68915e-48	-0.174527	0.275	0.396	1.41946e-43
									CTSD	9.62442e-48	-0.137154	0.152	0.251	1.57225e-43
									DYNC1H1	1.2429e-47	-0.140528	0.3	0.43	2.03041e-43
									PPIAP29	3.49391e-47	0.0330803	0.022	0.003	5.70766e-43
									NOP53	3.80445e-47	-0.173938	0.744	0.823	6.21495e-43
									PLCB2	5.11251e-47	-0.116603	0.094	0.179	8.3518e-43
									PTP4A2	5.12206e-47	-0.178403	0.364	0.495	8.3674e-43
									ARID1A	5.70159e-47	-0.151985	0.176	0.28	9.31411e-43
									IGLL5	5.89284e-47	-0.135631	0.044	0.111	9.62654e-43
									HERC2P2	6.70982e-47	-0.0993203	0.041	0.108	1.09612e-42
									APOL6	6.88712e-47	-0.18395	0.397	0.523	1.12508e-42
									CAMK1D	7.70385e-47	-0.123091	0.08	0.161	1.2585e-42
									MAP4K4	7.87905e-47	-0.140768	0.177	0.281	1.28712e-42
									FOSB	1.49535e-46	-0.138537	0.059	0.131	2.4428e-42
									ANKRD44	2.18073e-46	-0.173816	0.386	0.516	3.56244e-42
									PDE7A	7.28266e-46	-0.156428	0.175	0.275	1.18969e-41
									PTPN18	7.30542e-46	-0.122301	0.093	0.176	1.19341e-41
									GK5	8.0291e-46	-0.121022	0.102	0.19	1.31163e-41
									IGLC1	1.25097e-45	-0.126865	0.042	0.107	2.04359e-41
									NPM1P27	1.42476e-45	0.15697	0.151	0.087	2.32749e-41
									IRF9	1.65662e-45	-0.124111	0.187	0.293	2.70626e-41
									TRGC2	2.24535e-45	-0.18081	0.108	0.194	3.668e-41
									NUDT3	4.62836e-45	-0.128652	0.126	0.217	7.56089e-41
									DNLZ	5.1757e-45	-0.107902	0.041	0.105	8.45502e-41
									EIF3G	6.11982e-45	-0.147308	0.281	0.397	9.99734e-41
									PREX1	1.33981e-44	-0.123524	0.15	0.247	2.18871e-40
									BAZ2A	1.70744e-44	-0.148974	0.268	0.387	2.78928e-40
									NFKBIB	2.09439e-44	-0.108517	0.09	0.172	3.42139e-40
									TMSB4XP4	2.12743e-44	0.304219	0.619	0.78	3.47538e-40
									OGT	2.50942e-44	-0.148979	0.334	0.458	4.09939e-40
									DEFA3	2.67235e-44	-0.0736728	0.002	0.041	4.36555e-40
									SMARCA4	4.21862e-44	-0.131482	0.149	0.243	6.89154e-40
									PARP10	5.3103e-44	-0.0949435	0.044	0.109	8.6749e-40
									SIPA1	6.55202e-44	-0.0985068	0.057	0.127	1.07034e-39
									KLRK1	6.61761e-44	-0.160842	0.284	0.405	1.08105e-39
									NDUFB8P2	6.85256e-44	0.0275613	0.017	0.002	1.11943e-39
									SYTL1	7.02224e-44	-0.115695	0.159	0.256	1.14715e-39
									HMGB1P6	7.42759e-44	0.0431	0.034	0.008	1.21337e-39
									ARHGAP30	9.09856e-44	-0.161315	0.396	0.519	1.48634e-39
									PDE4B	1.02223e-43	0.219529	0.239	0.163	1.66992e-39
									TSEN54	1.04825e-43	-0.125805	0.147	0.241	1.71243e-39
									HLA-DPB1	1.05576e-43	-0.147559	0.305	0.426	1.72469e-39
									B2M	1.05863e-43	-0.117023	1	1	1.72938e-39
									FTH1P2	1.06427e-43	0.0925967	0.091	0.043	1.73859e-39
									NACA3P	1.24384e-43	0.0722605	0.057	0.021	2.03194e-39
									TRABD2A	1.57894e-43	-0.18556	0.211	0.314	2.57936e-39
									MYCBP2	1.63573e-43	-0.17314	0.42	0.543	2.67213e-39
									JAK3	4.47553e-43	-0.11707	0.106	0.189	7.31123e-39
									HMGB1P5	4.68468e-43	0.130749	0.137	0.078	7.65289e-39
									RNF115	4.73435e-43	-0.123739	0.121	0.209	7.73404e-39
									ACAP1	5.23501e-43	-0.182395	0.458	0.573	8.55192e-39
									PCBP1	5.32116e-43	-0.131436	0.283	0.4	8.69266e-39
									FTX	5.71613e-43	-0.105499	0.101	0.185	9.33787e-39
									YY1	6.22825e-43	-0.130373	0.22	0.328	1.01745e-38
									KLRC4-KLRK1	8.19036e-43	-0.15766	0.288	0.408	1.33798e-38
									SLC9A3R1	8.5449e-43	-0.127028	0.153	0.246	1.39589e-38
									ARHGAP4	1.05618e-42	-0.125418	0.171	0.268	1.72537e-38
									TRGC1	1.14365e-42	-0.17374	0.105	0.188	1.86826e-38
									BRD7	1.16589e-42	-0.13187	0.135	0.224	1.9046e-38
									GABPB2	1.28429e-42	-0.135294	0.113	0.198	2.09802e-38
									MAP2K7	1.61283e-42	-0.123714	0.129	0.218	2.63472e-38
									HIPK2	2.23416e-42	-0.124838	0.083	0.159	3.64972e-38
									CARD9	2.98381e-42	-0.100935	0.041	0.102	4.87435e-38
									MACF1	4.14281e-42	-0.181202	0.557	0.665	6.7677e-38
									CHD3	4.25208e-42	-0.168535	0.342	0.46	6.9462e-38
									ATP2A3	5.27633e-42	-0.105446	0.08	0.155	8.61941e-38
									TCIRG1	6.19679e-42	-0.117364	0.187	0.29	1.01231e-37
									ZFP36	1.1436e-41	-0.206863	0.312	0.424	1.86819e-37
									RBBP6	1.36931e-41	-0.14661	0.234	0.339	2.23691e-37
									DNMT1	1.8438e-41	-0.121125	0.2	0.303	3.01204e-37
									ZEB2	1.90777e-41	-0.155799	0.142	0.231	3.11654e-37
									CSK	1.95262e-41	-0.115598	0.107	0.188	3.1898e-37
									IRF1	1.99286e-41	-0.158913	0.766	0.837	3.25553e-37
									CCDC88C	2.19357e-41	-0.146154	0.254	0.36	3.58342e-37
									C1orf21	2.54224e-41	-0.132796	0.093	0.172	4.153e-37
									SMAP2	2.93514e-41	0.29233	0.589	0.538	4.79484e-37
									EIF3F	3.30892e-41	-0.15028	0.369	0.488	5.40546e-37
									PIK3CD	3.9773e-41	-0.117956	0.136	0.224	6.49732e-37
									STK17B	4.00834e-41	0.259691	0.544	0.49	6.54802e-37
									IGHG2	4.11039e-41	-0.0734507	0.011	0.055	6.71473e-37
									MAFF	4.46829e-41	-0.108215	0.055	0.121	7.2994e-37
									PACS1	5.24315e-41	-0.136765	0.181	0.277	8.56522e-37
									ZBTB44	6.20803e-41	-0.128995	0.152	0.245	1.01414e-36
									AHNAK	9.06064e-41	-0.125424	0.352	0.478	1.48015e-36
									IGLC2	1.01202e-40	0.0151225	0.052	0.116	1.65323e-36
									MS4A1	1.31719e-40	-0.0962272	0.052	0.116	2.15177e-36
									PAFAH2	1.44575e-40	-0.0976902	0.054	0.12	2.36178e-36
									PXN	1.66202e-40	-0.120445	0.247	0.36	2.71508e-36
									ZNF90	2.28221e-40	0.133568	0.124	0.069	3.72823e-36
									HNRNPCP2	3.49082e-40	0.0777096	0.077	0.035	5.7026e-36
									LASP1	4.07543e-40	-0.111366	0.089	0.164	6.65763e-36
									ARHGAP26	4.70568e-40	-0.110691	0.089	0.165	7.6872e-36
									IL17RA	6.64425e-40	-0.109553	0.106	0.187	1.0854e-35
									TACC1	6.99756e-40	-0.136854	0.226	0.33	1.14312e-35
									STX16	7.81624e-40	-0.139999	0.314	0.429	1.27686e-35
									PARP15	8.42937e-40	-0.112921	0.119	0.202	1.37702e-35
									CHST12	1.00216e-39	-0.115341	0.103	0.182	1.63713e-35
									UBE2D3P1	2.3208e-39	0.0459933	0.034	0.009	3.79126e-35
									PRRC2B	2.46063e-39	-0.118354	0.194	0.292	4.01968e-35
									SRP14P1	2.53004e-39	0.0214421	0.015	0.001	4.13307e-35
									TNFRSF14	3.40567e-39	-0.113593	0.169	0.26	5.56351e-35
									PPP6R1	4.13026e-39	-0.103732	0.106	0.185	6.7472e-35
									DPP9	5.9272e-39	-0.11369	0.163	0.255	9.68267e-35
									IGF2R	7.08841e-39	-0.125416	0.165	0.256	1.15796e-34
									CDK5RAP3	8.21413e-39	-0.128432	0.221	0.321	1.34186e-34
									BOD1L1	8.88871e-39	-0.174585	0.293	0.401	1.45206e-34
									CD7	9.68211e-39	-0.135024	0.251	0.357	1.58167e-34
									ITGB7	9.79278e-39	-0.115223	0.157	0.246	1.59975e-34
									MARK3	1.16264e-38	-0.132495	0.169	0.259	1.89928e-34
									RAB29	1.31706e-38	-0.115271	0.197	0.297	2.15155e-34
									ARL16	1.48928e-38	-0.103748	0.121	0.204	2.43289e-34
									LRP10	1.80339e-38	-0.113213	0.125	0.207	2.94602e-34
									HIST1H4C	1.92436e-38	0.304589	0.366	0.301	3.14363e-34
									RHOC	2.01231e-38	-0.0920956	0.05	0.111	3.28732e-34
									CEBPB	2.17367e-38	-0.133699	0.132	0.214	3.55092e-34
									SPEN	2.91465e-38	-0.140968	0.242	0.346	4.76138e-34
									NDUFB4P12	3.4445e-38	0.0332557	0.024	0.005	5.62694e-34
									NDUFC2-KCTD14	4.29145e-38	-0.108026	0.094	0.168	7.01051e-34
									EIF3I	4.98324e-38	-0.111797	0.206	0.304	8.14062e-34
									ZNF394	5.16324e-38	-0.117485	0.205	0.303	8.43467e-34
									TCF25	5.46791e-38	-0.132274	0.326	0.441	8.93237e-34
									DENND4B	5.60563e-38	-0.0969255	0.089	0.163	9.15736e-34
									YPEL1	5.69873e-38	-0.0863976	0.052	0.114	9.30945e-34
									TGOLN2	5.96917e-38	-0.139927	0.366	0.484	9.75123e-34
									TTC38	6.20198e-38	-0.0860785	0.035	0.09	1.01315e-33
									VCL	6.32436e-38	-0.11725	0.079	0.149	1.03315e-33
									RHBDF2	7.38097e-38	-0.0832826	0.039	0.096	1.20575e-33
									RICTOR	7.40064e-38	-0.136906	0.268	0.374	1.20897e-33
									LTBP3	8.29958e-38	-0.117697	0.146	0.231	1.35582e-33
									ARL4C	9.0358e-38	-0.207036	0.657	0.736	1.47609e-33
									HOPX	1.14653e-37	-0.117812	0.11	0.19	1.87296e-33
									PRKCSH	1.19294e-37	-0.11359	0.125	0.205	1.94879e-33
									HSPA8	1.22681e-37	-0.158407	0.511	0.619	2.00412e-33
									S100B	1.36709e-37	-0.119097	0.019	0.065	2.23327e-33
									KRI1	1.38822e-37	-0.114638	0.102	0.176	2.26779e-33
									NFATC2	1.64832e-37	-0.118038	0.099	0.173	2.69269e-33
									ELOBP2	3.04751e-37	0.0239357	0.013	0.001	4.97841e-33
									ADAR	4.47677e-37	-0.123187	0.322	0.436	7.31326e-33
									UNC13D	4.63797e-37	-0.101703	0.107	0.183	7.57659e-33
									ANKHD1	6.21973e-37	-0.129509	0.292	0.403	1.01606e-32
									LYN	7.917e-37	-0.0936709	0.045	0.103	1.29332e-32
									EFHD2	8.2576e-37	-0.126635	0.212	0.311	1.34896e-32
									PTPN12	8.35458e-37	-0.121701	0.095	0.168	1.3648e-32
									RBM38	8.40231e-37	-0.134729	0.253	0.355	1.3726e-32
									IDS	8.58476e-37	-0.109892	0.265	0.373	1.40241e-32
									MOGS	8.80782e-37	-0.11506	0.131	0.212	1.43884e-32
									JCHAIN	1.05132e-36	-0.0574059	0.015	0.058	1.71743e-32
									GNPTAB	1.13126e-36	-0.124432	0.168	0.258	1.84803e-32
									PGGHG	1.61173e-36	-0.112964	0.155	0.242	2.63292e-32
									CLIC3	1.79543e-36	-0.0955967	0.04	0.095	2.93301e-32
									FAM193B	2.63747e-36	-0.0946569	0.083	0.152	4.30858e-32
									ACTN4	2.89387e-36	-0.105798	0.135	0.218	4.72743e-32
									LPCAT1	2.90526e-36	-0.0794055	0.068	0.135	4.74603e-32
									ZAP70	3.4442e-36	-0.104826	0.232	0.333	5.62644e-32
									AAK1	3.6431e-36	-0.132243	0.392	0.511	5.95138e-32
									LAT	4.9729e-36	-0.110477	0.221	0.32	8.12373e-32
									PKN1	5.0304e-36	-0.0816571	0.055	0.116	8.21767e-32
									UBTF	5.51009e-36	-0.125161	0.208	0.303	9.00129e-32
									MATK	5.91025e-36	-0.0982768	0.073	0.14	9.65499e-32
									SEPTIN6	7.26821e-36	-0.14484	0.398	0.512	1.18733e-31
									SNHG5	7.78082e-36	-0.165715	0.505	0.612	1.27107e-31
									NUMA1	8.90141e-36	-0.101865	0.154	0.24	1.45413e-31
									S1PR5	8.91622e-36	-0.114011	0.147	0.233	1.45655e-31
									GAK	1.08975e-35	-0.0996577	0.102	0.175	1.78022e-31
									MINDY2	1.10906e-35	-0.106116	0.079	0.147	1.81176e-31
									SNHG3	1.13681e-35	-0.115402	0.243	0.342	1.8571e-31
									AGO3	1.26555e-35	-0.102215	0.078	0.146	2.06741e-31
									HLA-V	1.27899e-35	-0.069787	0.019	0.064	2.08936e-31
									VCAN	1.45303e-35	0.0411717	0.034	0.01	2.37367e-31
									SH3D19	1.60898e-35	-0.0661931	0.017	0.06	2.62843e-31
									SH3BP5	1.75917e-35	-0.119037	0.139	0.219	2.87379e-31
									LY6E	1.99361e-35	-0.128739	0.244	0.341	3.25676e-31
									HMGN2P5	2.46689e-35	0.0628285	0.066	0.029	4.02992e-31
									SAP18P2	2.70205e-35	0.0285431	0.019	0.003	4.41408e-31
									ICAM3	3.54247e-35	-0.106292	0.237	0.338	5.78697e-31
									EIF3B	3.97392e-35	-0.102664	0.136	0.218	6.49179e-31
									SIGIRR	4.03827e-35	-0.106382	0.158	0.243	6.59692e-31
									PIEZO1	4.55009e-35	-0.0913213	0.076	0.142	7.43302e-31
									SRRM1P3	5.24195e-35	0.0396767	0.031	0.009	8.56325e-31
									PLAAT4	5.65166e-35	-0.137621	0.369	0.48	9.23255e-31
									SPOCK2	5.70443e-35	-0.173735	0.511	0.611	9.31876e-31
									KANSL1	5.842e-35	-0.115311	0.124	0.2	9.54349e-31
									TNRC6B	5.88527e-35	-0.135543	0.379	0.494	9.61418e-31
									BPTF	6.88995e-35	-0.159536	0.398	0.51	1.12554e-30
									EEF1A1P8	7.09467e-35	0.018637	0.014	0.001	1.15899e-30
									CEP78	7.89368e-35	-0.141818	0.156	0.242	1.28951e-30
									AHSA2P	1.01028e-34	-0.108896	0.227	0.324	1.6504e-30
									SNHG29	1.25898e-34	-0.140721	0.32	0.426	2.05666e-30
									XPO1	1.40414e-34	-0.111615	0.13	0.208	2.2938e-30
									GBP2	1.50639e-34	-0.131645	0.332	0.443	2.46084e-30
									PPP1CA	1.53456e-34	-0.119163	0.241	0.338	2.50685e-30
									PSME2	1.60241e-34	-0.120156	0.425	0.545	2.6177e-30
									IGHG1	1.70746e-34	-0.0903652	0.032	0.081	2.78931e-30
									SNHG7	1.73156e-34	-0.099425	0.12	0.197	2.82867e-30
									FAM53B	1.86454e-34	-0.0919538	0.059	0.119	3.04592e-30
									MSL1	2.19899e-34	-0.10508	0.112	0.185	3.59227e-30
									CDK13	2.61563e-34	-0.117965	0.18	0.269	4.2729e-30
									RAB11FIP4	2.61811e-34	-0.086847	0.069	0.132	4.27694e-30
									PCNT	2.80942e-34	-0.122079	0.152	0.235	4.58947e-30
									LAIR1	2.89559e-34	-0.0868156	0.05	0.106	4.73024e-30
									NEDD8-MDP1	2.98733e-34	-0.0947535	0.079	0.145	4.8801e-30
									GSDMD	3.2589e-34	-0.0950651	0.094	0.164	5.32373e-30
									CD160	3.6226e-34	-0.105268	0.039	0.091	5.91788e-30
									RPLP1P6	3.9206e-34	0.0492461	0.043	0.015	6.40469e-30
									TAOK3	4.50642e-34	-0.117174	0.291	0.4	7.36169e-30
									DOK2	5.1708e-34	-0.111797	0.137	0.216	8.44702e-30
									MAP4K2	5.71244e-34	-0.105842	0.082	0.148	9.33184e-30
									GOLGA8A	5.76279e-34	-0.167139	0.433	0.534	9.41409e-30
									CD37	6.31279e-34	-0.129101	0.359	0.468	1.03126e-29
									KAT6B	6.71725e-34	-0.123005	0.205	0.297	1.09733e-29
									NOL4L	7.83649e-34	-0.0774638	0.038	0.089	1.28017e-29
									PCBP2	8.6267e-34	-0.113871	0.311	0.418	1.40926e-29
									ARHGEF18	8.7506e-34	-0.106449	0.15	0.231	1.4295e-29
									ARPC4	8.98526e-34	-0.104416	0.133	0.211	1.46783e-29
									ANAPC5	9.96132e-34	-0.120361	0.214	0.305	1.62728e-29
									NFATC2IP	9.97766e-34	-0.116515	0.226	0.319	1.62995e-29
									FOXN3	1.04461e-33	-0.112152	0.212	0.304	1.70648e-29
									VPS53	1.10195e-33	-0.091599	0.097	0.168	1.80015e-29
									CD81	1.11729e-33	-0.0905214	0.093	0.163	1.82521e-29
									BRD4	1.12829e-33	-0.103278	0.187	0.277	1.84318e-29
									SAMHD1	1.13691e-33	-0.145667	0.621	0.712	1.85725e-29
									RAF1	1.25168e-33	-0.0896608	0.129	0.207	2.04474e-29
									IRAK1	1.33484e-33	-0.0886427	0.086	0.153	2.18059e-29
									DLG1	1.51625e-33	-0.104673	0.116	0.19	2.47694e-29
									NDUFV1	1.87574e-33	-0.105158	0.121	0.195	3.06421e-29
									RNF44	2.1187e-33	-0.0950221	0.112	0.186	3.46111e-29
									LCK	2.4172e-33	-0.124617	0.402	0.517	3.94874e-29
									SH3BP2	2.49664e-33	-0.0898627	0.057	0.115	4.07852e-29
									SRP14P2	2.5265e-33	0.0382479	0.03	0.009	4.12728e-29
									HNRNPA1	2.61432e-33	-0.137328	0.921	0.94	4.27075e-29
									PGPEP1	2.87265e-33	-0.0929624	0.062	0.121	4.69277e-29
									TBX21	3.00206e-33	-0.0911882	0.07	0.133	4.90417e-29
									DGKZ	3.01132e-33	-0.100143	0.126	0.201	4.91929e-29
									P2RX7	3.07127e-33	-0.0701266	0.023	0.068	5.01722e-29
									TNK2	3.12224e-33	-0.0890338	0.058	0.116	5.10048e-29
									IL27RA	3.12698e-33	-0.122879	0.164	0.247	5.10823e-29
									PASK	3.75124e-33	-0.109641	0.079	0.143	6.12802e-29
									SYMPK	4.10295e-33	-0.0709311	0.033	0.082	6.70259e-29
									U2AF1L5	4.157e-33	-0.0666572	0.019	0.061	6.79088e-29
									TMEM120B	4.24832e-33	-0.0705029	0.028	0.074	6.94006e-29
									DCAF11	4.45009e-33	-0.101791	0.128	0.204	7.26967e-29
									CMPK1	4.50795e-33	-0.113982	0.222	0.316	7.36419e-29
									NCOR1	4.72666e-33	-0.104141	0.295	0.403	7.72147e-29
									IFI44L	6.08347e-33	-0.0983967	0.058	0.116	9.93796e-29
									ZNF224	6.44242e-33	-0.07415	0.06	0.119	1.05243e-28
									HLA-DQB1	6.46757e-33	-0.0928781	0.054	0.11	1.05654e-28
									SPG7	7.10546e-33	-0.0947743	0.197	0.288	1.16075e-28
									ZFP36L2	7.14458e-33	-0.13102	0.824	0.881	1.16714e-28
									U2AF1	7.25209e-33	-0.0861543	0.075	0.138	1.1847e-28
									PLAC8	7.54619e-33	-0.149356	0.317	0.418	1.23275e-28
									HNRNPH3	8.29454e-33	-0.163653	0.489	0.588	1.355e-28
									ITGAM	1.18806e-32	-0.0808387	0.043	0.096	1.94082e-28
									CCAR1	1.23165e-32	-0.117276	0.232	0.325	2.01202e-28
									RCSD1	1.34981e-32	-0.105234	0.176	0.261	2.20506e-28
									MED6	1.37651e-32	-0.090596	0.108	0.179	2.24867e-28
									LPP	1.5162e-32	-0.100999	0.124	0.199	2.47686e-28
									CERK	1.6347e-32	-0.0935814	0.123	0.197	2.67045e-28
									SMARCC2	1.94049e-32	-0.112277	0.198	0.285	3.16999e-28
									RASAL3	1.99322e-32	-0.101948	0.131	0.207	3.25612e-28
									RNF157	2.02287e-32	-0.105969	0.107	0.178	3.30455e-28
									YWHAZP4	2.1723e-32	0.0165943	0.01	0.001	3.54867e-28
									Metazoa-SRP	2.19784e-32	-0.0827973	0.048	0.101	3.59039e-28
									GATAD2A	2.23856e-32	-0.0910863	0.083	0.148	3.65691e-28
									KIAA0319L	2.38816e-32	-0.100466	0.107	0.178	3.9013e-28
									POU2F2	2.43132e-32	-0.108493	0.104	0.173	3.97181e-28
									CAPN2	3.63021e-32	-0.104714	0.244	0.342	5.93031e-28
									YPEL3	3.69941e-32	-0.103885	0.196	0.283	6.04335e-28
									ADAM10	3.74115e-32	-0.115932	0.179	0.263	6.11155e-28
									UBA52	4.19299e-32	-0.171068	0.948	0.962	6.84967e-28
									INPP4A	4.3816e-32	-0.100722	0.108	0.178	7.15778e-28
									CD69	4.40057e-32	-0.123288	0.388	0.499	7.18877e-28
									PLEC	4.59569e-32	-0.0836932	0.056	0.112	7.50751e-28
									SUB1	4.75069e-32	0.198807	0.623	0.58	7.76072e-28
									KAT2B	4.99904e-32	-0.108075	0.133	0.207	8.16643e-28
									SLC25A45	5.27469e-32	-0.106864	0.126	0.199	8.61674e-28
									CD300A	5.45187e-32	-0.0874787	0.063	0.122	8.90617e-28
									ZZEF1	5.87315e-32	-0.0992562	0.124	0.198	9.59438e-28
									TECPR1	6.30973e-32	-0.103388	0.121	0.193	1.03076e-27
									FAM50A	6.60217e-32	-0.104487	0.121	0.194	1.07853e-27
									ATM	6.60511e-32	-0.150869	0.587	0.677	1.07901e-27
									ERGIC1	7.39731e-32	-0.0934192	0.086	0.151	1.20842e-27
									ATG2A	7.97248e-32	-0.0846417	0.098	0.167	1.30238e-27
									TAF15	8.56265e-32	-0.12553	0.229	0.318	1.39879e-27
									ATP5PDP4	8.65332e-32	0.0250584	0.016	0.003	1.41361e-27
									DBNL	8.99809e-32	-0.0994652	0.148	0.226	1.46993e-27
									HBD	9.26007e-32	-0.0490554	0.002	0.031	1.51273e-27
									DENND2D	9.35346e-32	-0.105825	0.117	0.189	1.52798e-27
									HIP1R	9.97476e-32	-0.0676259	0.027	0.072	1.62948e-27
									ASB8	1.15854e-31	-0.103596	0.139	0.216	1.89259e-27
									CAMP	1.2524e-31	-0.0648572	0.005	0.037	2.04591e-27
									HNRNPH1	1.41673e-31	-0.152102	0.536	0.629	2.31437e-27
									LMAN2	1.44678e-31	-0.104351	0.168	0.25	2.36347e-27
									MYO9B	1.46729e-31	-0.102668	0.227	0.321	2.39696e-27
									DIAPH1	1.5066e-31	-0.0991183	0.249	0.346	2.46118e-27
									BEST1	1.56184e-31	-0.0883857	0.076	0.137	2.55142e-27
									KLRC1	1.6488e-31	-0.0956929	0.034	0.081	2.69347e-27
									AP2A1	1.69026e-31	-0.0692042	0.026	0.07	2.76121e-27
									MDN1	1.90774e-31	-0.102395	0.163	0.244	3.11649e-27
									UTS2	2.01825e-31	-0.0807749	0.033	0.08	3.29701e-27
									MATR3	2.13512e-31	0.186656	0.723	0.673	3.48793e-27
									ADAM8	2.4289e-31	-0.0900175	0.082	0.144	3.96784e-27
									CD74	2.4319e-31	-0.142926	0.781	0.844	3.97276e-27
									SSBP4	2.65395e-31	-0.111774	0.153	0.231	4.33549e-27
									RABGGTB	2.91193e-31	-0.100392	0.149	0.227	4.75692e-27
									SIRT7	3.8245e-31	-0.0891218	0.117	0.188	6.2477e-27
									IPO9	3.89334e-31	-0.0999139	0.108	0.178	6.36017e-27
									CAPNS1	4.1377e-31	-0.112442	0.174	0.254	6.75935e-27
									ANKRD11	4.60476e-31	-0.144256	0.382	0.487	7.52234e-27
									GSTP1	5.47376e-31	-0.0997529	0.167	0.249	8.94193e-27
									MYLIP	5.52289e-31	-0.0978526	0.136	0.211	9.0222e-27
									SPTAN1	5.70659e-31	-0.0873927	0.204	0.293	9.32229e-27
									R3HDM2	6.21926e-31	-0.0979735	0.121	0.192	1.01598e-26
									RAD9A	6.92494e-31	-0.070234	0.036	0.084	1.13126e-26
									GARS-DT	7.96296e-31	-0.0872476	0.092	0.158	1.30083e-26
									PPIA	8.1905e-31	-0.160952	0.862	0.889	1.338e-26
									ZNFX1	8.36963e-31	-0.0889633	0.118	0.19	1.36726e-26
									DDX51	8.57856e-31	-0.0839069	0.08	0.143	1.40139e-26
									CFLAR	9.34207e-31	-0.108686	0.383	0.499	1.52612e-26
									PLCG1	1.0279e-30	-0.0939508	0.139	0.214	1.67917e-26
									NECAP1	1.16066e-30	-0.0952434	0.127	0.2	1.89605e-26
									MAVS	1.22561e-30	-0.088424	0.102	0.169	2.00216e-26
									PRSS23	1.43146e-30	-0.0857143	0.045	0.097	2.33844e-26
									NBL1	1.58329e-30	-0.0688818	0.031	0.076	2.58647e-26
									AP3D1	1.76157e-30	-0.0913376	0.108	0.177	2.8777e-26
									ITPR3	1.84826e-30	-0.0704071	0.047	0.099	3.01932e-26
									TPST2	1.92663e-30	-0.0953066	0.113	0.182	3.14735e-26
									SEPTIN1	2.01197e-30	-0.0955986	0.229	0.319	3.28676e-26
									TSPOAP1	2.08531e-30	-0.0716397	0.033	0.079	3.40657e-26
									SSBP3	2.22717e-30	-0.0904092	0.103	0.169	3.63831e-26
									TRIM38	2.27715e-30	-0.0973649	0.191	0.276	3.71995e-26
									HEMK1	2.64181e-30	-0.0760895	0.048	0.099	4.31565e-26
									MT2P1	3.06452e-30	0.0223802	0.016	0.003	5.0062e-26
									PTMAP8	3.10576e-30	0.0179275	0.013	0.002	5.07357e-26
									NMT2	3.22037e-30	-0.102245	0.119	0.19	5.2608e-26
									CD79A	3.48669e-30	-0.0639764	0.027	0.07	5.69585e-26
									MYO19	3.50796e-30	-0.0797107	0.042	0.091	5.7306e-26
									NIPAL3	3.59961e-30	-0.0961508	0.105	0.172	5.88033e-26
									TSC2	3.61993e-30	-0.0838929	0.07	0.128	5.91351e-26
									CALR	3.78366e-30	-0.117625	0.381	0.491	6.18099e-26
									H1FX	3.99399e-30	-0.113493	0.149	0.224	6.52459e-26
									ADA2	4.30808e-30	-0.0849361	0.064	0.121	7.03768e-26
									TNRC6C-AS1	4.49934e-30	-0.0970365	0.097	0.162	7.35012e-26
									PPP2R5A	4.52255e-30	-0.0863212	0.127	0.2	7.38805e-26
									CTBP2	4.88164e-30	-0.0791774	0.03	0.075	7.97465e-26
									SLAMF7	5.64797e-30	-0.0993443	0.114	0.184	9.22653e-26
									DFFA	6.07322e-30	-0.0882815	0.069	0.126	9.92121e-26
									DNASE2	6.10724e-30	-0.0882729	0.077	0.137	9.97678e-26
									CNTRL	6.27472e-30	-0.119502	0.248	0.34	1.02504e-25
									LRRC58	6.48396e-30	-0.0860757	0.137	0.212	1.05922e-25
									HECTD1	6.63244e-30	-0.100325	0.18	0.262	1.08348e-25
									CARS2	6.68993e-30	-0.0830073	0.07	0.127	1.09287e-25
									TAP1	6.87811e-30	-0.1053	0.206	0.291	1.12361e-25
									PSAP	7.08101e-30	-0.10719	0.35	0.456	1.15675e-25
									PNKP	7.25499e-30	-0.0831477	0.103	0.169	1.18518e-25
									SNHG14	7.27684e-30	-0.106222	0.208	0.294	1.18875e-25
									LYZ	7.37519e-30	0.193415	0.134	0.084	1.20481e-25
									UBXN1	9.71574e-30	-0.111382	0.369	0.476	1.58716e-25
									ATP6V1G2-DDX39B	1.06309e-29	-0.0985713	0.223	0.311	1.73667e-25
									SUB1P1	1.10036e-29	0.0210856	0.015	0.002	1.79755e-25
									BCL9L	1.11859e-29	-0.0836539	0.094	0.158	1.82732e-25
									FERMT3	1.20349e-29	-0.0955714	0.159	0.235	1.96602e-25
									PPFIA1	1.2188e-29	-0.0886071	0.09	0.154	1.99103e-25
									HSP90AB3P	1.32648e-29	0.0626646	0.06	0.028	2.16695e-25
									NME1-NME2	1.37047e-29	-0.113441	0.249	0.339	2.2388e-25
									SNURF	1.60754e-29	-0.0882431	0.073	0.131	2.62608e-25
									EWSR1	1.61237e-29	-0.103855	0.329	0.432	2.63396e-25
									RPN2	1.71692e-29	-0.122549	0.314	0.411	2.80476e-25
									CMIP	1.79623e-29	-0.0781048	0.046	0.095	2.93432e-25
									CDC42SE1	1.80545e-29	-0.0989432	0.244	0.335	2.94938e-25
									ROCK1	1.88024e-29	-0.10909	0.365	0.474	3.07156e-25
									ZNF609	2.05952e-29	-0.101772	0.117	0.185	3.36443e-25
									PFN1	2.113e-29	-0.143413	0.847	0.892	3.4518e-25
									UBE2R2	2.17584e-29	-0.0990623	0.093	0.155	3.55445e-25
									ALOX5AP	2.69605e-29	-0.109696	0.178	0.26	4.40426e-25
									TRIM22	2.78317e-29	-0.112901	0.251	0.343	4.54659e-25
									ANKHD1-EIF4EBP3	3.1993e-29	-0.108047	0.297	0.395	5.22638e-25
									HDLBP	3.80034e-29	-0.0912368	0.083	0.143	6.20824e-25
									WDR1	4.0243e-29	-0.0973575	0.216	0.302	6.57409e-25
									PPP1R12C	4.48542e-29	-0.081911	0.065	0.12	7.32738e-25
									PLEKHA2	4.84454e-29	-0.0836691	0.112	0.18	7.91404e-25
									UCP2	5.56355e-29	-0.106006	0.279	0.373	9.08862e-25
									SP110	5.77609e-29	-0.112927	0.28	0.374	9.43582e-25
									SRSF4	7.08797e-29	-0.115022	0.303	0.401	1.15789e-24
									CELF1	9.11272e-29	-0.108794	0.238	0.327	1.48865e-24
									FTH1P11	9.22463e-29	0.0395832	0.03	0.01	1.50694e-24
									IREB2	9.7746e-29	-0.0876352	0.116	0.183	1.59678e-24
									APOBR	1.00106e-28	-0.076869	0.062	0.117	1.63533e-24
									YIPF4	1.07884e-28	-0.0950103	0.136	0.209	1.76239e-24
									STAT4	1.19913e-28	-0.104223	0.245	0.335	1.9589e-24
									PSMB10	1.21695e-28	-0.0970901	0.289	0.388	1.988e-24
									VPS51	1.21901e-28	-0.0970908	0.146	0.218	1.99138e-24
									NLRP1	1.38368e-28	-0.0866169	0.25	0.343	2.26037e-24
									ANXA6	1.60304e-28	-0.100148	0.238	0.326	2.61873e-24
									KCNAB2	1.78628e-28	-0.0891501	0.127	0.196	2.91807e-24
									CHKB-CPT1B	2.02952e-28	-0.088782	0.114	0.18	3.31542e-24
									ARF6	2.12934e-28	-0.0910171	0.21	0.295	3.47849e-24
									EHBP1L1	2.13629e-28	-0.0796353	0.071	0.127	3.48985e-24
									LUC7L3	2.16191e-28	-0.179876	0.737	0.786	3.53169e-24
									SCAPER	2.1878e-28	-0.097014	0.118	0.186	3.574e-24
									PSMB3	2.27337e-28	-0.106292	0.237	0.325	3.71377e-24
									SYNE1	2.42568e-28	-0.234653	0.477	0.562	3.96259e-24
									DDX24	2.54919e-28	0.18218	0.66	0.608	4.16436e-24
									HAVCR2	2.74056e-28	-0.0678383	0.023	0.063	4.47698e-24
									WDR73	2.81878e-28	-0.0874805	0.097	0.16	4.60476e-24
									CTSW	2.81915e-28	-0.122444	0.21	0.293	4.60537e-24
									TSPAN32	2.94539e-28	-0.0706929	0.147	0.222	4.81159e-24
									WAKMAR2	3.71703e-28	-0.101746	0.107	0.172	6.07214e-24
									PECAM1	4.29141e-28	-0.0843479	0.08	0.139	7.01044e-24
									HERC1	4.35086e-28	-0.103431	0.269	0.362	7.10756e-24
									GSAP	4.62969e-28	-0.092766	0.098	0.161	7.56306e-24
									PYHIN1	6.9798e-28	-0.117574	0.248	0.339	1.14022e-23
									CHD9	7.11112e-28	-0.100446	0.125	0.194	1.16167e-23
									FUT11	7.37316e-28	-0.0706529	0.048	0.098	1.20448e-23
									TGFBR3	8.11344e-28	-0.0972581	0.115	0.182	1.32541e-23
									TGFB1	9.08792e-28	-0.0892502	0.112	0.176	1.4846e-23
									SSU72	9.48848e-28	-0.0902594	0.208	0.289	1.55004e-23
									CLK1	9.55819e-28	-0.106362	0.375	0.482	1.56143e-23
									NOP58	9.5939e-28	0.210665	0.47	0.417	1.56726e-23
									SRPK2	1.03331e-27	-0.104858	0.181	0.258	1.68801e-23
									KHDC4	1.04616e-27	-0.0868129	0.112	0.177	1.709e-23
									ITPR2	1.12141e-27	-0.0978656	0.142	0.214	1.83193e-23
									ABCA2	1.19534e-27	-0.0601932	0.031	0.073	1.95271e-23
									ERGIC3	1.22163e-27	-0.0926164	0.129	0.198	1.99566e-23
									RAB37	1.38538e-27	-0.0811044	0.08	0.138	2.26316e-23
									MTSS1	1.45188e-27	-0.0671571	0.037	0.082	2.37179e-23
									EIF4G3	1.57578e-27	-0.0857534	0.074	0.131	2.5742e-23
									EEF1G	1.75572e-27	-0.158452	0.921	0.936	2.86814e-23
									ABL2	1.76142e-27	-0.0619811	0.04	0.086	2.87745e-23
									EHD1	2.08777e-27	-0.075131	0.127	0.196	3.41058e-23
									WAC	2.17057e-27	-0.103162	0.274	0.366	3.54585e-23
									CD3E	2.27768e-27	-0.110902	0.379	0.482	3.72083e-23
									YARS	2.37287e-27	-0.0879719	0.121	0.187	3.87633e-23
									PSME1	2.42716e-27	-0.133289	0.612	0.702	3.96501e-23
									PRKD2	2.44486e-27	-0.0809328	0.079	0.137	3.99393e-23
									GANAB	2.50216e-27	-0.0699576	0.056	0.107	4.08752e-23
									ATG10	2.56428e-27	-0.063874	0.031	0.073	4.189e-23
									CNDP2	2.57533e-27	-0.0845158	0.14	0.211	4.20705e-23
									ECHDC2	2.88535e-27	-0.0995469	0.135	0.203	4.7135e-23
									DOCK8	3.10928e-27	-0.0971984	0.235	0.32	5.07932e-23
									C2orf68	3.13068e-27	-0.0716421	0.067	0.121	5.11428e-23
									CLIC1	3.46784e-27	-0.102562	0.258	0.347	5.66506e-23
									TOMM7	3.71138e-27	-0.21041	0.852	0.871	6.0629e-23
									NXF1	3.78005e-27	-0.0885182	0.125	0.192	6.17509e-23
									ARL6IP1P2	4.33096e-27	0.027461	0.023	0.006	7.07506e-23
									AMY2B	4.35424e-27	-0.0684856	0.05	0.098	7.11309e-23
									UQCRH	4.55493e-27	-0.120996	0.294	0.385	7.44093e-23
									NME2	4.60218e-27	-0.104721	0.241	0.326	7.51812e-23
									TMIGD2	4.63242e-27	-0.0665332	0.047	0.095	7.56753e-23
									HDAC7	4.67637e-27	-0.0835348	0.099	0.161	7.63931e-23
									ISG20L2	5.07973e-27	-0.0888536	0.117	0.183	8.29824e-23
									ADPGK	5.09802e-27	-0.0779635	0.146	0.219	8.32812e-23
									RASSF1	5.24968e-27	-0.0885784	0.109	0.172	8.57587e-23
									FGR	5.81418e-27	-0.0711851	0.048	0.096	9.49805e-23
									ENO1	6.10961e-27	-0.100347	0.406	0.514	9.98065e-23
									SYNE2	6.88636e-27	-0.175072	0.846	0.887	1.12496e-22
									EP400	7.19377e-27	-0.0846376	0.098	0.159	1.17517e-22
									ANKRD36C	8.22957e-27	-0.122946	0.317	0.409	1.34438e-22
									CCM2	8.29576e-27	-0.0997581	0.135	0.202	1.35519e-22
									VHL	8.50543e-27	-0.0873024	0.129	0.196	1.38945e-22
									PF4	8.52123e-27	-0.0697611	0.085	0.143	1.39203e-22
									SLC35E1	8.67338e-27	-0.073775	0.065	0.117	1.41688e-22
									MAST3	8.90361e-27	-0.0551854	0.022	0.06	1.45449e-22
									IL18RAP	9.06932e-27	-0.0819043	0.047	0.094	1.48156e-22
									RBM3	9.30925e-27	-0.115526	0.602	0.692	1.52076e-22
									RAB27A	9.86389e-27	-0.104	0.167	0.24	1.61137e-22
									BFAR	9.99312e-27	-0.0896394	0.097	0.158	1.63248e-22
									FAM111A	1.00399e-26	-0.0909487	0.145	0.215	1.64011e-22
									TADA2B	1.0421e-26	-0.0681558	0.051	0.1	1.70237e-22
									VPS28	1.06516e-26	-0.0856954	0.159	0.233	1.74004e-22
									TRIM11	1.06947e-26	-0.0691913	0.046	0.093	1.74708e-22
									NCOR2	1.13986e-26	-0.0647464	0.057	0.108	1.86208e-22
									PSMD13	1.19829e-26	-0.084475	0.127	0.194	1.95753e-22
									RASA3	1.26902e-26	-0.0890298	0.227	0.311	2.07307e-22
									IRS2	1.27297e-26	-0.0847754	0.068	0.122	2.07952e-22
									UCKL1	1.49315e-26	-0.0877113	0.079	0.135	2.43921e-22
									CDV3	1.51399e-26	-0.0920516	0.209	0.29	2.47325e-22
									DCAF7	1.62278e-26	-0.0801352	0.101	0.163	2.65097e-22
									TAF1	1.76805e-26	-0.093377	0.145	0.215	2.88829e-22
									SERINC5	2.20286e-26	-0.0981373	0.144	0.213	3.5986e-22
									SPATA13	2.2041e-26	-0.0852178	0.218	0.302	3.60062e-22
									QARS	2.56766e-26	-0.0826836	0.117	0.181	4.19453e-22
									RNF213	2.73368e-26	-0.147477	0.768	0.808	4.46574e-22
									ORAI1	2.85444e-26	-0.0737237	0.091	0.151	4.66301e-22
									PHACTR4	3.05456e-26	-0.076552	0.125	0.192	4.98992e-22
									TAZ	3.17094e-26	-0.0743471	0.096	0.156	5.18004e-22
									CREM	3.2037e-26	0.381302	0.305	0.256	5.23356e-22
									OXA1L	3.72376e-26	-0.0936106	0.161	0.233	6.08313e-22
									AREG	3.96817e-26	-0.201273	0.083	0.139	6.48241e-22
									TRAT1	3.99989e-26	0.178083	0.216	0.16	6.53422e-22
									KMT2C	4.08152e-26	-0.0857231	0.303	0.403	6.66757e-22
									COL6A2	4.36457e-26	-0.0736498	0.039	0.083	7.12996e-22
									GSE1	4.69726e-26	-0.076337	0.065	0.117	7.67344e-22
									PHF1	4.95282e-26	-0.0846191	0.188	0.265	8.09092e-22
									PRKAR2A	5.51515e-26	-0.0914398	0.118	0.182	9.00955e-22
									C5orf56	5.57177e-26	-0.0887117	0.157	0.228	9.10204e-22
									ZNF37A	5.72933e-26	-0.0877803	0.068	0.121	9.35943e-22
									SLC38A10	5.82678e-26	-0.0667185	0.045	0.091	9.51863e-22
									PPP1R12A	7.46873e-26	-0.108295	0.304	0.395	1.22009e-21
									TFDP2	7.74683e-26	-0.0890846	0.124	0.189	1.26552e-21
									MAP7D1	8.4767e-26	-0.0749048	0.09	0.148	1.38475e-21
									H3F3C	9.00228e-26	0.0313356	0.025	0.008	1.47061e-21
									PRKCH	9.8264e-26	-0.087592	0.262	0.352	1.60524e-21
									XPO6	9.88534e-26	-0.0717767	0.149	0.22	1.61487e-21
									UXT	9.9283e-26	-0.107658	0.244	0.326	1.62189e-21
									RNF168	1.00066e-25	-0.0852883	0.099	0.159	1.63469e-21
									VPS16	1.16747e-25	-0.0675557	0.061	0.111	1.90718e-21
									ATP6V0E1	1.25e-25	-0.111622	0.285	0.371	2.042e-21
									DSTYK	1.29608e-25	-0.0789195	0.076	0.131	2.11727e-21
									SMARCA2	1.35015e-25	-0.105623	0.301	0.392	2.2056e-21
									RAPGEF1	1.35749e-25	-0.0653216	0.093	0.152	2.21759e-21
									SNHG1	1.41278e-25	-0.0872698	0.145	0.214	2.30792e-21
									NIN	1.42915e-25	-0.103707	0.289	0.379	2.33466e-21
									TRMT112P6	1.45058e-25	0.0295628	0.025	0.008	2.36967e-21
									ASAH1	1.45622e-25	-0.0864391	0.087	0.144	2.37889e-21
									AUTS2	1.55147e-25	-0.0654486	0.064	0.116	2.53448e-21
									TBC1D2B	1.57341e-25	-0.0806297	0.081	0.136	2.57033e-21
									FAM153B	1.58817e-25	-0.0680951	0.026	0.063	2.59443e-21
									FAM210B	1.70676e-25	-0.0765469	0.054	0.103	2.78817e-21
									SLC25A42	2.00157e-25	-0.0729809	0.073	0.126	3.26977e-21
									POLR2A	2.12826e-25	-0.0687673	0.064	0.115	3.47673e-21
									GBP1	2.37078e-25	-0.115631	0.177	0.25	3.87291e-21
									TPT1	2.66285e-25	-0.112055	0.997	1	4.35003e-21
									TRIM65	2.77951e-25	-0.052207	0.024	0.061	4.5406e-21
									KDM5A	2.79125e-25	-0.113304	0.351	0.449	4.55979e-21
									NASP	2.90773e-25	-0.0935575	0.163	0.234	4.75006e-21
									DNASE1	3.00953e-25	-0.0833155	0.055	0.102	4.91637e-21
									CTDNEP1	3.08942e-25	-0.0724426	0.086	0.143	5.04688e-21
									TBC1D10C	3.19417e-25	-0.0854895	0.222	0.303	5.21799e-21
									JAZF1	3.33343e-25	-0.0746946	0.052	0.099	5.44549e-21
									PSTPIP1	3.71208e-25	-0.0659791	0.087	0.145	6.06405e-21
									ANP32A	3.80863e-25	-0.0931261	0.24	0.322	6.22178e-21
									C11orf21	3.96917e-25	-0.0916746	0.126	0.19	6.48404e-21
									CCNI	4.0411e-25	-0.131203	0.578	0.669	6.60154e-21
									CYB561	4.27024e-25	-0.069443	0.065	0.116	6.97586e-21
									SFI1	4.5671e-25	-0.0861573	0.201	0.279	7.46082e-21
									RBM5	4.61365e-25	-0.093589	0.301	0.393	7.53687e-21
									SLC2A3	4.68198e-25	-0.0727853	0.252	0.34	7.64848e-21
									USP20	4.99004e-25	-0.0591213	0.038	0.08	8.15173e-21
									ENO2	5.51821e-25	-0.0743825	0.044	0.088	9.01455e-21
									TRABD	5.66491e-25	-0.0787445	0.158	0.228	9.2542e-21
									PHB2	6.14927e-25	-0.0912636	0.156	0.224	1.00455e-20
									GTF3C1	6.22626e-25	-0.0694421	0.106	0.168	1.01712e-20
									PLEKHB2	6.40136e-25	-0.0770376	0.099	0.158	1.04573e-20
									ANAPC16	6.67662e-25	-0.11909	0.389	0.484	1.09069e-20
									ATP5MGP2	6.79529e-25	0.0311788	0.023	0.007	1.11008e-20
									UBA7	6.8307e-25	-0.0730136	0.078	0.132	1.11586e-20
									NPEPL1	7.23298e-25	-0.0701425	0.056	0.104	1.18158e-20
									LRCH4	7.31447e-25	-0.0745544	0.097	0.155	1.19489e-20
									EVL	7.40439e-25	-0.125216	0.596	0.682	1.20958e-20
									PPP2R5E	7.74373e-25	-0.0955457	0.144	0.21	1.26502e-20
									NCOA1	7.94878e-25	-0.0860398	0.131	0.197	1.29851e-20
									DGKD	8.71216e-25	-0.0786212	0.184	0.26	1.42322e-20
									P4HB	9.03479e-25	-0.0747871	0.277	0.369	1.47592e-20
									IQGAP2	9.12158e-25	-0.100718	0.311	0.403	1.4901e-20
									EME2	9.43592e-25	-0.0524076	0.023	0.059	1.54145e-20
									CUTALP	9.65996e-25	-0.0838225	0.116	0.178	1.57805e-20
									FAM49B	9.868e-25	-0.0914569	0.176	0.249	1.61204e-20
									BCAP31	1.0314e-24	-0.0731042	0.168	0.241	1.68489e-20
									LGALS1	1.03162e-24	-0.0939938	0.208	0.288	1.68525e-20
									ZNF655	1.07426e-24	-0.0918982	0.236	0.319	1.75491e-20
									HLA-DPA1	1.09056e-24	-0.0731484	0.216	0.296	1.78154e-20
									ZBTB20	1.09096e-24	-0.106244	0.155	0.224	1.78219e-20
									FAM153A	1.1106e-24	-0.080053	0.064	0.114	1.81428e-20
									JAML	1.16047e-24	-0.0899246	0.105	0.164	1.89574e-20
									UBA1	1.22949e-24	-0.0637673	0.058	0.107	2.0085e-20
									SLC44A2	1.26352e-24	-0.0761983	0.12	0.183	2.06409e-20
									MICAL1	1.31218e-24	-0.067385	0.08	0.134	2.14357e-20
									GBP4	1.32621e-24	-0.0835901	0.197	0.275	2.1665e-20
									COX6B1	1.37682e-24	-0.131061	0.337	0.428	2.24918e-20
									CTC1	1.38226e-24	-0.073995	0.093	0.15	2.25805e-20
									SSR2	1.40297e-24	-0.102654	0.351	0.449	2.29188e-20
									ARID1B	1.53606e-24	-0.0929083	0.127	0.19	2.50931e-20
									PFKL	1.57707e-24	-0.0712957	0.094	0.151	2.57631e-20
									UBE3C	1.63604e-24	-0.0714579	0.054	0.101	2.67263e-20
									AK1	1.77356e-24	-0.0668053	0.05	0.096	2.89728e-20
									IQSEC1	1.79008e-24	-0.0677853	0.109	0.17	2.92428e-20
									IKZF3	1.97405e-24	-0.0927627	0.296	0.388	3.22481e-20
									JADE2	2.08299e-24	-0.0704805	0.099	0.157	3.40277e-20
									EPB41L4A-AS1	2.15152e-24	-0.0992551	0.164	0.232	3.51472e-20
									GAPDH	2.19657e-24	-0.110826	0.501	0.6	3.58832e-20
									MOAP1	2.19694e-24	-0.0848305	0.157	0.226	3.58893e-20
									GPI	2.2486e-24	-0.0792564	0.1	0.158	3.67331e-20
									RFLNB	2.39034e-24	-0.0958793	0.088	0.143	3.90486e-20
									TCOF1	2.48066e-24	-0.0804924	0.131	0.196	4.05241e-20
									AXIN1	2.53392e-24	-0.0664504	0.058	0.107	4.13941e-20
									CTDSP1	2.54176e-24	-0.0713105	0.078	0.131	4.15222e-20
									C6orf89	2.54792e-24	-0.0702034	0.108	0.169	4.16228e-20
									ZMYND8	2.56402e-24	-0.0907557	0.158	0.228	4.18859e-20
									HEXD	2.64919e-24	-0.066748	0.046	0.09	4.32771e-20
									CCL3L1	2.6589e-24	-0.0870949	0.056	0.103	4.34358e-20
									ADA	2.70406e-24	-0.0669451	0.058	0.106	4.41735e-20
									ABCA7	2.75577e-24	-0.0615926	0.052	0.098	4.50182e-20
									IL12RB1	2.85656e-24	-0.0687046	0.056	0.103	4.66648e-20
									CROCCP2	3.20577e-24	-0.079066	0.139	0.205	5.23694e-20
									SUMF2	3.34537e-24	-0.0764403	0.103	0.161	5.465e-20
									CBX4	3.45295e-24	-0.0714794	0.084	0.139	5.64074e-20
									NSUN5P2	3.5055e-24	-0.0753431	0.071	0.122	5.72658e-20
									KLF13	3.80009e-24	-0.0842298	0.146	0.212	6.20783e-20
									USP4	3.85299e-24	-0.0829692	0.099	0.156	6.29425e-20
									PSD4	4.38765e-24	-0.0642222	0.066	0.116	7.16766e-20
									LCP2	4.92472e-24	-0.0937738	0.234	0.314	8.04502e-20
									MTERF4	5.04397e-24	-0.0858763	0.135	0.199	8.23983e-20
									RASGRP2	5.06089e-24	-0.0872519	0.362	0.46	8.26746e-20
									TMEM256-PLSCR3	5.30136e-24	-0.082337	0.136	0.201	8.6603e-20
									GGA1	5.51153e-24	-0.0743755	0.104	0.163	9.00364e-20
									CALCOCO2	5.7669e-24	-0.0903584	0.148	0.214	9.42082e-20
									DNM2	5.85852e-24	-0.0765025	0.101	0.158	9.57047e-20
									ZSWIM8	6.13605e-24	-0.0534561	0.025	0.062	1.00239e-19
									CNN2	6.45173e-24	-0.092806	0.234	0.313	1.05395e-19
									PTOV1	6.46092e-24	-0.0609438	0.041	0.083	1.05546e-19
									BSG	6.53789e-24	-0.076854	0.091	0.146	1.06803e-19
									GRHPR	7.0146e-24	-0.0644103	0.048	0.092	1.1459e-19
									CAPN1	7.37164e-24	-0.0655581	0.06	0.108	1.20423e-19
									ARHGAP1	7.47317e-24	-0.0686702	0.048	0.092	1.22082e-19
									PLEK	7.51991e-24	-0.106099	0.135	0.198	1.22845e-19
									ANKRD13A	7.64124e-24	-0.0764548	0.093	0.148	1.24827e-19
									FAM89B	7.78135e-24	-0.0635299	0.032	0.071	1.27116e-19
									RASSF5	8.28923e-24	-0.0748759	0.206	0.283	1.35413e-19
									GRAMD1A	9.11352e-24	-0.0772989	0.084	0.137	1.48878e-19
									IL16	9.22545e-24	-0.0790193	0.213	0.293	1.50707e-19
									SMC1A	9.85019e-24	-0.0909297	0.206	0.282	1.60913e-19
									KIAA2026	1.00441e-23	-0.0938525	0.171	0.241	1.6408e-19
									LAMP1	1.04274e-23	-0.0806756	0.139	0.204	1.70342e-19
									FDPS	1.06362e-23	-0.0739777	0.124	0.187	1.73753e-19
									PSMA6P1	1.09951e-23	0.0292963	0.023	0.007	1.79615e-19
									APLP2	1.14096e-23	-0.0850906	0.116	0.176	1.86387e-19
									SHFL	1.14673e-23	-0.0729996	0.127	0.19	1.8733e-19
									HNRNPL	1.1649e-23	-0.0847536	0.162	0.229	1.90298e-19
									SKAP1	1.17175e-23	-0.0819148	0.229	0.309	1.91417e-19
									METTL17	1.20363e-23	-0.0712051	0.085	0.138	1.96625e-19
									MAP2K1	1.38573e-23	-0.0761517	0.07	0.12	2.26373e-19
									RABL6	1.39064e-23	-0.069526	0.093	0.148	2.27174e-19
									YWHABP2	1.41042e-23	0.0222719	0.017	0.004	2.30406e-19
									BIN1	1.46386e-23	-0.0830409	0.175	0.245	2.39136e-19
									PLIN3	1.48314e-23	-0.0632939	0.037	0.077	2.42286e-19
									SMARCC1	1.60132e-23	-0.0922628	0.235	0.315	2.61592e-19
									NPC1	1.6266e-23	-0.0590559	0.05	0.095	2.65722e-19
									LARP1	1.64692e-23	-0.0804457	0.13	0.193	2.69041e-19
									ATXN2	1.70546e-23	-0.0717456	0.055	0.101	2.78604e-19
									NAA10	1.75609e-23	-0.0744944	0.088	0.143	2.86876e-19
									FAM120A	1.77395e-23	-0.0861243	0.139	0.203	2.89792e-19
									OS9	1.77774e-23	-0.090995	0.185	0.255	2.90411e-19
									SEMA4D	1.89455e-23	-0.0740361	0.268	0.355	3.09494e-19
									RFTN1	1.93119e-23	-0.0711555	0.072	0.123	3.15479e-19
									DENND4C	1.98392e-23	-0.0664444	0.075	0.126	3.24094e-19
									RNPEPL1	2.38843e-23	-0.0635715	0.065	0.114	3.90174e-19
									HEXIM1	2.44475e-23	-0.0659375	0.062	0.11	3.99374e-19
									HOOK2	2.79204e-23	-0.0533972	0.028	0.064	4.56107e-19
									TENT4B	2.94578e-23	-0.100347	0.141	0.205	4.81222e-19
									ZFAS1	2.95131e-23	-0.115767	0.4	0.496	4.82126e-19
									HMGN1P38	3.06563e-23	0.0237206	0.019	0.005	5.00801e-19
									VAV1	3.67605e-23	-0.0619384	0.058	0.104	6.00519e-19
									CDC25B	3.87871e-23	-0.0917075	0.175	0.243	6.33627e-19
									HNRNPA1P7	4.0779e-23	0.0182091	0.015	0.003	6.66166e-19
									PAN3	4.22818e-23	-0.0692914	0.068	0.116	6.90715e-19
									ITPRIP	4.27134e-23	-0.062515	0.056	0.102	6.97766e-19
									MAPK1	4.36756e-23	-0.0791872	0.202	0.277	7.13484e-19
									DDOST	4.41754e-23	-0.080328	0.188	0.259	7.21649e-19
									ITGAX	4.73808e-23	-0.0597551	0.03	0.068	7.74013e-19
									MXD4	4.78688e-23	-0.0686287	0.08	0.132	7.81985e-19
									ANXA11	4.91846e-23	-0.0917892	0.254	0.333	8.03479e-19
									GIGYF2	4.95208e-23	-0.0901473	0.139	0.202	8.08972e-19
									BAZ1B	5.10968e-23	-0.0824349	0.151	0.217	8.34718e-19
									LLGL2	5.11194e-23	-0.0666081	0.06	0.106	8.35087e-19
									SAMD3	5.43289e-23	-0.104651	0.251	0.331	8.87518e-19
									IL10RA	5.51984e-23	-0.0766902	0.193	0.266	9.0172e-19
									NBPF12	5.82662e-23	-0.0616234	0.056	0.101	9.51837e-19
									DYNLL1	5.87702e-23	-0.0764473	0.074	0.124	9.60071e-19
									ALDOA	6.11566e-23	-0.0858335	0.297	0.384	9.99054e-19
									EP300	6.23312e-23	-0.0737067	0.164	0.233	1.01824e-18
									FTH1P10	6.30141e-23	0.0709832	0.079	0.045	1.0294e-18
									GIGYF1	6.41153e-23	-0.0574256	0.042	0.083	1.04739e-18
									SMG1	6.83893e-23	-0.0849381	0.266	0.35	1.11721e-18
									NONO	7.04312e-23	-0.078457	0.242	0.322	1.15056e-18
									MUC20-OT1	7.16589e-23	-0.0800658	0.104	0.159	1.17062e-18
									ZNF316	7.29481e-23	-0.0650906	0.06	0.107	1.19168e-18
									NFAT5	7.86422e-23	-0.071669	0.08	0.132	1.2847e-18
									SNX6P1	8.01058e-23	0.0137956	0.01	0.001	1.30861e-18
									HLA-U	8.26037e-23	-0.0291649	0	0.019	1.34941e-18
									PER1	8.44816e-23	-0.0821319	0.196	0.269	1.38009e-18
									SAMD8	8.59863e-23	-0.0684879	0.073	0.123	1.40467e-18
									APOL1	8.63289e-23	-0.0588531	0.038	0.077	1.41027e-18
									UPF3A	8.75862e-23	-0.074562	0.144	0.209	1.43081e-18
									HDAC5	8.94778e-23	-0.0509428	0.032	0.069	1.46171e-18
									ATRX	8.96376e-23	-0.112271	0.417	0.509	1.46432e-18
									LTBP4	9.13021e-23	-0.0656183	0.058	0.104	1.49151e-18
									MCTP2	9.16131e-23	-0.0644691	0.042	0.083	1.49659e-18
									ZNF335	9.3956e-23	-0.0607444	0.051	0.094	1.53487e-18
									WHAMM	9.39866e-23	-0.0721838	0.159	0.228	1.53536e-18
									JSRP1	1.00762e-22	-0.0352193	0.005	0.029	1.64605e-18
									MAN2B1	1.00971e-22	-0.0622601	0.053	0.097	1.64947e-18
									CD79B	1.06836e-22	-0.0600413	0.034	0.072	1.74528e-18
									TBC1D9B	1.08904e-22	-0.0592329	0.044	0.086	1.77906e-18
									SEC24C	1.11949e-22	-0.0582915	0.062	0.109	1.8288e-18
									CSNK1G2	1.15806e-22	-0.0727132	0.15	0.217	1.89181e-18
									COMMD7	1.19619e-22	-0.0797677	0.116	0.174	1.9541e-18
									SHISA5	1.20371e-22	-0.0911554	0.214	0.287	1.96638e-18
									NIBAN3	1.26818e-22	-0.0355182	0.006	0.03	2.07169e-18
									CSNK2B	1.27859e-22	-0.0904555	0.175	0.243	2.0887e-18
									CALM1	1.28218e-22	0.149483	0.963	0.953	2.09457e-18
									LEPROTL1	1.28844e-22	0.191235	0.524	0.484	2.1048e-18
									TRIR	1.30912e-22	-0.0793297	0.267	0.35	2.13858e-18
									MED13L	1.35648e-22	-0.0891235	0.169	0.237	2.21595e-18
									PARP12	1.38277e-22	-0.074669	0.069	0.117	2.25889e-18
									PCYT1A	1.41639e-22	-0.0736063	0.089	0.143	2.31382e-18
									COX7A2P2	1.49837e-22	0.0176475	0.013	0.003	2.44773e-18
									VAMP1	1.52669e-22	-0.065669	0.066	0.114	2.494e-18
									PDS5A	1.8262e-22	-0.0936171	0.204	0.275	2.98328e-18
									PRMT2	1.85625e-22	-0.0966675	0.386	0.481	3.03236e-18
									LIME1	2.13212e-22	-0.0899401	0.185	0.253	3.48303e-18
									THOC2	2.13565e-22	-0.116543	0.322	0.407	3.4888e-18
									PCNX1	2.18576e-22	-0.067377	0.168	0.238	3.57066e-18
									HERC4	2.42111e-22	-0.068919	0.07	0.118	3.95512e-18
									BUD23	2.62745e-22	-0.0741889	0.161	0.228	4.2922e-18
									RNF31	2.86754e-22	-0.0516906	0.031	0.068	4.68441e-18
									MAN1A1	2.95883e-22	-0.0581499	0.04	0.08	4.83354e-18
									MFSD11	3.01542e-22	-0.0603782	0.054	0.098	4.92599e-18
									EIF3D	3.0355e-22	-0.0743746	0.247	0.329	4.9588e-18
									TRAPPC10	3.11942e-22	-0.0646625	0.057	0.102	5.09588e-18
									BANF1	3.29494e-22	-0.0761198	0.07	0.117	5.38262e-18
									GABARAP	3.35887e-22	-0.0934136	0.313	0.398	5.48705e-18
									CLSTN1	3.43629e-22	-0.0759501	0.151	0.216	5.61353e-18
									STUB1	3.53466e-22	-0.0678723	0.108	0.166	5.77421e-18
									WDR26	3.74974e-22	-0.0815824	0.142	0.205	6.12558e-18
									EMP3	3.77183e-22	-0.0823426	0.32	0.409	6.16166e-18
									SND1	3.82001e-22	-0.0641818	0.091	0.144	6.24036e-18
									TTC17	3.8837e-22	-0.0828168	0.157	0.222	6.34442e-18
									CDC42P6	3.93253e-22	0.037425	0.038	0.016	6.42418e-18
									AKR1C3	4.00288e-22	-0.0503229	0.016	0.047	6.5391e-18
									SPOP	4.20311e-22	-0.0746583	0.108	0.165	6.8662e-18
									APOL3	4.25574e-22	-0.0774322	0.136	0.197	6.95218e-18
									CTSB	4.50403e-22	-0.0695126	0.092	0.145	7.35779e-18
									RBM8B	4.57222e-22	0.0388623	0.037	0.016	7.46918e-18
									MCL1	4.59773e-22	-0.113481	0.566	0.655	7.51084e-18
									PHYKPL	5.03461e-22	-0.0669164	0.094	0.147	8.22454e-18
									APBA2	5.03966e-22	-0.0751934	0.125	0.185	8.23279e-18
									TRIM28	5.0401e-22	-0.0659039	0.055	0.099	8.23351e-18
									EXOC7	5.09812e-22	-0.0699525	0.093	0.146	8.32829e-18
									SLC12A7	5.18625e-22	-0.0665645	0.073	0.122	8.47226e-18
									HNRNPA1P48	5.24174e-22	-0.0728411	0.161	0.226	8.5629e-18
									MAP2K2	5.29604e-22	-0.0630841	0.07	0.117	8.65161e-18
									DDB1	5.33607e-22	-0.0731843	0.098	0.152	8.717e-18
									LMBR1L	5.59986e-22	-0.074331	0.127	0.187	9.14793e-18
									TAP2	5.63503e-22	-0.0710327	0.198	0.271	9.20539e-18
									UBE2L6	5.70388e-22	-0.0831729	0.226	0.303	9.31786e-18
									TMSB10	6.0142e-22	-0.0984008	0.998	0.999	9.8248e-18
									BLCAP	6.0479e-22	-0.0631065	0.047	0.089	9.87984e-18
									CARHSP1	6.24129e-22	-0.0585354	0.048	0.09	1.01958e-17
									USP24	7.14784e-22	-0.0707744	0.119	0.177	1.16767e-17
									TTLL3	7.75188e-22	-0.0640351	0.06	0.105	1.26635e-17
									SEC11A	7.78917e-22	-0.0851744	0.148	0.211	1.27244e-17
									DHX38	8.01355e-22	-0.0767652	0.179	0.248	1.30909e-17
									ARHGDIB	8.53748e-22	0.145877	0.914	0.899	1.39468e-17
									OSBPL5	8.58123e-22	-0.0426274	0.024	0.058	1.40183e-17
									CHMP4A	8.66514e-22	-0.0590987	0.222	0.302	1.41554e-17
									PPP3CA	9.03379e-22	-0.0746538	0.109	0.165	1.47576e-17
									SNORA70	9.20911e-22	-0.0305963	0.002	0.023	1.5044e-17
									MAPK8IP3	9.25239e-22	-0.0722626	0.105	0.16	1.51147e-17
									SELENOW	9.39564e-22	-0.0839891	0.322	0.413	1.53487e-17
									EIF4EBP2	9.43196e-22	-0.0776109	0.104	0.159	1.5408e-17
									ERN1	9.58294e-22	-0.0651719	0.147	0.211	1.56547e-17
									DCLRE1C	9.82554e-22	-0.071026	0.073	0.122	1.6051e-17
									PSMC5	1.00068e-21	-0.0797044	0.263	0.344	1.63472e-17
									CSNK1E	1.00486e-21	-0.0687403	0.104	0.16	1.64153e-17
									CASP4	1.01797e-21	-0.0899733	0.181	0.248	1.66296e-17
									GTPBP1	1.02387e-21	-0.0583126	0.041	0.08	1.67259e-17
									CSNK2A1	1.10469e-21	-0.0706496	0.114	0.171	1.80461e-17
									TMEM184B	1.1304e-21	-0.0451563	0.025	0.058	1.84663e-17
									PSMA3-AS1	1.16306e-21	-0.104242	0.437	0.531	1.89998e-17
									NCAM1	1.17654e-21	-0.0644601	0.027	0.061	1.922e-17
									UBE2F	1.18061e-21	-0.078796	0.09	0.142	1.92865e-17
									COG1	1.20707e-21	-0.0630827	0.068	0.115	1.97187e-17
									CNNM3	1.20917e-21	-0.0545838	0.042	0.082	1.9753e-17
									LAIR2	1.33571e-21	-0.0672473	0.06	0.105	2.18201e-17
									TGIF2-RAB5IF	1.37462e-21	-0.0762583	0.111	0.166	2.24558e-17
									TTBK2	1.37502e-21	-0.0572947	0.059	0.103	2.24623e-17
									EIF3K	1.46973e-21	-0.0996793	0.448	0.541	2.40095e-17
									ENTPD4	1.5446e-21	-0.0694695	0.144	0.207	2.52326e-17
									CD96	1.61529e-21	-0.0763184	0.315	0.407	2.63873e-17
									WASF2	1.64313e-21	-0.071453	0.242	0.321	2.68422e-17
									DNAJC21	1.69898e-21	-0.0863836	0.109	0.165	2.77546e-17
									PPM1K	1.80985e-21	-0.0818654	0.171	0.239	2.95657e-17
									SLC35E2A	1.88395e-21	-0.0522747	0.041	0.081	3.07763e-17
									CTSC	1.93848e-21	-0.0950312	0.175	0.241	3.16671e-17
									TRA2A	1.96335e-21	-0.0716831	0.227	0.302	3.20734e-17
									UBL5P2	2.01214e-21	0.0187402	0.013	0.003	3.28704e-17
									RRBP1	2.06089e-21	-0.0711414	0.129	0.189	3.36668e-17
									LTF	2.16139e-21	-0.0517833	0.007	0.03	3.53084e-17
									DDB2	2.21117e-21	-0.0598374	0.057	0.1	3.61216e-17
									SCAP	2.2117e-21	-0.0593556	0.047	0.088	3.61303e-17
									RPAIN	2.22166e-21	-0.0794499	0.141	0.202	3.62931e-17
									MEF2D	2.25019e-21	-0.0567132	0.061	0.106	3.67591e-17
									PRPF3	2.30377e-21	-0.0817292	0.143	0.204	3.76345e-17
									RNH1	2.33576e-21	-0.0695344	0.127	0.187	3.8157e-17
									ARRDC2	2.55721e-21	-0.0711342	0.112	0.168	4.17746e-17
									GRIPAP1	2.57057e-21	-0.0739746	0.143	0.205	4.19929e-17
									PABPN1	2.61226e-21	-0.0706251	0.219	0.294	4.26739e-17
									STK38	2.68032e-21	-0.0863077	0.288	0.369	4.37857e-17
									SRRT	2.858e-21	-0.0675609	0.139	0.201	4.66883e-17
									IL7R	2.87025e-21	0.252958	0.786	0.762	4.68884e-17
									GNG2	3.10665e-21	-0.0895227	0.239	0.313	5.07503e-17
									HERC2	3.15053e-21	-0.0758744	0.118	0.175	5.14671e-17
									CYP2R1	3.41197e-21	-0.0589585	0.043	0.083	5.57379e-17
									H3F3AP4	3.44518e-21	0.0628448	0.07	0.039	5.62805e-17
									LPCAT4	3.61468e-21	-0.0624898	0.048	0.089	5.90494e-17
									TMEM248	3.71792e-21	-0.0785747	0.144	0.205	6.07359e-17
									ASXL1	3.90788e-21	-0.0668386	0.145	0.208	6.38391e-17
									FCER1G	4.1326e-21	-0.092539	0.096	0.147	6.75101e-17
									CORO2A	4.18039e-21	-0.0620348	0.051	0.093	6.82908e-17
									RAD51-AS1	4.38478e-21	-0.0668019	0.099	0.151	7.16297e-17
									CLIP1	4.82227e-21	-0.0869097	0.202	0.272	7.87766e-17
									ADD3	4.8522e-21	-0.124609	0.594	0.665	7.92656e-17
									NPEPPS	4.87732e-21	-0.0702206	0.106	0.161	7.96759e-17
									ABHD14B	4.99681e-21	-0.0710012	0.072	0.118	8.16279e-17
									GALNT1	5.21208e-21	-0.0698196	0.078	0.126	8.51445e-17
									ZNF75A	5.24553e-21	-0.0671693	0.066	0.112	8.5691e-17
									DCAF10	5.27495e-21	-0.0653773	0.063	0.108	8.61716e-17
									ZFHX2-AS1	5.3756e-21	-0.0567436	0.043	0.082	8.78158e-17
									LBH	5.52507e-21	-0.0759938	0.199	0.269	9.02575e-17
									F2R	5.78017e-21	-0.069178	0.102	0.156	9.44249e-17
									QRICH1	6.27774e-21	-0.0592836	0.074	0.122	1.02553e-16
									PTPRJ	6.30186e-21	-0.0644945	0.055	0.097	1.02947e-16
									ZMIZ2	6.68308e-21	-0.0567113	0.063	0.107	1.09175e-16
									MFSD14C	6.97429e-21	-0.0627405	0.063	0.107	1.13932e-16
									KPNB1	6.99017e-21	-0.128056	0.501	0.58	1.14191e-16
									PSMB4	6.9976e-21	-0.0774526	0.268	0.347	1.14313e-16
									JARID2	7.06164e-21	-0.0717391	0.111	0.167	1.15359e-16
									SPTBN1	7.67581e-21	-0.0975022	0.276	0.356	1.25392e-16
									ABCD4	8.1046e-21	-0.0649504	0.086	0.136	1.32397e-16
									RBCK1	8.15368e-21	-0.0668763	0.098	0.15	1.33199e-16
									ESYT1	8.62603e-21	-0.0591834	0.055	0.097	1.40915e-16
									NOC2L	8.76657e-21	-0.0578659	0.071	0.118	1.43211e-16
									ZNF37BP	9.04309e-21	-0.0697899	0.102	0.156	1.47728e-16
									EPC1	9.55038e-21	-0.0782444	0.331	0.417	1.56015e-16
									STAT2	9.56979e-21	-0.0622256	0.064	0.109	1.56332e-16
									CHKB	1.03356e-20	-0.0686122	0.107	0.161	1.68843e-16
									ANKRD17	1.0681e-20	-0.0774471	0.096	0.147	1.74485e-16
									GDPD5	1.12956e-20	-0.0495775	0.024	0.056	1.84525e-16
									FTLP2	1.13454e-20	0.0117748	0.008	0.001	1.85338e-16
									PPM1M	1.14074e-20	-0.0602182	0.05	0.09	1.86351e-16
									IGLV2-23	1.14436e-20	0.0107192	0.008	0.001	1.86943e-16
									QKI	1.14955e-20	-0.0772451	0.103	0.156	1.8779e-16
									PTDSS1	1.15051e-20	-0.0702905	0.084	0.132	1.87947e-16
									MRFAP1	1.17555e-20	-0.0742307	0.246	0.323	1.92037e-16
									COLQ	1.22911e-20	-0.0443471	0.013	0.04	2.00787e-16
									BTBD6	1.23599e-20	-0.0596861	0.048	0.088	2.01911e-16
									PABPC1	1.27477e-20	0.111408	0.989	0.987	2.08247e-16
									FLOT2	1.30487e-20	-0.0631176	0.11	0.165	2.13164e-16
									PDCD7	1.37353e-20	-0.0600472	0.051	0.092	2.2438e-16
									FAM102A	1.39548e-20	-0.0679155	0.134	0.193	2.27966e-16
									GTF2F1	1.40967e-20	-0.0742429	0.14	0.199	2.30283e-16
									MZB1	1.42079e-20	-0.0449141	0.014	0.041	2.321e-16
									FCRL6	1.49272e-20	-0.0591487	0.064	0.11	2.4385e-16
									NPM1P39	1.54186e-20	0.103477	0.143	0.1	2.51879e-16
									MIF-AS1	1.54487e-20	-0.0421457	0.015	0.042	2.52369e-16
									MOB3A	1.6059e-20	-0.0584956	0.046	0.085	2.62339e-16
									XAB2	1.66232e-20	-0.0438986	0.023	0.054	2.71556e-16
									MTG1	1.67044e-20	-0.0606222	0.067	0.112	2.72884e-16
									KIF21B	1.68983e-20	-0.0568817	0.077	0.125	2.76051e-16
									ARNTL	1.72076e-20	-0.060393	0.087	0.138	2.81103e-16
									FIS1	1.74118e-20	-0.0791615	0.205	0.274	2.8444e-16
									TMEM41A	1.90712e-20	-0.0565366	0.046	0.085	3.11548e-16
									TPI1	1.92788e-20	-0.0737949	0.207	0.277	3.14939e-16
									WDTC1	1.93655e-20	-0.047621	0.031	0.065	3.16355e-16
									NADSYN1	1.95538e-20	-0.0669393	0.108	0.162	3.19431e-16
									OTUD5	1.96604e-20	-0.0664781	0.103	0.156	3.21173e-16
									SEC63	2.03429e-20	-0.0946449	0.22	0.29	3.32321e-16
									ERBIN	2.0438e-20	-0.0880194	0.21	0.281	3.33876e-16
									RBM10	2.07638e-20	-0.0605146	0.081	0.13	3.39197e-16
									NUP62	2.12026e-20	-0.0567008	0.065	0.11	3.46366e-16
									HCG18	2.17248e-20	-0.0708193	0.103	0.156	3.54897e-16
									MED15	2.21179e-20	-0.0653001	0.112	0.166	3.61318e-16
									MAPRE2	2.24747e-20	-0.0632085	0.085	0.134	3.67147e-16
									STX4	2.3527e-20	-0.0656435	0.093	0.143	3.84337e-16
									ZNF91	2.40533e-20	-0.0783582	0.16	0.222	3.92935e-16
									NCMAP-DT	2.53211e-20	-0.0474012	0.018	0.047	4.13645e-16
									SH2D1B	2.67532e-20	-0.0567618	0.027	0.059	4.3704e-16
									STIM1	2.76625e-20	-0.0644637	0.082	0.13	4.51895e-16
									TMA7	2.98893e-20	0.190302	0.667	0.659	4.88272e-16
									LILRB1	3.01566e-20	-0.0495166	0.03	0.063	4.92638e-16
									HUWE1	3.02825e-20	-0.0746568	0.19	0.258	4.94695e-16
									AP3M2	3.05397e-20	0.166305	0.2	0.152	4.98896e-16
									CREBBP	3.11144e-20	-0.0589845	0.226	0.302	5.08286e-16
									NCBP3	3.11937e-20	-0.0765746	0.121	0.177	5.0958e-16
									CHST2	3.30812e-20	-0.0402068	0.013	0.039	5.40414e-16
									PIGT	3.39282e-20	-0.0594837	0.085	0.134	5.5425e-16
									GP1BB	3.4341e-20	-0.0389147	0.01	0.035	5.60995e-16
									ZBTB7A	3.59621e-20	-0.0575758	0.197	0.268	5.87477e-16
									MAN2A2	3.60547e-20	-0.0547911	0.05	0.091	5.88989e-16
									CEP85L	3.67068e-20	-0.0965992	0.203	0.269	5.99642e-16
									CALCOCO1	3.68e-20	-0.0497456	0.063	0.107	6.01164e-16
									KLHDC4	3.83469e-20	-0.0641523	0.075	0.121	6.26436e-16
									ELMSAN1	3.9152e-20	-0.0591432	0.05	0.09	6.39586e-16
									FPGS	3.98164e-20	-0.0559895	0.058	0.101	6.50441e-16
									UTRN	4.05075e-20	-0.132204	0.588	0.658	6.61731e-16
									ARPC4-TTLL3	4.2295e-20	-0.0517955	0.041	0.078	6.90931e-16
									MYO15B	4.26185e-20	-0.0544485	0.044	0.082	6.96215e-16
									HDAC1	4.27694e-20	-0.0735777	0.17	0.234	6.98681e-16
									FKBP8	4.30059e-20	-0.0573435	0.076	0.123	7.02544e-16
									TCEA1P2	4.47216e-20	0.0399042	0.044	0.021	7.30572e-16
									GALNT10	4.49567e-20	-0.053538	0.055	0.096	7.34413e-16
									BANK1	4.54447e-20	-0.040183	0.015	0.042	7.42384e-16
									HGS	4.65931e-20	-0.0597656	0.09	0.141	7.61145e-16
									CCL4	4.83817e-20	-0.0783573	0.167	0.232	7.90363e-16
									ATXN2L	4.94022e-20	-0.0600106	0.112	0.167	8.07034e-16
									ENO3	5.11435e-20	-0.0492635	0.023	0.054	8.35481e-16
									INTS1	5.22681e-20	-0.0522427	0.035	0.07	8.53852e-16
									CIC	5.29607e-20	-0.0464945	0.023	0.054	8.65166e-16
									TSPO	5.45108e-20	-0.0798009	0.225	0.296	8.90488e-16
									FOSL2	5.55505e-20	-0.069956	0.123	0.179	9.07472e-16
									MAU2	5.61987e-20	-0.0592243	0.072	0.118	9.18062e-16
									HTT	5.63091e-20	-0.0582087	0.084	0.133	9.19865e-16
									XIAP	5.70421e-20	-0.0733936	0.113	0.167	9.3184e-16
									TLE5	5.72821e-20	-0.107073	0.653	0.725	9.3576e-16
									DHPS	5.78773e-20	-0.0645593	0.081	0.129	9.45483e-16
									SLTM	6.05304e-20	-0.0913558	0.386	0.476	9.88825e-16
									FTH1P8	6.1063e-20	0.0573608	0.058	0.031	9.97526e-16
									CDK5RAP1	6.73961e-20	-0.0531167	0.049	0.088	1.10098e-15
									CASP1	6.89046e-20	-0.0843524	0.143	0.201	1.12562e-15
									FBXO33	6.97912e-20	-0.0728508	0.11	0.163	1.14011e-15
									FAM120AOS	6.98961e-20	-0.0631685	0.103	0.155	1.14182e-15
									PSMA7	7.01783e-20	-0.0776475	0.352	0.439	1.14643e-15
									ATP5MFP5	7.11429e-20	0.0101327	0.006	0	1.16219e-15
									RNF213-AS1	7.68871e-20	-0.0373743	0.01	0.034	1.25603e-15
									CCDC18-AS1	7.77021e-20	-0.0863174	0.222	0.292	1.26934e-15
									PCNX4	7.82317e-20	-0.0584927	0.039	0.076	1.27799e-15
									CYBC1	8.26827e-20	-0.0622372	0.093	0.143	1.3507e-15
									USE1	8.3557e-20	-0.056467	0.045	0.084	1.36499e-15
									IDH3B	8.43598e-20	-0.0769741	0.143	0.2	1.3781e-15
									AP1G2	8.46771e-20	-0.0533123	0.096	0.147	1.38329e-15
									CD84	8.7654e-20	-0.0568896	0.21	0.282	1.43192e-15
									EFCAB14	8.98365e-20	-0.0736526	0.197	0.265	1.46757e-15
									RALGDS	9.32477e-20	-0.0635268	0.091	0.14	1.52329e-15
									MPHOSPH8	9.38767e-20	-0.116065	0.445	0.529	1.53357e-15
									GIT2	9.96623e-20	-0.0681386	0.072	0.117	1.62808e-15
									IKZF1	1.00482e-19	-0.0697139	0.347	0.437	1.64148e-15
									YWHAZP2	1.02751e-19	0.0119092	0.008	0.001	1.67854e-15
									LAMTOR1	1.06351e-19	-0.0811361	0.182	0.246	1.73735e-15
									HLA-A	1.15669e-19	-0.081341	0.999	0.999	1.88957e-15
									PFDN5	1.20853e-19	-0.116132	0.775	0.829	1.97425e-15
									CEP290	1.21118e-19	-0.0984052	0.133	0.189	1.97858e-15
									DAZAP2	1.21571e-19	-0.0903415	0.461	0.555	1.98598e-15
									HSD17B11	1.28172e-19	-0.0801792	0.135	0.191	2.09382e-15
									NHLRC3	1.29224e-19	-0.0610016	0.072	0.118	2.11101e-15
									TNIP1	1.30578e-19	-0.0587201	0.138	0.197	2.13312e-15
									OGFR	1.30587e-19	-0.0608476	0.085	0.133	2.13327e-15
									SCAMP3	1.34701e-19	-0.0553279	0.069	0.113	2.20047e-15
									ALKBH7	1.45406e-19	-0.0763647	0.106	0.158	2.37536e-15
									NUCB1	1.49697e-19	-0.0652975	0.133	0.19	2.44545e-15
									MRI1	1.53563e-19	-0.0618784	0.074	0.12	2.50861e-15
									CXXC1	1.62019e-19	-0.059108	0.072	0.117	2.64674e-15
									CD38	1.68465e-19	-0.0570986	0.034	0.068	2.75204e-15
									ANKRD36B	1.74215e-19	-0.0837969	0.213	0.281	2.84598e-15
									TELO2	1.75521e-19	-0.0425019	0.018	0.046	2.8673e-15
									KIR2DS4	1.82556e-19	-0.043445	0.012	0.037	2.98223e-15
									RGL2	1.87694e-19	-0.051583	0.038	0.073	3.06617e-15
									ULK1	1.94878e-19	-0.0548545	0.047	0.085	3.18353e-15
									HCST	1.9489e-19	-0.154094	0.558	0.627	3.18372e-15
									RSAD1	2.02988e-19	-0.0598588	0.055	0.095	3.31601e-15
									CHD1L	2.0337e-19	-0.0598646	0.07	0.114	3.32226e-15
									SAMD9L	2.21187e-19	-0.0816768	0.125	0.18	3.61331e-15
									PARP9	2.25724e-19	-0.0662743	0.125	0.181	3.68742e-15
									SSR4	2.25885e-19	-0.0959019	0.366	0.449	3.69005e-15
									DDX41	2.28045e-19	-0.0570874	0.042	0.079	3.72535e-15
									JADE1	2.28923e-19	-0.0798836	0.114	0.167	3.73969e-15
									PTPN6	2.32942e-19	-0.0603228	0.083	0.131	3.80535e-15
									IVD	2.33791e-19	-0.0569784	0.085	0.134	3.8192e-15
									MTRNR2L3	2.37267e-19	0.00682127	0.004	0	3.87599e-15
									UBR2	2.43137e-19	-0.0686395	0.197	0.264	3.97188e-15
									CEP95	2.46565e-19	-0.0737746	0.152	0.212	4.02788e-15
									ILK	2.55415e-19	-0.0513326	0.031	0.064	4.17246e-15
									ESYT2	2.59954e-19	-0.0629031	0.174	0.237	4.2466e-15
									CALM3	2.77235e-19	-0.0621039	0.257	0.332	4.52891e-15
									SUSD1	2.8105e-19	-0.0411408	0.018	0.046	4.59123e-15
									DGAT1	2.928e-19	-0.0512195	0.034	0.068	4.78319e-15
									FBXO6	2.93458e-19	-0.049193	0.038	0.073	4.79393e-15
									PNPLA6	2.94625e-19	-0.0462927	0.03	0.063	4.81299e-15
									SZT2	3.0202e-19	-0.0528797	0.041	0.077	4.93381e-15
									EIF3M	3.08911e-19	-0.0868614	0.277	0.353	5.04636e-15
									SIDT1	3.1565e-19	-0.0517088	0.05	0.089	5.15646e-15
									C6orf62	3.19387e-19	-0.0772085	0.162	0.223	5.21751e-15
									TRPV2	3.20482e-19	-0.072509	0.087	0.134	5.23539e-15
									SIRT2	3.35432e-19	-0.0615885	0.09	0.139	5.47962e-15
									SAFB2	3.36205e-19	-0.0778908	0.327	0.41	5.49224e-15
									IKBKB	3.6165e-19	-0.0564914	0.077	0.123	5.90792e-15
									PHC3	3.64508e-19	-0.0711547	0.148	0.208	5.9546e-15
									DCP1A	3.81218e-19	-0.0649336	0.1	0.15	6.22757e-15
									SUB1P3	3.83437e-19	0.0142294	0.011	0.002	6.26383e-15
									USP47	3.85802e-19	-0.0646764	0.207	0.275	6.30246e-15
									POLG	3.9323e-19	-0.0558508	0.067	0.111	6.4238e-15
									TBCB	3.94859e-19	-0.0598873	0.153	0.214	6.45041e-15
									FBXW5	3.97955e-19	-0.072461	0.131	0.187	6.501e-15
									SP140	4.01166e-19	-0.0609733	0.127	0.184	6.55345e-15
									BORCS7-ASMT	4.29364e-19	-0.0505466	0.028	0.06	7.01409e-15
									SUPT6H	4.35925e-19	-0.0726567	0.162	0.222	7.12127e-15
									PTBP1	4.46503e-19	-0.0606566	0.155	0.216	7.29408e-15
									ZNF431	4.56593e-19	-0.0569225	0.08	0.126	7.4589e-15
									ZMAT3	4.73209e-19	-0.0665051	0.068	0.111	7.73034e-15
									PGLS	4.76836e-19	-0.0591806	0.057	0.097	7.7896e-15
									METRNL	4.849e-19	-0.0812318	0.116	0.169	7.92133e-15
									RSF1	5.08714e-19	-0.0863331	0.292	0.371	8.31034e-15
									HLA-DQA2	5.40813e-19	-0.0510781	0.021	0.05	8.83473e-15
									UBE2Q1	5.82669e-19	-0.063923	0.075	0.12	9.51849e-15
									MIDN	5.8366e-19	-0.0585255	0.07	0.114	9.53467e-15
									GON4L	5.90757e-19	-0.0593599	0.163	0.224	9.6506e-15
									CD14	5.98392e-19	0.0179441	0.015	0.004	9.77533e-15
									RAB24	6.00302e-19	-0.0588538	0.055	0.095	9.80654e-15
									KHSRP	6.14328e-19	-0.062618	0.087	0.135	1.00357e-14
									CIITA	6.15831e-19	-0.0396905	0.015	0.042	1.00602e-14
									GABPB1-AS1	6.67855e-19	-0.0745496	0.171	0.234	1.09101e-14
									BRK1	6.83696e-19	-0.0843476	0.163	0.221	1.11689e-14
									ID2	6.90974e-19	-0.133694	0.383	0.465	1.12878e-14
									EHMT2	7.27814e-19	-0.0575552	0.067	0.109	1.18896e-14
									GIMAP1	7.50394e-19	-0.0623115	0.155	0.218	1.22584e-14
									RBM25	7.60054e-19	-0.124017	0.589	0.663	1.24162e-14
									PCNX3	7.77146e-19	-0.0426624	0.02	0.048	1.26955e-14
									FAM78A	8.09378e-19	-0.057761	0.064	0.106	1.3222e-14
									TATDN2	8.31988e-19	-0.0597313	0.064	0.106	1.35914e-14
									APOBEC3A	8.74414e-19	0.0189313	0.017	0.005	1.42844e-14
									GPS2	8.77935e-19	-0.0745581	0.186	0.25	1.4342e-14
									LUC7L	8.99357e-19	-0.0631529	0.173	0.236	1.46919e-14
									JMJD7-PLA2G4B	9.48102e-19	-0.0508768	0.036	0.07	1.54882e-14
									CMTM3	9.64803e-19	-0.0694947	0.115	0.166	1.5761e-14
									EIF2AK2	9.93035e-19	-0.0559469	0.165	0.228	1.62222e-14
									ZNF791	1.00488e-18	-0.0677215	0.146	0.204	1.64157e-14
									CCS	1.02441e-18	-0.0632496	0.07	0.113	1.67348e-14
									TRIM26	1.09437e-18	-0.0470375	0.043	0.08	1.78777e-14
									CD55	1.09503e-18	0.196521	0.314	0.27	1.78884e-14
									IFI44	1.09881e-18	-0.0643469	0.078	0.123	1.79501e-14
									PCF11	1.10991e-18	-0.0818267	0.186	0.247	1.81315e-14
									CBFB	1.20812e-18	-0.0696077	0.08	0.125	1.97358e-14
									POMT1	1.24866e-18	-0.0464241	0.044	0.081	2.03982e-14
									SF3A3	1.2715e-18	-0.0641488	0.129	0.184	2.07712e-14
									PLEKHO1	1.29341e-18	-0.0649244	0.079	0.124	2.11291e-14
									FBXL20	1.30188e-18	-0.0555241	0.065	0.107	2.12676e-14
									CAP1	1.38429e-18	-0.07349	0.374	0.462	2.26138e-14
									WIPF2	1.38508e-18	-0.0595159	0.106	0.157	2.26266e-14
									RNF149	1.41478e-18	-0.0620885	0.311	0.394	2.31118e-14
									SCAMP1-AS1	1.44386e-18	-0.0524194	0.042	0.078	2.35869e-14
									SRSF3	1.44564e-18	-0.0781326	0.404	0.497	2.3616e-14
									ARHGEF3	1.46015e-18	-0.0733066	0.168	0.229	2.38529e-14
									CCDC85B	1.47292e-18	-0.0621484	0.084	0.13	2.40615e-14
									AKAP8L	1.47988e-18	-0.068143	0.174	0.236	2.41753e-14
									PRR13	1.4938e-18	-0.080282	0.302	0.382	2.44028e-14
									AQP3	1.49825e-18	-0.053279	0.075	0.119	2.44755e-14
									NPC2	1.51234e-18	-0.0761314	0.17	0.229	2.47055e-14
									PLOD1	1.5127e-18	-0.0418731	0.013	0.038	2.47114e-14
									MAF1	1.65167e-18	-0.0668874	0.159	0.218	2.69818e-14
									SSH1	1.65184e-18	-0.0494198	0.031	0.063	2.69845e-14
									IFI6	1.763e-18	-0.0762378	0.089	0.136	2.88003e-14
									EEF1DP1	1.77043e-18	0.0218819	0.02	0.007	2.89217e-14
									CCNDBP1	1.79188e-18	-0.0616949	0.164	0.225	2.92721e-14
									UBR4	1.88506e-18	-0.0624026	0.121	0.173	3.07943e-14
									TMBIM6	2.01145e-18	-0.0945159	0.507	0.595	3.2859e-14
									IDH2	2.02504e-18	-0.0620055	0.159	0.218	3.3081e-14
									DGLUCY	2.08816e-18	-0.0656189	0.105	0.154	3.41122e-14
									CLPTM1L	2.12121e-18	-0.051841	0.052	0.09	3.46521e-14
									TMSB4XP2	2.19848e-18	0.00945391	0.008	0.001	3.59144e-14
									NDUFA5P11	2.21431e-18	0.0100802	0.008	0.001	3.6173e-14
									H2AFY	2.21927e-18	-0.0713424	0.157	0.215	3.62539e-14
									THEMIS2	2.30839e-18	-0.0535039	0.066	0.109	3.77098e-14
									FOXO3	2.36507e-18	-0.0644783	0.074	0.117	3.86357e-14
									TOP2B	2.43538e-18	-0.0765298	0.205	0.271	3.97843e-14
									BRF1	2.48533e-18	-0.0430385	0.029	0.06	4.06004e-14
									RAB4B-EGLN2	2.55317e-18	-0.0504093	0.058	0.098	4.17086e-14
									SERTAD1	2.65395e-18	-0.0612894	0.047	0.084	4.33549e-14
									WDR45	2.66134e-18	-0.0598938	0.082	0.127	4.34757e-14
									PHC2	2.67096e-18	-0.0450611	0.03	0.061	4.36328e-14
									KHNYN	2.71105e-18	-0.0525008	0.08	0.125	4.42877e-14
									GMCL1	2.74101e-18	-0.0645871	0.077	0.121	4.47771e-14
									SLC12A9	2.80679e-18	-0.0472331	0.04	0.075	4.58517e-14
									BCR	2.8467e-18	-0.0473829	0.046	0.083	4.65037e-14
									DOCK11	2.84995e-18	-0.0699789	0.17	0.23	4.65568e-14
									ANKRD10	2.89395e-18	-0.0655894	0.144	0.2	4.72755e-14
									D2HGDH	2.97371e-18	-0.0512752	0.057	0.097	4.85785e-14
									NPM1P19	2.97511e-18	0.0185927	0.015	0.004	4.86014e-14
									LPXN	3.00211e-18	-0.0690633	0.092	0.139	4.90424e-14
									IL6R	3.21928e-18	-0.0582923	0.084	0.13	5.25901e-14
									ITSN2	3.28062e-18	-0.0822316	0.378	0.465	5.35922e-14
									WBP11P1	3.33367e-18	0.0128898	0.008	0.001	5.44589e-14
									MYO5A	3.34791e-18	-0.0642416	0.101	0.151	5.46915e-14
									CKLF-CMTM1	3.36486e-18	-0.0818073	0.087	0.132	5.49684e-14
									SMARCE1P3	3.47287e-18	0.00836074	0.005	0	5.67328e-14
									APPL2	3.58127e-18	-0.0501119	0.051	0.089	5.85036e-14
									SF3B2	3.61646e-18	-0.0892535	0.439	0.528	5.90784e-14
									PUM1	3.68969e-18	-0.0685747	0.182	0.244	6.02747e-14
									HNRNPUL2	4.11327e-18	-0.0652104	0.165	0.224	6.71943e-14
									FAM53C	4.55522e-18	-0.0524865	0.042	0.077	7.44141e-14
									PRR5L	4.63657e-18	-0.053616	0.034	0.066	7.57431e-14
									CHD8	4.69259e-18	-0.0696049	0.207	0.274	7.66582e-14
									DDX42	4.71843e-18	-0.0598122	0.191	0.256	7.70802e-14
									OPTN	4.73306e-18	-0.0686074	0.314	0.395	7.73193e-14
									FLII	4.77828e-18	-0.0554563	0.096	0.143	7.8058e-14
									TSR3	4.8772e-18	-0.055925	0.057	0.096	7.96739e-14
									COLGALT1	4.89501e-18	-0.0475883	0.03	0.061	7.99649e-14
									ACAP3	5.07528e-18	-0.0419493	0.023	0.052	8.29098e-14
									PITPNA	5.142e-18	-0.0510143	0.024	0.053	8.39997e-14
									VSIR	5.20506e-18	-0.0716711	0.152	0.208	8.50299e-14
									YBX1P1	5.31004e-18	0.0293849	0.027	0.011	8.67447e-14
									PAXX	5.32973e-18	-0.0573027	0.162	0.222	8.70664e-14
									ZNF318	5.47299e-18	-0.0495288	0.034	0.066	8.94068e-14
									C1DP1	5.53141e-18	0.0200769	0.019	0.006	9.03612e-14
									TMEM131L	5.57585e-18	-0.0675698	0.164	0.223	9.10871e-14
									FAM122B	5.75721e-18	-0.0594547	0.068	0.109	9.40498e-14
									NEIL1	5.79302e-18	-0.0431677	0.027	0.058	9.46347e-14
									AKT2	5.93696e-18	-0.0597469	0.121	0.174	9.69863e-14
									KIDINS220	5.93973e-18	-0.0671606	0.129	0.182	9.70315e-14
									LCN2	6.00824e-18	-0.0450735	0.009	0.031	9.81507e-14
									GOLGA2	6.14442e-18	-0.0664399	0.111	0.161	1.00375e-13
									NIPBL	6.24572e-18	-0.077535	0.382	0.47	1.0203e-13
									COTL1	6.29782e-18	-0.0626873	0.25	0.323	1.02881e-13
									KCTD2	6.38904e-18	-0.0547134	0.039	0.073	1.04371e-13
									RIPOR2	6.43235e-18	-0.0988069	0.66	0.722	1.05079e-13
									ILRUN	6.63172e-18	-0.0656342	0.084	0.129	1.08336e-13
									RAB4B	6.93367e-18	-0.0493535	0.042	0.077	1.13269e-13
									ZFP91	6.97575e-18	-0.0731169	0.18	0.242	1.13956e-13
									ZNF430	6.97716e-18	-0.0674833	0.138	0.193	1.13979e-13
									SLC15A4	7.08765e-18	-0.0606767	0.047	0.083	1.15784e-13
									PPTC7	7.24298e-18	-0.0638309	0.11	0.16	1.18321e-13
									ROCK2	7.25446e-18	-0.0629404	0.077	0.121	1.18509e-13
									TRIM33	7.30303e-18	-0.0642666	0.194	0.259	1.19302e-13
									HINT1P1	7.45502e-18	0.0343682	0.028	0.012	1.21785e-13
									UHRF2	7.57985e-18	-0.0616797	0.104	0.154	1.23825e-13
									COPS6	7.59829e-18	-0.0560342	0.15	0.207	1.24126e-13
									SIDT2	7.9567e-18	-0.0403361	0.019	0.046	1.29981e-13
									MPPE1	8.02447e-18	-0.0553932	0.055	0.093	1.31088e-13
									MTA2	8.13781e-18	-0.0377995	0.019	0.046	1.32939e-13
									PDGFRB	8.40183e-18	-0.0265807	0.001	0.017	1.37252e-13
									SP140L	8.4841e-18	-0.0724077	0.293	0.371	1.38596e-13
									KIF3B	8.49595e-18	-0.0576154	0.063	0.103	1.3879e-13
									GLCCI1	8.52586e-18	-0.0525584	0.043	0.078	1.39278e-13
									ACLY	8.69653e-18	-0.0482476	0.038	0.072	1.42066e-13
									CC2D1A	8.83249e-18	-0.0499382	0.052	0.09	1.44288e-13
									GALM	8.92215e-18	-0.0503668	0.057	0.096	1.45752e-13
									SLAMF6	9.13862e-18	-0.0548782	0.078	0.122	1.49289e-13
									SLC1A7	9.17092e-18	-0.0348062	0.007	0.027	1.49816e-13
									MIS18BP1	9.48328e-18	-0.0705756	0.138	0.193	1.54919e-13
									CXXC5	9.64988e-18	-0.0430839	0.017	0.043	1.5764e-13
									LPIN1	9.88463e-18	-0.0677548	0.253	0.326	1.61475e-13
									ZNF106	9.99312e-18	-0.0655676	0.154	0.212	1.63248e-13
									CBFA2T2	1.00558e-17	-0.0465146	0.04	0.075	1.64271e-13
									PCBP1-AS1	1.01076e-17	-0.0498871	0.042	0.077	1.65118e-13
									PHPT1	1.01384e-17	-0.0722053	0.109	0.159	1.65621e-13
									NDUFS8	1.01672e-17	-0.0673678	0.152	0.209	1.66092e-13
									COX8A	1.05985e-17	-0.095094	0.322	0.399	1.73137e-13
									MLC1	1.0615e-17	-0.038017	0.012	0.036	1.73406e-13
									MTHFR	1.0991e-17	-0.0508835	0.053	0.09	1.79548e-13
									DEFA4	1.10944e-17	-0.0314788	0	0.014	1.81238e-13
									C15orf40	1.11515e-17	-0.065212	0.079	0.122	1.82171e-13
									ELAVL1	1.11936e-17	-0.0567523	0.075	0.119	1.82859e-13
									DPEP2	1.12098e-17	-0.0584815	0.063	0.103	1.83124e-13
									BRI3	1.13491e-17	-0.0551227	0.045	0.08	1.85399e-13
									TRIM8	1.14454e-17	-0.0513614	0.047	0.084	1.86972e-13
									ARHGEF12	1.16715e-17	-0.0450632	0.023	0.052	1.90666e-13
									NDUFV2P1	1.17727e-17	0.0268488	0.022	0.008	1.92319e-13
									RUBCN	1.18172e-17	-0.0458775	0.05	0.087	1.93045e-13
									MXD3	1.18785e-17	-0.0559873	0.063	0.103	1.94048e-13
									NAA40	1.19729e-17	-0.0460104	0.04	0.074	1.95589e-13
									PRPF38B	1.22611e-17	-0.107133	0.459	0.539	2.00298e-13
									CTDSP2	1.23823e-17	-0.0580996	0.08	0.124	2.02277e-13
									MCRS1	1.27032e-17	-0.0485147	0.033	0.064	2.07519e-13
									UGGT1	1.27145e-17	-0.0630244	0.108	0.157	2.07705e-13
									TSPYL1	1.30717e-17	-0.0593958	0.09	0.136	2.13538e-13
									DRAM2	1.30795e-17	-0.0509831	0.05	0.087	2.13667e-13
									NMRK1	1.31913e-17	-0.0617604	0.087	0.132	2.15494e-13
									MDM4	1.32734e-17	-0.0612884	0.305	0.385	2.16834e-13
									DEF6	1.33711e-17	-0.06489	0.165	0.223	2.18431e-13
									SMYD4	1.38913e-17	-0.0550649	0.06	0.099	2.26928e-13
									UPP1	1.41898e-17	-0.0691929	0.213	0.28	2.31804e-13
									TP53	1.43594e-17	-0.0426528	0.027	0.057	2.34575e-13
									PRDM1	1.47023e-17	-0.074287	0.165	0.223	2.40177e-13
									IL24	1.49764e-17	-0.0387594	0.011	0.033	2.44655e-13
									GOLGA3	1.50115e-17	-0.0506703	0.075	0.118	2.45227e-13
									PLCG2	1.50456e-17	-0.0439186	0.023	0.051	2.45785e-13
									SFT2D2	1.5058e-17	-0.0653509	0.092	0.137	2.45987e-13
									MKLN1	1.5663e-17	-0.064822	0.121	0.173	2.5587e-13
									NPM1	1.57093e-17	0.152692	0.868	0.847	2.56627e-13
									C16orf72	1.57902e-17	-0.0662227	0.169	0.227	2.57948e-13
									LTB4R	1.60976e-17	-0.0467506	0.035	0.067	2.6297e-13
									HK1	1.61462e-17	-0.0586569	0.101	0.149	2.63765e-13
									FOXJ3	1.62516e-17	-0.0637977	0.092	0.139	2.65487e-13
									NPRL2	1.6267e-17	-0.0549952	0.057	0.096	2.65737e-13
									VPS26B	1.70611e-17	-0.0563925	0.057	0.095	2.7871e-13
									APOBEC3C	1.72554e-17	-0.0652703	0.11	0.16	2.81884e-13
									ZNF439	1.72767e-17	-0.0460709	0.026	0.055	2.82232e-13
									LETMD1	1.73094e-17	-0.0554578	0.077	0.12	2.82767e-13
									SRSF8	1.76363e-17	-0.0535906	0.196	0.261	2.88106e-13
									SDF4	1.76938e-17	-0.0496677	0.165	0.225	2.89046e-13
									CALM2P2	1.79435e-17	0.0207537	0.018	0.006	2.93125e-13
									ZYG11B	1.79815e-17	-0.058422	0.056	0.094	2.93745e-13
									ZNF76	1.81242e-17	-0.0466637	0.044	0.08	2.96077e-13
									CREB1	1.83527e-17	-0.0682522	0.109	0.158	2.9981e-13
									PLXDC1	1.85075e-17	-0.0566861	0.036	0.068	3.02339e-13
									UNC45A	1.98417e-17	-0.0445175	0.023	0.05	3.24134e-13
									FAM174C	2.01606e-17	-0.0542635	0.096	0.143	3.29344e-13
									IGLV3-21	2.03178e-17	-0.0219679	0	0.015	3.31912e-13
									STRADA	2.03255e-17	-0.0490622	0.054	0.091	3.32037e-13
									ATP2B4	2.08622e-17	-0.0680177	0.114	0.163	3.40804e-13
									CHD4	2.16775e-17	-0.0704199	0.291	0.365	3.54124e-13
									SMIM14	2.18526e-17	-0.0561414	0.038	0.07	3.56985e-13
									CEP350	2.26445e-17	-0.0677722	0.282	0.358	3.6992e-13
									CD320	2.26624e-17	-0.0590944	0.059	0.098	3.70213e-13
									2023-03-06	2.38143e-17	-0.0577139	0.191	0.255	3.8903e-13
									SYNGR1	2.39096e-17	-0.0546615	0.048	0.083	3.90588e-13
									MOV10	2.41222e-17	-0.0502392	0.043	0.077	3.9406e-13
									CCNL2	2.43707e-17	-0.0452447	0.241	0.313	3.98119e-13
									GPX1	2.45593e-17	-0.0574827	0.176	0.236	4.01201e-13
									POM121	2.51659e-17	-0.0486502	0.054	0.092	4.11111e-13
									ATP1B3	2.57321e-17	-0.099899	0.15	0.205	4.2036e-13
									WDR59	2.60786e-17	-0.0571006	0.065	0.105	4.2602e-13
									RASSF4	2.67084e-17	-0.0351522	0.012	0.036	4.36308e-13
									SYK	2.67259e-17	-0.0483404	0.025	0.054	4.36594e-13
									TACC3	2.68741e-17	-0.0483381	0.1	0.149	4.39016e-13
									ZBTB43	2.74989e-17	-0.0517762	0.082	0.126	4.49222e-13
									TMEM14DP	2.76304e-17	0.015758	0.013	0.003	4.51371e-13
									DDX3P3	2.79179e-17	0.00589636	0.004	0	4.56067e-13
									YRDC	2.88843e-17	-0.0433366	0.026	0.054	4.71854e-13
									STK25	2.95916e-17	-0.0500399	0.054	0.091	4.83409e-13
									USP22	3.07152e-17	-0.0532704	0.083	0.126	5.01763e-13
									TENT4A	3.09766e-17	-0.0477997	0.055	0.093	5.06034e-13
									ABHD3	3.18438e-17	-0.0563252	0.056	0.093	5.202e-13
									HSPE1-MOB4	3.20639e-17	-0.0654137	0.103	0.15	5.23796e-13
									MAPKAPK2	3.21017e-17	-0.0624331	0.155	0.211	5.24413e-13
									CROCC	3.22232e-17	-0.0407272	0.018	0.044	5.26398e-13
									TUBA1A	3.31137e-17	-0.074635	0.225	0.289	5.40946e-13
									ARF5	3.36599e-17	-0.069734	0.129	0.18	5.49868e-13
									EIF2S2P4	3.52924e-17	0.0171641	0.017	0.005	5.76536e-13
									CHMP1A	3.62327e-17	-0.046995	0.05	0.086	5.91898e-13
									TAB3	3.76338e-17	-0.0477326	0.028	0.058	6.14786e-13
									HDAC3	3.77826e-17	-0.0516306	0.063	0.103	6.17216e-13
									HLA-DMB	3.87036e-17	-0.0472331	0.039	0.072	6.32262e-13
									DPF2	3.89421e-17	-0.0498989	0.06	0.099	6.36158e-13
									KDM3A	4.08315e-17	-0.0650484	0.146	0.201	6.67024e-13
									RER1	4.14948e-17	-0.0647907	0.118	0.168	6.77859e-13
									SPG11	4.15205e-17	-0.0567164	0.123	0.175	6.78279e-13
									ENC1	4.16056e-17	-0.0513451	0.069	0.11	6.79668e-13
									SRP14	4.21161e-17	0.126119	0.836	0.825	6.88008e-13
									NR4A2	4.41759e-17	-0.0745382	0.15	0.206	7.21657e-13
									CSRNP1	4.45259e-17	-0.0549248	0.054	0.091	7.27375e-13
									PRRC2A	4.50031e-17	-0.0428265	0.039	0.071	7.35171e-13
									FRYL	4.50892e-17	-0.0682075	0.189	0.25	7.36578e-13
									TMED4	4.51665e-17	-0.0512109	0.205	0.271	7.3784e-13
									SF3A2	4.53597e-17	-0.0386693	0.023	0.051	7.40997e-13
									SH3KBP1	4.53726e-17	-0.0567892	0.361	0.448	7.41207e-13
									C1orf35	4.54466e-17	-0.065206	0.094	0.14	7.42415e-13
									PEX26	4.59677e-17	-0.0516402	0.065	0.104	7.50928e-13
									NOM1	4.65264e-17	-0.0691463	0.099	0.144	7.60056e-13
									LDLRAP1	5.05982e-17	-0.0651068	0.153	0.209	8.26572e-13
									NCR3	5.08336e-17	-0.0660159	0.062	0.101	8.30417e-13
									CD226	5.19051e-17	-0.0669891	0.105	0.153	8.47921e-13
									SLFN13	5.33297e-17	-0.0620955	0.09	0.135	8.71193e-13
									UNC119	5.36879e-17	-0.0570531	0.058	0.096	8.77045e-13
									SLC5A6	5.4145e-17	-0.0456327	0.032	0.063	8.84513e-13
									RFXANK	5.5204e-17	-0.05148	0.046	0.081	9.01813e-13
									KTN1	5.60262e-17	-0.102318	0.412	0.487	9.15243e-13
									DNAH1	5.63114e-17	-0.0405174	0.022	0.049	9.19903e-13
									DENND3	5.79405e-17	-0.0407744	0.043	0.077	9.46517e-13
									BCAS2P2	5.80705e-17	0.0135325	0.01	0.002	9.4864e-13
									SRCAP	5.95509e-17	-0.0433478	0.036	0.068	9.72824e-13
									CLSTN3	6.02472e-17	-0.0387258	0.02	0.046	9.84198e-13
									UBAP2L	6.13955e-17	-0.049381	0.092	0.138	1.00296e-12
									DUS1L	6.21662e-17	-0.054033	0.08	0.123	1.01555e-12
									KRIT1	6.45885e-17	-0.0713442	0.114	0.162	1.05512e-12
									LSM14B	7.00424e-17	-0.0400636	0.029	0.058	1.14421e-12
									WASHC2C	7.00564e-17	-0.0713817	0.123	0.172	1.14444e-12
									BTG2	7.14429e-17	-0.0694128	0.193	0.253	1.16709e-12
									EIF4A2	7.26852e-17	-0.0832383	0.554	0.637	1.18739e-12
									TRIM14	7.41842e-17	-0.0680128	0.107	0.154	1.21187e-12
									MICAL3	7.52405e-17	-0.0312886	0.01	0.031	1.22913e-12
									ZNF44	7.52602e-17	-0.0574816	0.088	0.132	1.22945e-12
									XCL1	7.61148e-17	-0.0521978	0.019	0.044	1.24341e-12
									RFFL	7.64983e-17	-0.0522662	0.055	0.092	1.24968e-12
									SPG21	7.67927e-17	-0.0579367	0.09	0.134	1.25449e-12
									STX7	7.71405e-17	-0.0478279	0.031	0.062	1.26017e-12
									NRDE2	7.81408e-17	-0.0700516	0.076	0.117	1.27651e-12
									NLRC3	8.06386e-17	-0.0576358	0.122	0.172	1.31731e-12
									UQCRBP1	8.25923e-17	0.0230723	0.023	0.009	1.34923e-12
									SEMA4C	8.40847e-17	-0.0391181	0.024	0.052	1.37361e-12
									TUG1	8.47476e-17	-0.0623967	0.165	0.223	1.38444e-12
									ERP29	8.61044e-17	-0.0537843	0.288	0.363	1.4066e-12
									BTBD7	8.86861e-17	-0.0561745	0.065	0.104	1.44878e-12
									STXBP2	8.94301e-17	-0.0526961	0.069	0.109	1.46093e-12
									TXNDC5	9.27269e-17	-0.0400515	0.018	0.043	1.51479e-12
									FLYWCH1	9.5259e-17	-0.0469473	0.068	0.108	1.55615e-12
									PLEKHM2	9.55708e-17	-0.0588405	0.086	0.129	1.56125e-12
									ARHGDIA	9.58762e-17	-0.0531193	0.163	0.219	1.56623e-12
									ZC3HAV1	9.72234e-17	-0.0602576	0.268	0.341	1.58824e-12
									SLC7A6	9.8421e-17	-0.06584	0.096	0.14	1.60781e-12
									ADAM17	9.89253e-17	-0.0563214	0.059	0.096	1.61604e-12
									UBN1	1.01482e-16	-0.0602709	0.091	0.136	1.65781e-12
									TXNP6	1.03641e-16	0.0190934	0.015	0.005	1.69308e-12
									EZH1	1.07607e-16	-0.0529218	0.181	0.242	1.75788e-12
									C12orf75	1.08334e-16	-0.0648162	0.201	0.263	1.76974e-12
									SNX29	1.08376e-16	-0.0441522	0.041	0.074	1.77042e-12
									CAPN12	1.08986e-16	-0.0473683	0.019	0.045	1.78039e-12
									PAG1	1.15513e-16	-0.05905	0.268	0.342	1.88703e-12
									TLE1	1.17508e-16	-0.0419228	0.04	0.073	1.91961e-12
									SGSH	1.21814e-16	-0.0669137	0.082	0.125	1.98996e-12
									GLRX5	1.24016e-16	-0.0577152	0.056	0.092	2.02592e-12
									DHX37	1.26393e-16	-0.0458343	0.07	0.11	2.06475e-12
									STK24	1.308e-16	-0.0580799	0.103	0.149	2.13676e-12
									UBB	1.32692e-16	-0.0997731	0.867	0.888	2.16766e-12
									CD244	1.32814e-16	-0.0415593	0.02	0.046	2.16965e-12
									RSL24D1P1	1.33853e-16	0.0116606	0.009	0.002	2.18662e-12
									WDR81	1.34871e-16	-0.0398896	0.019	0.044	2.20326e-12
									CCNY	1.36495e-16	-0.0578754	0.087	0.131	2.22978e-12
									FMR1	1.36608e-16	-0.0510769	0.109	0.157	2.23163e-12
									RALY	1.4587e-16	-0.0604168	0.202	0.263	2.38292e-12
									RGS19	1.46289e-16	-0.0594473	0.071	0.111	2.38977e-12
									CALM2	1.47135e-16	0.16549	0.635	0.622	2.4036e-12
									USP34	1.48364e-16	-0.052711	0.294	0.371	2.42368e-12
									TCTA	1.49669e-16	-0.0494694	0.049	0.084	2.44499e-12
									IGHD	1.56994e-16	-0.0294338	0.009	0.029	2.56465e-12
									NPLOC4	1.59403e-16	-0.0516459	0.054	0.09	2.60401e-12
									HM13	1.61983e-16	-0.052804	0.114	0.162	2.64616e-12
									TSHZ1	1.61984e-16	-0.0605966	0.059	0.096	2.64618e-12
									MAP3K3	1.66736e-16	-0.0564432	0.069	0.108	2.7238e-12
									DNAJC2	1.68742e-16	-0.0664125	0.171	0.229	2.75657e-12
									TRIM44	1.74235e-16	-0.0571732	0.216	0.281	2.84631e-12
									CD5	1.78834e-16	-0.0564799	0.129	0.181	2.92143e-12
									PRPF38A	1.81794e-16	-0.0573648	0.086	0.13	2.96979e-12
									AIP	1.85916e-16	-0.0567783	0.133	0.184	3.03712e-12
									PKM	1.86491e-16	-0.0605894	0.114	0.162	3.04651e-12
									KMT2D	1.89429e-16	-0.0484249	0.053	0.089	3.0945e-12
									TRGV9	1.90453e-16	-0.0483106	0.021	0.047	3.11124e-12
									KDM3B	1.94321e-16	-0.0612958	0.107	0.154	3.17443e-12
									GDI1	1.98237e-16	-0.0611264	0.121	0.17	3.23839e-12
									EEF1B2	1.98317e-16	-0.101458	0.928	0.94	3.23971e-12
									FBXO11	2.00666e-16	-0.0579009	0.1	0.145	3.27808e-12
									NF1	2.02758e-16	-0.0446643	0.042	0.075	3.31225e-12
									TMEM50B	2.22118e-16	-0.0535515	0.066	0.104	3.62853e-12
									TNRC6C	2.22388e-16	-0.0686176	0.151	0.205	3.63292e-12
									USP28	2.23255e-16	-0.0472682	0.061	0.099	3.64709e-12
									LAMTOR4	2.33224e-16	-0.0550969	0.269	0.34	3.80994e-12
									ATP5F1EP2	2.35693e-16	0.0126602	0.01	0.002	3.85027e-12
									NSD1	2.36598e-16	-0.0734523	0.16	0.214	3.86506e-12
									NUBP2	2.41405e-16	-0.0494803	0.058	0.095	3.94359e-12
									TCP11L2	2.45266e-16	-0.0537645	0.096	0.142	4.00666e-12
									TPT1-AS1	2.46972e-16	-0.0390639	0.024	0.051	4.03454e-12
									TXNIP	2.52692e-16	0.124105	0.969	0.954	4.12797e-12
									TENT5A	2.54107e-16	-0.0523345	0.036	0.067	4.15109e-12
									SYNGR2	2.54889e-16	-0.0512924	0.1	0.145	4.16387e-12
									CAMK2G	2.55765e-16	-0.0497646	0.085	0.128	4.17817e-12
									ZNF598	2.67664e-16	-0.0376946	0.029	0.057	4.37256e-12
									TPD52	2.71191e-16	-0.0550652	0.063	0.101	4.43017e-12
									SGSM3	2.74978e-16	-0.0531943	0.057	0.094	4.49204e-12
									SLC14A1	2.79805e-16	-0.0407986	0.023	0.049	4.5709e-12
									TRIP11	2.82802e-16	-0.0607407	0.114	0.162	4.61986e-12
									POLR2G	2.83713e-16	-0.0656192	0.165	0.221	4.63474e-12
									BRWD1	2.84056e-16	-0.0708754	0.225	0.289	4.64034e-12
									ATG16L1	2.92433e-16	-0.0460889	0.082	0.124	4.77718e-12
									RNF166	2.94429e-16	-0.0422562	0.26	0.335	4.8098e-12
									CPNE1	3.01664e-16	-0.0589541	0.167	0.224	4.92798e-12
									SLC22A18	3.02708e-16	-0.0351284	0.013	0.035	4.94503e-12
									PRKX	3.08057e-16	-0.0611536	0.258	0.329	5.03243e-12
									TRIOBP	3.09291e-16	-0.0340403	0.019	0.044	5.05257e-12
									PDPK1	3.23537e-16	-0.0583709	0.06	0.097	5.28529e-12
									CTBP1	3.2646e-16	-0.0471305	0.063	0.101	5.33304e-12
									SP100	3.28247e-16	-0.0909542	0.47	0.552	5.36225e-12
									ITCH	3.29683e-16	-0.0623677	0.222	0.285	5.3857e-12
									MAP4K1	3.30248e-16	-0.0518028	0.073	0.113	5.39493e-12
									GNS	3.38302e-16	-0.0468155	0.044	0.078	5.5265e-12
									EPRS	3.42564e-16	-0.0689673	0.16	0.214	5.59612e-12
									SERF2	3.43661e-16	0.126536	0.883	0.873	5.61404e-12
									SIAH2	3.4577e-16	-0.0457156	0.039	0.07	5.6485e-12
									CPT1A	3.47074e-16	-0.0459194	0.083	0.125	5.66981e-12
									KMT2E-AS1	3.50745e-16	-0.0495061	0.045	0.078	5.72977e-12
									RAB5B	3.57796e-16	-0.0465743	0.041	0.074	5.84496e-12
									RAD54L2	4.055e-16	-0.0503099	0.062	0.1	6.62425e-12
									VAMP2	4.05881e-16	-0.0582439	0.331	0.412	6.63048e-12
									SMIM7	4.17516e-16	-0.059535	0.122	0.171	6.82055e-12
									ZNF592	4.20284e-16	-0.0376569	0.021	0.047	6.86576e-12
									PTPRA	4.23739e-16	-0.0629906	0.162	0.217	6.9222e-12
									ITPR1	4.28367e-16	-0.0535185	0.074	0.115	6.99781e-12
									ARPC2	4.29113e-16	-0.0910941	0.818	0.862	7.01e-12
									PDIA3P1	4.48216e-16	0.0661632	0.094	0.062	7.32206e-12
									FAM13B	4.49761e-16	-0.0645991	0.108	0.155	7.34729e-12
									KCTD9	4.57286e-16	-0.0472683	0.042	0.075	7.47022e-12
									CWF19L2	4.58063e-16	-0.0909404	0.24	0.303	7.48292e-12
									STAG3L5P-PVRIG2P-PILRB	4.67152e-16	-0.0545366	0.118	0.167	7.6314e-12
									CD47	4.79235e-16	-0.0552045	0.311	0.388	7.82879e-12
									MMS19	4.82823e-16	-0.0424517	0.036	0.067	7.88739e-12
									MKNK2	4.87378e-16	-0.0445282	0.065	0.103	7.96181e-12
									PLCL2	4.9082e-16	-0.0574755	0.132	0.183	8.01804e-12
									CXorf65	5.09916e-16	-0.0354424	0.03	0.059	8.32999e-12
									PHKB	5.14661e-16	-0.0526466	0.084	0.126	8.4075e-12
									CDK10	5.18127e-16	-0.0494182	0.062	0.099	8.46412e-12
									STOML2	5.23159e-16	-0.0465486	0.071	0.111	8.54632e-12
									PRKD3	5.25428e-16	-0.0565015	0.066	0.104	8.5834e-12
									SREBF2	5.2862e-16	-0.0489381	0.066	0.105	8.63554e-12
									MTDH	5.29504e-16	-0.078365	0.42	0.504	8.64998e-12
									PLA2G4B	5.37372e-16	-0.0390551	0.023	0.049	8.77851e-12
									DCAF15	5.54556e-16	-0.0379202	0.019	0.044	9.05923e-12
									SNTB2	5.63514e-16	-0.0531845	0.05	0.084	9.20557e-12
									PRDX1	5.79247e-16	-0.0543445	0.108	0.155	9.46257e-12
									ABR	5.8055e-16	-0.046141	0.057	0.093	9.48387e-12
									GUSB	6.04179e-16	-0.040861	0.045	0.078	9.86986e-12
									LYPLA1	6.13213e-16	-0.0626067	0.081	0.122	1.00174e-11
									VASP	6.47262e-16	-0.0518678	0.059	0.095	1.05737e-11
									KIN	6.61726e-16	-0.0513794	0.057	0.093	1.081e-11
									YLPM1	6.72897e-16	-0.0575212	0.137	0.188	1.09924e-11
									CHPT1	6.94624e-16	-0.0367175	0.014	0.037	1.13474e-11
									CRELD2	6.95091e-16	-0.0537931	0.111	0.158	1.1355e-11
									ANKRD44-IT1	6.97139e-16	-0.0350294	0.013	0.035	1.13885e-11
									EIF2AK4	6.97644e-16	-0.046645	0.059	0.096	1.13967e-11
									NOTCH1	6.99438e-16	-0.040023	0.037	0.068	1.1426e-11
									SCAND2P	7.04772e-16	-0.0426289	0.034	0.064	1.15132e-11
									PLCB1	7.22453e-16	-0.0394954	0.022	0.047	1.1802e-11
									WDFY1	7.35665e-16	-0.0613082	0.096	0.14	1.20178e-11
									LSM8	7.46804e-16	-0.0640586	0.262	0.331	1.21998e-11
									KIR3DL2	7.51252e-16	-0.0286241	0.003	0.019	1.22725e-11
									SLC25A39	7.52796e-16	-0.0528537	0.076	0.116	1.22977e-11
									NME6	7.60799e-16	-0.0396927	0.051	0.086	1.24284e-11
									HIGD2A	7.67812e-16	-0.0769396	0.249	0.313	1.2543e-11
									BABAM1	7.72051e-16	-0.0632234	0.118	0.165	1.26122e-11
									AKR1A1	7.87026e-16	-0.0523877	0.07	0.109	1.28569e-11
									TPRG1L	7.88286e-16	-0.0533681	0.07	0.109	1.28774e-11
									PRKCA	7.96578e-16	-0.0521171	0.066	0.105	1.30129e-11
									GFOD1	8.19398e-16	-0.0369004	0.017	0.041	1.33857e-11
									SPNS1	8.22766e-16	-0.0424141	0.067	0.106	1.34407e-11
									YIPF3	8.23737e-16	-0.0532255	0.067	0.106	1.34566e-11
									SNRPD3	8.27368e-16	-0.0631741	0.242	0.308	1.35159e-11
									DDX3X	8.54973e-16	-0.0837148	0.468	0.547	1.39668e-11
									CEP250	8.55014e-16	-0.0502257	0.049	0.083	1.39675e-11
									SIK3	8.55857e-16	-0.0534046	0.061	0.097	1.39813e-11
									PSMC1P1	8.64481e-16	0.0260059	0.029	0.013	1.41222e-11
									FNDC3B	8.75741e-16	-0.0618975	0.076	0.115	1.43061e-11
									ERAP1	8.83081e-16	-0.0597723	0.121	0.17	1.4426e-11
									REL	8.88504e-16	-0.0699709	0.306	0.38	1.45146e-11
									C16orf58	8.90111e-16	-0.0402053	0.03	0.059	1.45409e-11
									NELFCD	9.419e-16	-0.0477267	0.141	0.194	1.53869e-11
									C22orf46	9.46478e-16	-0.0520866	0.039	0.07	1.54617e-11
									C19orf12	9.49485e-16	-0.0471496	0.044	0.077	1.55108e-11
									RBBP5	9.49761e-16	-0.043681	0.05	0.085	1.55153e-11
									CASP8AP2	9.74717e-16	-0.0811622	0.108	0.153	1.5923e-11
									TYK2	9.79304e-16	-0.0491976	0.091	0.134	1.59979e-11
									MARS	9.93911e-16	-0.0446299	0.125	0.175	1.62365e-11
									CISH	9.98568e-16	0.0531826	0.04	0.021	1.63126e-11
									IRF7	1.00792e-15	-0.0378403	0.036	0.066	1.64655e-11
									NUP205	1.01011e-15	-0.0482347	0.045	0.078	1.65012e-11
									GRK6	1.01895e-15	-0.0551367	0.089	0.131	1.66456e-11
									ACAA1	1.02673e-15	-0.046866	0.097	0.141	1.67727e-11
									HMGN3	1.03499e-15	-0.0647775	0.157	0.21	1.69075e-11
									MRPL10	1.06476e-15	-0.0579026	0.097	0.141	1.73939e-11
									UBR5	1.06547e-15	-0.0457207	0.224	0.29	1.74056e-11
									RNF187	1.06721e-15	-0.0390313	0.028	0.056	1.74339e-11
									PTPN4	1.11706e-15	-0.0627943	0.216	0.278	1.82483e-11
									OTUD4	1.12004e-15	-0.0623162	0.098	0.141	1.82969e-11
									FBF1	1.12362e-15	-0.0289691	0.011	0.031	1.83554e-11
									SH2B3	1.1245e-15	-0.0411615	0.026	0.053	1.83698e-11
									AKR1B1	1.14082e-15	-0.0471088	0.103	0.149	1.86364e-11
									HLA-DQA1	1.15447e-15	-0.0483609	0.043	0.075	1.88594e-11
									TAOK1	1.16728e-15	-0.0644698	0.126	0.174	1.90687e-11
									GNB1	1.17953e-15	-0.059337	0.151	0.204	1.92688e-11
									XRRA1	1.19039e-15	-0.0396978	0.031	0.06	1.94462e-11
									TTC14	1.21077e-15	-0.0662384	0.281	0.352	1.97791e-11
									RAD51D	1.21344e-15	-0.0422353	0.033	0.062	1.98227e-11
									FLOT1	1.21809e-15	-0.0486114	0.071	0.11	1.98987e-11
									PLEKHA1	1.22847e-15	-0.0596978	0.146	0.198	2.00683e-11
									HMG20A	1.27527e-15	-0.0447861	0.039	0.07	2.08328e-11
									ERC1	1.29771e-15	-0.0643063	0.087	0.129	2.11994e-11
									WASF4P	1.29904e-15	0.0211749	0.02	0.008	2.12211e-11
									PRPF8	1.30757e-15	-0.0607431	0.347	0.429	2.13604e-11
									CD36	1.34435e-15	0.0167189	0.013	0.004	2.19613e-11
									NOSIP	1.38422e-15	-0.0836453	0.35	0.423	2.26127e-11
									PI4KA	1.41927e-15	-0.0458124	0.058	0.094	2.31852e-11
									TRAF5	1.44239e-15	-0.0626244	0.139	0.189	2.35629e-11
									MAN1B1	1.47037e-15	-0.0467299	0.045	0.078	2.40199e-11
									METTL2B	1.47961e-15	-0.0450045	0.041	0.072	2.41709e-11
									ARHGAP9	1.55696e-15	-0.0448917	0.229	0.295	2.54346e-11
									ANKLE2	1.57974e-15	-0.0509724	0.155	0.208	2.58066e-11
									TGFBRAP1	1.6067e-15	-0.0410304	0.039	0.069	2.62471e-11
									PRR14	1.62436e-15	-0.0404015	0.033	0.063	2.65356e-11
									MAP3K8	1.65349e-15	-0.0269476	0.166	0.223	2.70113e-11
									UBXN6	1.66411e-15	-0.0509327	0.057	0.092	2.71849e-11
									NOP56	1.68098e-15	-0.0607719	0.214	0.275	2.74605e-11
									GOLGA4	1.69458e-15	-0.104035	0.402	0.477	2.76827e-11
									MICOS10P2	1.69702e-15	0.0245895	0.027	0.012	2.77226e-11
									IER2	1.7011e-15	-0.0694278	0.224	0.288	2.77892e-11
									RABEP2	1.75192e-15	-0.0385895	0.023	0.049	2.86194e-11
									FOXO1	1.78444e-15	-0.0516912	0.084	0.126	2.91506e-11
									PGM2L1	1.81116e-15	-0.0470132	0.024	0.051	2.9587e-11
									NDUFB8	1.81335e-15	-0.0683282	0.323	0.399	2.96229e-11
									UBE2V1P2	1.82472e-15	0.0140862	0.012	0.003	2.98086e-11
									DIS3L	1.84387e-15	-0.0527828	0.086	0.128	3.01215e-11
									GPR155	1.85603e-15	-0.0681738	0.135	0.185	3.03202e-11
									STARD7	1.90212e-15	-0.0503708	0.119	0.167	3.10731e-11
									CERT1	1.9025e-15	-0.0566825	0.108	0.154	3.10793e-11
									ARHGAP35	1.90542e-15	-0.0511524	0.047	0.08	3.11269e-11
									FGD3	1.90665e-15	-0.0610816	0.22	0.282	3.11471e-11
									SIN3A	1.97957e-15	-0.054636	0.095	0.139	3.23382e-11
									UBP1	2.02034e-15	-0.0562085	0.101	0.145	3.30043e-11
									CHMP7	2.02427e-15	-0.0505162	0.073	0.112	3.30684e-11
									CD63	2.10529e-15	-0.0578077	0.18	0.237	3.43921e-11
									COX6A1P2	2.12837e-15	0.035679	0.034	0.017	3.47691e-11
									DDIT4-AS1	2.19954e-15	-0.0247002	0.006	0.023	3.59317e-11
									RNF130	2.23874e-15	-0.0529714	0.048	0.08	3.65721e-11
									ST3GAL1	2.26371e-15	-0.0519994	0.218	0.283	3.698e-11
									SCAF8	2.3135e-15	-0.0566	0.09	0.132	3.77933e-11
									MYO18A	2.35916e-15	-0.048543	0.057	0.092	3.85392e-11
									ALAS2	2.37375e-15	-0.0254121	0.003	0.018	3.87776e-11
									WDR45B	2.37715e-15	-0.0582671	0.135	0.185	3.88331e-11
									VIM-AS1	2.53406e-15	-0.0478423	0.034	0.063	4.13965e-11
									SLA	2.56003e-15	0.197588	0.365	0.331	4.18206e-11
									BAZ2B	2.71659e-15	-0.0648565	0.133	0.183	4.43782e-11
									DHTKD1	2.72084e-15	-0.0350118	0.031	0.059	4.44477e-11
									WBP1	2.78563e-15	-0.0512941	0.052	0.085	4.5506e-11
									WIPI1	2.80526e-15	-0.0290157	0.011	0.032	4.58268e-11
									HAGH	2.81307e-15	-0.0436512	0.058	0.094	4.59544e-11
									SCML4	3.04574e-15	-0.0625411	0.135	0.184	4.97552e-11
									PFKP	3.08155e-15	-0.0469145	0.059	0.094	5.03401e-11
									BZW1P2	3.08248e-15	0.0343636	0.041	0.021	5.03554e-11
									PRKAG2	3.15742e-15	-0.0524192	0.062	0.098	5.15797e-11
									CNPY3	3.20549e-15	-0.0512923	0.111	0.156	5.23649e-11
									COPA	3.31518e-15	-0.054123	0.245	0.312	5.41567e-11
									PLEKHG3	3.32743e-15	-0.0384656	0.024	0.05	5.43569e-11
									PDCD11	3.41845e-15	-0.0590807	0.068	0.105	5.58439e-11
									SMPD1	3.48488e-15	-0.0453945	0.039	0.069	5.6929e-11
									CSNK1G1	3.53576e-15	-0.0478454	0.044	0.076	5.77602e-11
									BRPF1	3.54238e-15	-0.037915	0.024	0.049	5.78683e-11
									ZFP36L1	3.58963e-15	-0.059886	0.163	0.217	5.86402e-11
									SLC35A3	3.70034e-15	-0.0461331	0.1	0.145	6.04487e-11
									MFSD12	3.72247e-15	-0.0489118	0.055	0.089	6.08103e-11
									PBRM1	3.72662e-15	-0.0588951	0.153	0.205	6.0878e-11
									GUCD1	3.73661e-15	-0.0443536	0.039	0.07	6.10413e-11
									SNRPB	3.77824e-15	-0.0531978	0.371	0.455	6.17213e-11
									HSD17B10	3.79031e-15	-0.0562263	0.085	0.126	6.19186e-11
									TADA3	3.85068e-15	-0.0489526	0.052	0.085	6.29046e-11
									AGPAT3	3.86699e-15	-0.0477275	0.05	0.083	6.31711e-11
									REC8	3.94423e-15	-0.0392903	0.036	0.065	6.44329e-11
									LAPTM5	3.95355e-15	-0.0879181	0.613	0.688	6.45852e-11
									RABAC1	3.97976e-15	-0.0684362	0.182	0.237	6.50134e-11
									TNIK	4.10257e-15	-0.0537497	0.212	0.274	6.70196e-11
									METTL3	4.1335e-15	-0.0545677	0.096	0.138	6.75249e-11
									ELOBP1	4.15192e-15	0.00540283	0.003	0	6.78258e-11
									HNRNPUL2-BSCL2	4.15252e-15	-0.0520184	0.105	0.149	6.78355e-11
									ARHGEF6	4.19765e-15	-0.0517199	0.163	0.217	6.85728e-11
									IGFLR1	4.24206e-15	-0.0495384	0.084	0.125	6.92982e-11
									RNF220	4.24327e-15	-0.0489276	0.072	0.111	6.9318e-11
									NAA38	4.26231e-15	-0.0704777	0.118	0.163	6.96291e-11
									UBE2F-SCLY	4.27753e-15	-0.0459445	0.036	0.065	6.98778e-11
									RBMS1	4.31916e-15	-0.0548294	0.229	0.293	7.05578e-11
									RTF1	4.41011e-15	-0.0642202	0.277	0.346	7.20435e-11
									IGLV3-1	4.42181e-15	-0.0183925	0	0.012	7.22347e-11
									NMUR1	4.50542e-15	-0.0335987	0.015	0.038	7.36005e-11
									CCAR2	4.52707e-15	-0.0378104	0.038	0.068	7.39543e-11
									CHST11	4.59117e-15	-0.0539935	0.055	0.089	7.50013e-11
									PRELID1	4.6851e-15	-0.060678	0.15	0.202	7.65357e-11
									ATP5MDP1	4.72216e-15	0.008705	0.005	0	7.71413e-11
									VAMP8	4.77659e-15	-0.0667594	0.255	0.32	7.80305e-11
									EMC10	4.84962e-15	-0.0567091	0.105	0.149	7.92234e-11
									CSNK1D	4.85497e-15	-0.0384156	0.143	0.196	7.93108e-11
									RPA2	5.02493e-15	-0.0541849	0.087	0.128	8.20872e-11
									WDR6	5.19038e-15	-0.0486101	0.074	0.112	8.47901e-11
									MED24	5.23095e-15	-0.0373394	0.032	0.06	8.54529e-11
									CSTB	5.31505e-15	-0.0796189	0.137	0.185	8.68266e-11
									SERBP1P5	5.34717e-15	0.0254032	0.027	0.012	8.73514e-11
									SLK	5.45091e-15	-0.0583654	0.113	0.159	8.90461e-11
									PLA2G6	5.488e-15	-0.0263587	0.011	0.03	8.9652e-11
									CXorf38	5.50382e-15	-0.0494527	0.136	0.186	8.99104e-11
									RBM15	5.62759e-15	-0.0516831	0.061	0.097	9.19323e-11
									TMEM245	5.66003e-15	-0.059638	0.117	0.163	9.24623e-11
									BCLAF1P2	5.66964e-15	0.0314493	0.035	0.017	9.26192e-11
									CPSF1	5.70445e-15	-0.0559127	0.079	0.117	9.3188e-11
									L3MBTL2	5.77718e-15	-0.0485514	0.044	0.075	9.4376e-11
									MRPS11	5.78539e-15	-0.0538644	0.057	0.091	9.45102e-11
									RNPC3	5.84938e-15	-0.0694234	0.274	0.342	9.55555e-11
									TCF3	6.11251e-15	-0.0415906	0.041	0.072	9.98539e-11
									RAB5IF	6.21692e-15	-0.0595512	0.16	0.213	1.0156e-10
									EZR	6.3039e-15	0.222493	0.487	0.466	1.02981e-10
									TTN	6.36171e-15	-0.0651093	0.277	0.35	1.03925e-10
									PIH1D1	6.36232e-15	-0.0517448	0.103	0.147	1.03935e-10
									FBH1	6.40184e-15	-0.0455974	0.042	0.073	1.0458e-10
									SKAP2	6.40436e-15	-0.0524832	0.055	0.089	1.04622e-10
									SLC7A5	6.45374e-15	-0.0428067	0.045	0.077	1.05428e-10
									NISCH	6.635e-15	-0.0545923	0.119	0.165	1.08389e-10
									YPEL2	6.72184e-15	-0.0494899	0.064	0.1	1.09808e-10
									SMAD3	6.83652e-15	-0.0422789	0.052	0.086	1.11681e-10
									AGO4	7.17381e-15	-0.0416837	0.045	0.077	1.17191e-10
									THG1L	7.22819e-15	-0.0397571	0.021	0.044	1.1808e-10
									NPIPA1	7.36325e-15	-0.0367811	0.021	0.046	1.20286e-10
									SFSWAP	7.36522e-15	-0.0529589	0.203	0.262	1.20318e-10
									NAXE	7.44777e-15	-0.053645	0.077	0.115	1.21667e-10
									SDHA	7.52318e-15	-0.0495335	0.123	0.17	1.22899e-10
									EDC4	8.02789e-15	-0.0410339	0.065	0.102	1.31144e-10
									HMGN4	8.1041e-15	-0.0652384	0.101	0.144	1.32389e-10
									MCOLN2	8.2798e-15	-0.0339271	0.09	0.133	1.35259e-10
									ZGPAT	8.43536e-15	-0.0450167	0.054	0.088	1.378e-10
									TCF20	8.51509e-15	-0.0492412	0.06	0.095	1.39103e-10
									ARRB1	8.72972e-15	-0.0420348	0.024	0.049	1.42609e-10
									CORO7	8.76514e-15	-0.0467907	0.093	0.135	1.43187e-10
									RSU1	8.87492e-15	-0.0504277	0.138	0.188	1.44981e-10
									PSME2P6	8.87976e-15	0.00929307	0.007	0.001	1.4506e-10
									SLC25A5	8.88886e-15	-0.0578017	0.214	0.274	1.45208e-10
									ZBTB8OSP2	8.91055e-15	0.0129555	0.01	0.002	1.45563e-10
									BDP1	8.91755e-15	-0.0784128	0.314	0.383	1.45677e-10
									NRROS	8.95713e-15	-0.0274287	0.007	0.025	1.46324e-10
									SNX22	8.97845e-15	-0.0321205	0.014	0.036	1.46672e-10
									MGAT1	9.54768e-15	-0.0448002	0.092	0.134	1.55971e-10
									HIF1A	9.56848e-15	0.14433	0.274	0.233	1.56311e-10
									BMI1	9.66907e-15	-0.0615637	0.096	0.137	1.57954e-10
									AGPAT4	9.67441e-15	-0.0358086	0.066	0.103	1.58041e-10
									TCL1A	9.76999e-15	-0.0219818	0.003	0.017	1.59603e-10
									PURA	9.81762e-15	-0.0627659	0.092	0.133	1.60381e-10
									SCAF4	9.87069e-15	-0.0447938	0.046	0.078	1.61248e-10
									ZNF512	9.93446e-15	-0.0437708	0.039	0.07	1.62289e-10
									SNRPA	9.95987e-15	-0.0513393	0.086	0.126	1.62704e-10
									SEPTIN2	9.96712e-15	-0.045071	0.226	0.29	1.62823e-10
									TSPAN3	9.98623e-15	-0.0371838	0.036	0.065	1.63135e-10
									SCNM1	1.01014e-14	-0.0492692	0.087	0.128	1.65016e-10
									SLC8B1	1.02998e-14	-0.052594	0.056	0.09	1.68258e-10
									ADAT1	1.04506e-14	-0.0456524	0.078	0.117	1.70721e-10
									RCC2	1.05505e-14	-0.0495619	0.062	0.097	1.72354e-10
									SLC12A6	1.09207e-14	-0.0530022	0.114	0.159	1.784e-10
									IQGAP1	1.11052e-14	-0.0650303	0.337	0.412	1.81414e-10
									ABHD15	1.1634e-14	-0.0376378	0.018	0.041	1.90053e-10
									PGAM1	1.17332e-14	-0.0484534	0.051	0.084	1.91674e-10
									CSDE1	1.17564e-14	0.137881	0.619	0.598	1.92053e-10
									PDPR	1.17774e-14	-0.0454482	0.074	0.113	1.92396e-10
									SLC2A14	1.18522e-14	0.0237255	0.014	0.004	1.93617e-10
									RRN3P3	1.20419e-14	-0.0476274	0.049	0.081	1.96716e-10
									MAPKBP1	1.31934e-14	-0.0317322	0.02	0.044	2.15528e-10
									ITFG2	1.32782e-14	-0.0478729	0.081	0.12	2.16913e-10
									ATXN3	1.34168e-14	-0.0521012	0.077	0.115	2.19176e-10
									MTA1	1.35055e-14	-0.0352038	0.04	0.07	2.20626e-10
									KDM4B	1.36215e-14	-0.035125	0.075	0.114	2.2252e-10
									PIK3R1	1.39483e-14	0.199946	0.593	0.568	2.27859e-10
									DDX46	1.4285e-14	-0.0708525	0.325	0.395	2.3336e-10
									SPSB3	1.44952e-14	-0.0312317	0.192	0.252	2.36794e-10
									BAX	1.45542e-14	-0.0427203	0.07	0.108	2.37758e-10
									STOM	1.45846e-14	-0.0460628	0.085	0.126	2.38254e-10
									VPS33A	1.47641e-14	-0.0403604	0.039	0.069	2.41186e-10
									PTCD1	1.478e-14	-0.0323465	0.02	0.043	2.41446e-10
									NRDC	1.49084e-14	-0.0585218	0.202	0.259	2.43543e-10
									ST6GAL1	1.49468e-14	-0.0523418	0.059	0.093	2.44171e-10
									MLLT10	1.51018e-14	-0.0562111	0.095	0.137	2.46703e-10
									IGLV2-11	1.54748e-14	-0.0190571	0	0.012	2.52796e-10
									KAT6A	1.56538e-14	-0.049392	0.319	0.394	2.5572e-10
									AP1M1	1.57248e-14	-0.0522372	0.081	0.12	2.5688e-10
									PITPNC1	1.58835e-14	-0.054616	0.139	0.187	2.59473e-10
									CIR1P1	1.59504e-14	0.010653	0.009	0.002	2.60566e-10
									LCOR	1.60181e-14	-0.0580732	0.119	0.164	2.61672e-10
									DCAF5	1.60242e-14	-0.0558151	0.128	0.175	2.61771e-10
									SMG5	1.60632e-14	-0.0361885	0.025	0.051	2.62409e-10
									SRSF5	1.65305e-14	0.121704	0.835	0.815	2.70042e-10
									TYW5	1.65983e-14	-0.0379143	0.072	0.11	2.71149e-10
									POLD4	1.66373e-14	-0.0640847	0.135	0.182	2.71787e-10
									NCR1	1.70984e-14	-0.0397263	0.022	0.046	2.79319e-10
									SYTL2	1.73499e-14	-0.058097	0.153	0.205	2.83428e-10
									ZNF611	1.75451e-14	-0.0450552	0.032	0.06	2.86617e-10
									ADIRF-AS1	1.75629e-14	-0.0214323	0.001	0.014	2.86907e-10
									ABCB9	1.80381e-14	-0.0235266	0.003	0.018	2.9467e-10
									SGSM2	1.8425e-14	-0.0447863	0.075	0.113	3.0099e-10
									SLMAP	1.84819e-14	-0.0552039	0.094	0.135	3.0192e-10
									RERE	1.85478e-14	-0.0534697	0.086	0.125	3.02997e-10
									KIAA0355	1.85531e-14	-0.0434684	0.079	0.118	3.03083e-10
									GLTP	1.86145e-14	-0.0545647	0.09	0.131	3.04087e-10
									MFSD10	1.89472e-14	-0.0490571	0.111	0.155	3.09522e-10
									KCNK6	1.89694e-14	-0.0462046	0.036	0.064	3.09884e-10
									RNF216	1.90553e-14	-0.0488284	0.208	0.269	3.11287e-10
									RAMP1	1.90934e-14	-0.0240032	0.002	0.015	3.11909e-10
									SNX32	1.92831e-14	-0.0255972	0.007	0.024	3.15009e-10
									HSP90AA1	1.95967e-14	-0.0925666	0.826	0.855	3.20132e-10
									ACOT8	1.98529e-14	-0.0426542	0.032	0.059	3.24317e-10
									TMX4	2.01305e-14	-0.0664694	0.213	0.271	3.28852e-10
									EIF1P5	2.13868e-14	0.00826121	0.006	0.001	3.49375e-10
									PKD1	2.14072e-14	-0.0346808	0.023	0.048	3.49708e-10
									ENOSF1	2.14753e-14	-0.0462818	0.061	0.096	3.5082e-10
									PSMD8	2.15748e-14	-0.0539069	0.144	0.193	3.52445e-10
									TIPARP	2.1606e-14	-0.0608245	0.114	0.158	3.52955e-10
									MRNIP	2.17248e-14	-0.0395211	0.078	0.117	3.54897e-10
									MCM3	2.21705e-14	-0.0498864	0.048	0.079	3.62178e-10
									WDR60	2.21885e-14	-0.048108	0.104	0.148	3.62471e-10
									ASH1L	2.21973e-14	-0.0492029	0.292	0.365	3.62615e-10
									URB1	2.22912e-14	-0.0334329	0.022	0.046	3.64149e-10
									RBBP4	2.28483e-14	-0.0506467	0.143	0.193	3.73251e-10
									MIGA2	2.29774e-14	-0.0354707	0.029	0.056	3.75359e-10
									TRNAU1AP	2.30399e-14	-0.0395794	0.056	0.09	3.7638e-10
									FCGBP	2.36162e-14	-0.0315041	0.008	0.026	3.85795e-10
									ATP2B1	2.3857e-14	-0.0474844	0.273	0.343	3.89728e-10
									HOOK3	2.39232e-14	-0.0644653	0.128	0.174	3.90809e-10
									SH3BP5-AS1	2.39359e-14	-0.0411384	0.03	0.057	3.91017e-10
									XPO4	2.39595e-14	-0.0433588	0.046	0.077	3.91402e-10
									PABPC3	2.40601e-14	0.0473825	0.058	0.035	3.93046e-10
									NUDC	2.44016e-14	-0.0578976	0.2	0.257	3.98625e-10
									GOLM1	2.44214e-14	-0.0284022	0.007	0.024	3.98949e-10
									CAPN15	2.46928e-14	-0.0337882	0.024	0.049	4.03381e-10
									SLC25A1	2.51993e-14	-0.0361969	0.032	0.059	4.11656e-10
									RBM33	2.5412e-14	-0.0520053	0.237	0.299	4.1513e-10
									EPS15	2.62992e-14	-0.0569431	0.139	0.187	4.29624e-10
									ZSCAN16-AS1	2.63088e-14	-0.0661403	0.084	0.123	4.29781e-10
									ATP2B1-AS1	2.63402e-14	-0.0447014	0.034	0.061	4.30294e-10
									TOMM20	2.65124e-14	-0.0511403	0.288	0.355	4.33106e-10
									BCLAF3	2.68649e-14	-0.0454841	0.054	0.086	4.38865e-10
									PXN-AS1	2.72598e-14	-0.0356127	0.025	0.05	4.45316e-10
									HDAC4	2.78381e-14	-0.0368059	0.031	0.058	4.54764e-10
									TNRC6A	2.80469e-14	-0.0391602	0.225	0.286	4.58174e-10
									GLS	2.82258e-14	-0.0577159	0.14	0.188	4.61096e-10
									RBM26	2.82646e-14	-0.0710279	0.269	0.333	4.6173e-10
									GATC	2.83755e-14	-0.0461001	0.062	0.096	4.63543e-10
									BTN3A3	2.84723e-14	-0.0572537	0.11	0.153	4.65124e-10
									HADHA	2.86394e-14	-0.0655351	0.198	0.254	4.67853e-10
									ALDH16A1	2.90291e-14	-0.046623	0.062	0.096	4.74219e-10
									RASIP1	2.9426e-14	0.00767166	0.003	0	4.80703e-10
									SET	2.94291e-14	-0.0847071	0.528	0.607	4.80754e-10
									RIN3	2.98646e-14	-0.0431309	0.049	0.08	4.87868e-10
									DCAF8	3.01863e-14	-0.0509314	0.172	0.225	4.93123e-10
									WDR11	3.09869e-14	-0.0371854	0.053	0.086	5.06201e-10
									ZNF160	3.11589e-14	-0.0467402	0.084	0.123	5.09011e-10
									TMEM59	3.15504e-14	-0.0528018	0.265	0.332	5.15408e-10
									ABCB1	3.24961e-14	-0.0552621	0.065	0.1	5.30856e-10
									UBL3	3.25929e-14	-0.0598322	0.109	0.152	5.32438e-10
									PDZD4	3.26751e-14	-0.028093	0.008	0.026	5.3378e-10
									OSBPL7	3.28978e-14	-0.0365051	0.027	0.053	5.37418e-10
									FAM219B	3.44809e-14	-0.0452495	0.066	0.102	5.6328e-10
									TMEM161B-AS1	3.60914e-14	-0.0486694	0.064	0.099	5.8959e-10
									MTOR	3.67757e-14	-0.0388799	0.033	0.061	6.00768e-10
									SREK1	3.80287e-14	-0.0709701	0.236	0.296	6.21236e-10
									SNRNP70	3.90562e-14	-0.0485975	0.43	0.518	6.38022e-10
									PTGES3	3.92643e-14	-0.050414	0.301	0.372	6.41421e-10
									SLFN12L	3.9567e-14	-0.0419212	0.237	0.301	6.46366e-10
									ITPKB	3.99797e-14	-0.0534753	0.135	0.183	6.53109e-10
									ECE1	4.05373e-14	-0.0463693	0.07	0.107	6.62217e-10
									RPP14	4.32194e-14	-0.0521402	0.085	0.124	7.06031e-10
									BIRC6	4.32735e-14	-0.0578635	0.256	0.32	7.06916e-10
									PRKCZ	4.44462e-14	-0.047618	0.033	0.06	7.26074e-10
									DHRS3	4.45365e-14	-0.0440354	0.046	0.077	7.27549e-10
									CHMP3	4.47622e-14	-0.0611333	0.185	0.238	7.31235e-10
									MPRIP	4.5033e-14	-0.0523889	0.137	0.184	7.3566e-10
									TGFBR1	4.56697e-14	-0.04614	0.035	0.063	7.46061e-10
									TRMT10B	4.57299e-14	-0.0455485	0.067	0.103	7.47044e-10
									ZNF740	4.59347e-14	-0.0420158	0.041	0.07	7.50389e-10
									ATG4D	4.67341e-14	-0.0361265	0.028	0.054	7.63448e-10
									RAP2B	4.71743e-14	-0.049376	0.063	0.098	7.7064e-10
									ENGASE	4.8962e-14	-0.0408555	0.047	0.078	7.99843e-10
									AKAP8	4.90074e-14	-0.0447061	0.144	0.194	8.00585e-10
									CHID1	4.92836e-14	-0.0446494	0.054	0.087	8.05097e-10
									YWHAZP5	4.94336e-14	0.0164118	0.015	0.005	8.07547e-10
									RETREG2	4.9438e-14	-0.0369967	0.053	0.086	8.07619e-10
									MADD	5.01888e-14	-0.0451442	0.076	0.114	8.19884e-10
									CCDC107	5.04983e-14	-0.0425831	0.071	0.108	8.2494e-10
									ODF2L	5.07912e-14	-0.0388716	0.252	0.319	8.29725e-10
									CCDC84	5.10812e-14	-0.0522874	0.127	0.173	8.34463e-10
									DDX19A	5.1465e-14	-0.0501875	0.097	0.138	8.40732e-10
									POLR2H	5.14993e-14	-0.0416885	0.038	0.067	8.41292e-10
									PSME4	5.20923e-14	-0.0567367	0.203	0.261	8.5098e-10
									KDM5B	5.26588e-14	-0.0547245	0.115	0.159	8.60234e-10
									DDX54	5.31249e-14	-0.0496548	0.1	0.141	8.67849e-10
									YWHAZP3	5.43621e-14	0.0131032	0.009	0.002	8.8806e-10
									MAP4K5	5.49482e-14	-0.055958	0.097	0.138	8.97634e-10
									CENPB	5.51073e-14	-0.0354656	0.022	0.046	9.00233e-10
									SP3	5.52998e-14	-0.0543	0.163	0.214	9.03378e-10
									COG8	5.55508e-14	-0.0411323	0.039	0.068	9.07478e-10
									MCMBP	5.57633e-14	-0.0427147	0.035	0.063	9.10949e-10
									VOPP1	5.5975e-14	-0.0501845	0.086	0.125	9.14407e-10
									DYM	5.84067e-14	-0.0471711	0.047	0.077	9.54132e-10
									TMEM8A	5.86443e-14	-0.0445772	0.041	0.071	9.58013e-10
									CCDC159	5.87168e-14	-0.0441513	0.054	0.087	9.59197e-10
									CD44	5.87537e-14	-0.058194	0.411	0.495	9.598e-10
									KDM6A	5.88962e-14	-0.0494999	0.109	0.152	9.62128e-10
									CDYL	6.05946e-14	-0.0498086	0.071	0.108	9.89873e-10
									TAF1C	6.10938e-14	-0.0313443	0.035	0.062	9.98028e-10
									LIMD1	6.16367e-14	-0.0300753	0.019	0.041	1.0069e-09
									PABPC4	6.18437e-14	-0.0542823	0.191	0.246	1.01028e-09
									STMN1	6.18809e-14	-0.0370908	0.069	0.105	1.01089e-09
									DNM1L	6.21114e-14	-0.0468901	0.133	0.179	1.01465e-09
									C2CD2L	6.22247e-14	-0.0339946	0.018	0.04	1.0165e-09
									CLN3	6.2294e-14	-0.0479603	0.074	0.111	1.01763e-09
									WDR33	6.2585e-14	-0.0669534	0.163	0.212	1.02239e-09
									HSPA5	6.33816e-14	0.152946	0.622	0.599	1.0354e-09
									MRPL23	6.43728e-14	-0.0522788	0.063	0.097	1.05159e-09
									IRAK4	6.52092e-14	-0.0582215	0.148	0.197	1.06526e-09
									IRF2BP2	6.67808e-14	-0.0664647	0.183	0.235	1.09093e-09
									STRBP	6.80496e-14	-0.0508053	0.052	0.084	1.11166e-09
									EEF1A1P19	6.8742e-14	0.0340995	0.043	0.024	1.12297e-09
									TBC1D14	6.88893e-14	-0.0423919	0.055	0.088	1.12538e-09
									HNRNPRP1	6.99904e-14	0.00993231	0.007	0.001	1.14336e-09
									CDK4	7.00047e-14	-0.038036	0.033	0.06	1.1436e-09
									DHX58	7.02982e-14	-0.0331519	0.016	0.038	1.14839e-09
									CDC37	7.06043e-14	-0.0521813	0.307	0.378	1.15339e-09
									VAMP5	7.06284e-14	-0.0566201	0.117	0.16	1.15379e-09
									SBNO1	7.06647e-14	-0.0495971	0.191	0.248	1.15438e-09
									GDE1	7.1023e-14	-0.0448694	0.069	0.104	1.16023e-09
									FNTA	7.16939e-14	-0.0526896	0.132	0.178	1.17119e-09
									CHD2	7.23104e-14	-0.0963824	0.569	0.63	1.18126e-09
									FAM126B	7.24925e-14	-0.0531376	0.097	0.138	1.18424e-09
									IFFO1	7.28311e-14	-0.0364269	0.033	0.059	1.18977e-09
									MUS81	7.3048e-14	-0.035716	0.038	0.066	1.19331e-09
									USF2	7.41132e-14	-0.0670472	0.182	0.232	1.21071e-09
									CD164	7.54599e-14	-0.0646076	0.217	0.274	1.23271e-09
									TBC1D5	7.93683e-14	-0.0503923	0.075	0.111	1.29656e-09
									PACS2	8.00326e-14	-0.0316925	0.019	0.042	1.30741e-09
									CAPS	8.01752e-14	-0.0379846	0.022	0.045	1.30974e-09
									INTS10	8.08296e-14	-0.0435883	0.149	0.199	1.32043e-09
									PRKRIP1	8.13098e-14	-0.0480329	0.097	0.138	1.32828e-09
									PNRC2	8.17122e-14	0.135594	0.391	0.355	1.33485e-09
									CENPCP1	8.21905e-14	0.0192543	0.018	0.007	1.34266e-09
									PDLIM2	8.26372e-14	-0.0504966	0.063	0.097	1.34996e-09
									SRGN	8.36509e-14	0.145336	0.753	0.72	1.36652e-09
									EFTUD2	8.47282e-14	-0.042394	0.055	0.087	1.38412e-09
									C2CD5	8.62558e-14	-0.047431	0.046	0.076	1.40907e-09
									WNK1	8.64259e-14	-0.0377218	0.229	0.291	1.41185e-09
									BRAF	8.73484e-14	-0.0489876	0.099	0.14	1.42692e-09
									ZNF26	8.78753e-14	-0.0463531	0.04	0.069	1.43553e-09
									S100A8	8.83148e-14	-0.148947	0.138	0.178	1.44271e-09
									HEATR5B	8.84137e-14	-0.0444122	0.073	0.109	1.44433e-09
									KIAA0930	8.98185e-14	-0.03286	0.014	0.034	1.46727e-09
									APOBEC3G	9.18761e-14	-0.0422281	0.091	0.131	1.50089e-09
									CCDC115	9.26408e-14	-0.0507121	0.152	0.202	1.51338e-09
									KLHL6	9.4572e-14	-0.0406539	0.05	0.081	1.54493e-09
									DEK	9.52181e-14	-0.0762365	0.385	0.459	1.55548e-09
									ATP5MGL	9.58039e-14	0.116652	0.179	0.142	1.56505e-09
[truncated: 14,338 more rows]

## Sheet: Figure 4
Figure 4b				Figure 4d					Figure 4g							Figure 4e
persentage	celltype	group		percentage	celltype	group	sample		gene	p_val	avg_log2FC	pct.1	pct.2	p_val_adj		geneset_name	VCAN+ Mono_mean_NP	VCAN+ Mono_mean_PE	VCAN+ Mono_diff	VCAN+ Mono_p_value	VCAN+ Mono_p_value_adj	IFN+ Non-classical Mono _mean_NP	IFN+ Non-classical Mono _mean_PE	IFN+ Non-classical Mono _diff	IFN+ Non-classical Mono _p_value	IFN+ Non-classical Mono _p_value_adj	IFN- Non-classical Mono_mean_NP	IFN-Non-classical Mono_mean_PE	IFN- Non-classical Mono_diff	IFN- Non-classical Mono_p_value	IFN- Non-classical Mono_p_value_adj	cDC_mean_NP	cDC_mean_PE	cDC_diff	cDC_p_value	cDC_p_value_adj	pDC_mean_NP	pDC_mean_PE	pDC_diff	pDC_p_value	pDC_p_value_adj	Classical Mono_mean_NP	Classical Mono_mean_PE	Classical Mono_diff	Classical Mono_p_value	Classical Mono_p_value_adj	MMP8+ Neu_mean_NP	MMP8+ Neu_mean_PE	MMP8+ Neu_diff
0.232252	VCAN+ Mono	NP		0.0797101	IFN- Non-classical Mono	NP	NP-1		CCL5	5.34345e-26	-1.2348	0.643	0.93	6.80114e-22		REACTOME_MHC_CLASS_II_ANTIGEN_PRESENTATION	0.060127	0.0823922	0.0222652	3.28985e-06	0.000552695	0.10705	0.122715	0.0156651	0.0104546	1	0.0500935	0.0791803	0.0290868	2.07113e-05	0.0034795	0.163058	0.164235	0.00117667	0.928036	1	0.0793218	0.0647794	0.0145424	0.0851115	1	0.0817389	0.138878	0.0571395	3.96403e-05	0.00665957	0.0185444	0.0697163	0.0511719
0.235294	IFN+ Non-classical Mono	NP		0.0434783	pDC	NP	NP-1		S100A4	1.29347e-23	0.80534	1	0.996	1.64632e-19		HALLMARK_COMPLEMENT	0.0775792	0.0992675	0.0216884	6.61614e-11	1.11151e-08	0.0940683	0.103001	0.00893314	0.0342953	1	0.0657703	0.07682	0.0110497	0.0195921	1	0.0411692	0.0488153	0.00764611	0.10876	1	0.0321891	0.0318153	0.000373774	0.955924	1	0.106169	0.119648	0.0134784	0.0770003	1	0.104016	0.106816	0.00279924
0.141988	IFN- Non-classical Mono	NP		0.0217391	Classical Mono	NP	NP-1		HBB	1.05353e-20	-1.2394	0.563	0.9	1.34093e-16
0.112576	cDC	NP		0.00724638	Mast	NP	NP-1		LYZ	5.85488e-20	1.22667	0.984	0.769	7.45209e-16		Figure 4f
0.111562	pDC	NP		0	IFN- Non-classical Mono	NP	NP-2		S100A9	6.08241e-20	1.30279	1	0.882	7.74169e-16		geneset_name	VCAN+ Mono_mean_NP	VCAN+ Mono_mean_PE	VCAN+ Mono_diff	VCAN+ Mono_p_value	VCAN+ Mono_p_value_adj
0.0243408	Classical Mono	NP		0.348837	pDC	NP	NP-2		S100A8	1.92661e-19	1.05689	0.976	0.703	2.45219e-15		GOBP_MACROPHAGE_ACTIVATION_INVOLVED_IN_IMMUNE_RESPONSE	0.018044	0.0615503	0.0435063	1.34879e-05	0.00226597
0.0801217	MMP8+ Neu	NP		0	Classical Mono	NP	NP-2		NKG7	8.62122e-17	-1.00134	0.302	0.721	1.09731e-12		GOMF_INTERFERON_RECEPTOR_ACTIVITY	-0.0230454	0.0785866	0.101632	1.15896e-05	0.00194705
0.0344828	CSF3R+ Neu	NP		0.0697674	Mast	NP	NP-2		GNLY	2.64263e-15	-0.855116	0.429	0.795	3.36354e-11		HALLMARK_COMPLEMENT	0.0775792	0.0992675	0.0216884	6.61614e-11	1.11151e-08
0.0273834	Mast	NP		0.144928	IFN- Non-classical Mono	NP	NP-3		HLA-E	4.73242e-15	-0.591153	0.984	1	6.02342e-11		HALLMARK_ANGIOGENESIS	0.0594609	0.141965	0.0825041	9.01742e-22	1.51493e-19
0.290323	VCAN+ Mono	PE		0.275362	pDC	NP	NP-3		JUN	1.85967e-14	-0.856138	0.206	0.624	2.36699e-10		HALLMARK_COAGULATION	-0.000527805	0.0269341	0.0274619	9.82588e-12	1.65075e-09
0.235023	IFN+ Non-classical Mono	PE		0.0289855	Classical Mono	NP	NP-3		DUSP6	7.66711e-14	0.931002	0.675	0.341	9.7587e-10		HALLMARK_EPITHELIAL_MESENCHYMAL_TRANSITION	0.0346599	0.0504587	0.0157988	1.96179e-05	0.0032958
0.0990783	IFN- Non-classical Mono	PE		0.0289855	Mast	NP	NP-3		IFI30	1.06701e-13	1.00614	0.746	0.402	1.35808e-09		HALLMARK_HYPOXIA	0.0892634	0.0707492	0.0185142	2.56752e-06	0.000431343
0.12212	cDC	PE		0.0228571	IFN- Non-classical Mono	NP	NP-4		SYNE2	3.99024e-13	-0.714477	0.19	0.59	5.07878e-09		HALLMARK_TNFA_SIGNALING_VIA_NFKB	0.120697	0.0820565	0.0386404	3.37674e-11	5.67292e-09
0.0253456	pDC	PE		0.114286	pDC	NP	NP-4		PCSK7	2.51191e-12	-0.714321	0.183	0.572	3.19716e-08		GOBP_MYELOID_LEUKOCYTE_ACTIVATION	0.0988918	0.117502	0.0186107	3.32694e-11	5.58925e-09
0.179724	Classical Mono	PE		0.0228571	Classical Mono	NP	NP-4		VCAN	3.84712e-12	0.931745	0.762	0.476	4.89661e-08
0.0230415	MMP8+ Neu	PE		0.0114286	Mast	NP	NP-4		CD247	4.30728e-12	-0.503726	0.032	0.362	5.4823e-08
0.0115207	CSF3R+ Neu	PE		0.205882	IFN- Non-classical Mono	NP	NP-5		CXCR4	4.80479e-12	-0.675154	0.302	0.672	6.11553e-08
0.0138249	Mast	PE		0.0882353	pDC	NP	NP-5		SNRNP200	8.09902e-12	-0.590588	0.056	0.389	1.03084e-07
				0	Classical Mono	NP	NP-5		IRF1	1.06739e-11	-0.702452	0.889	0.943	1.35858e-07
				0.147059	Mast	NP	NP-5		FOS	3.31158e-11	-0.877083	0.857	0.956	4.21498e-07
				0.162162	IFN- Non-classical Mono	NP	NP-6		B2M	3.3576e-11	-0.363832	1	1	4.27355e-07
				0.27027	pDC	NP	NP-6		FCN1	3.67957e-11	0.740006	0.873	0.681	4.68335e-07
				0	Classical Mono	NP	NP-6		IL7R	5.00491e-11	-0.561575	0.175	0.55	6.37025e-07
				0.0810811	Mast	NP	NP-6		CCL3L1	6.68609e-11	-1.06458	0.079	0.406	8.51006e-07
				0.380952	IFN- Non-classical Mono	NP	NP-7		SYNE1	6.83529e-11	-0.546468	0.063	0.384	8.69996e-07
				0.15873	pDC	NP	NP-7		MLLT6	1.05126e-10	-0.553114	0.056	0.371	1.33804e-06
				0.015873	Classical Mono	NP	NP-7		HBA2	1.18832e-10	-0.669419	0.183	0.581	1.51249e-06
				0.015873	Mast	NP	NP-7		HSPA8	1.23793e-10	-0.563893	0.127	0.472	1.57564e-06
				0.166667	IFN- Non-classical Mono	NP	NP-8		TYROBP	1.38407e-10	0.575741	0.944	0.729	1.76164e-06
				0.0952381	pDC	NP	NP-8		SPOCK2	2.09162e-10	-0.493557	0.071	0.384	2.66222e-06
				0.0714286	Classical Mono	NP	NP-8		RPSA	4.06674e-10	-0.504693	0.897	0.921	5.17615e-06
				0.047619	Mast	NP	NP-8		PRF1	4.19224e-10	-0.525099	0.032	0.314	5.33588e-06
				0.172414	IFN- Non-classical Mono	NP	NP-9		TIMP1	4.23813e-10	0.801317	0.532	0.249	5.3943e-06
				0.241379	pDC	NP	NP-9		LRRFIP1	4.58479e-10	0.604056	0.952	0.934	5.83552e-06
				0	Classical Mono	NP	NP-9		CTSS	5.73281e-10	0.588189	0.96	0.882	7.29672e-06
				0	Mast	NP	NP-9		PIK3IP1	2.08674e-09	-0.440923	0.063	0.358	2.65601e-05
				0.229508	IFN- Non-classical Mono	NP	NP-10		S100A6	3.01847e-09	0.721443	0.96	0.882	3.84191e-05
				0.0327869	pDC	NP	NP-10		TRBC2	3.34918e-09	-0.576709	0.333	0.694	4.26284e-05
				0	Classical Mono	NP	NP-10		TCF7	4.03584e-09	-0.482031	0.111	0.41	5.13682e-05
				0.0163934	Mast	NP	NP-10		JAK1	4.62545e-09	-0.568577	0.246	0.563	5.88727e-05
				0.116883	IFN- Non-classical Mono	NP	NP-11		LDHB	6.25015e-09	-0.544616	0.167	0.459	7.9552e-05
				0.012987	pDC	NP	NP-11		LCK	1.06955e-08	-0.418184	0.111	0.41	0.000136132
				0.0779221	Classical Mono	NP	NP-11		GZMA	1.09342e-08	-0.451616	0.087	0.362	0.00013917
				0.012987	Mast	NP	NP-11		TXK	1.22719e-08	-0.393635	0.024	0.266	0.000156197
				0.166667	IFN- Non-classical Mono	NP	NP-12		AIF1	1.55388e-08	0.515303	0.921	0.734	0.000197778
				0.142857	pDC	NP	NP-12		CD3D	1.90565e-08	-0.561288	0.175	0.463	0.000242552
				0.047619	Classical Mono	NP	NP-12		S100A10	2.76619e-08	0.577067	0.706	0.476	0.00035208
				0.0238095	Mast	NP	NP-12		TNF	3.12578e-08	-0.594792	0.087	0.358	0.000397849
				0.218182	IFN- Non-classical Mono	NP	NP-13		TRBC1	3.79282e-08	-0.54836	0.175	0.445	0.00048275
				0	pDC	NP	NP-13		PPP1R15A	4.53389e-08	-0.544235	0.183	0.476	0.000577074
				0	Classical Mono	NP	NP-13		SH3BGRL3	5.63028e-08	0.461474	0.976	0.825	0.000716622
				0.0363636	Mast	NP	NP-13		KLRB1	5.74844e-08	-0.473679	0.111	0.389	0.000731662
				0.179775	IFN- Non-classical Mono	NP	NP-14		IER2	5.84935e-08	-0.64627	0.381	0.664	0.000744505
				0.0337079	pDC	NP	NP-14		NOP53	6.24599e-08	-0.533561	0.333	0.603	0.000794989
				0.0224719	Classical Mono	NP	NP-14		EVL	7.16162e-08	-0.447245	0.175	0.467	0.000911531
				0.011236	Mast	NP	NP-14		SRGN	7.30122e-08	0.556511	0.913	0.782	0.000929299
				0.25	IFN- Non-classical Mono	NP	NP-15		CCL4	8.13837e-08	-0.568316	0.167	0.463	0.00103585
				0.125	pDC	NP	NP-15		SMCHD1	9.29981e-08	-0.49477	0.333	0.629	0.00118368
				0.03125	Classical Mono	NP	NP-15		TPT1	9.93913e-08	-0.317501	1	1	0.00126505
				0.0625	Mast	NP	NP-15		KLRD1	1.17395e-07	-0.401111	0.056	0.297	0.0014942
				0.125	IFN- Non-classical Mono	PE	PE-1		ZFP36L2	1.56741e-07	-0.460004	0.437	0.681	0.001995
				0.046875	pDC	PE	PE-1		SPON2	1.83896e-07	-0.370023	0.024	0.236	0.00234063
				0.078125	Classical Mono	PE	PE-1		GBP5	2.13864e-07	-0.432449	0.111	0.376	0.00272205
				0.015625	Mast	PE	PE-1		VIM	2.29048e-07	0.582362	0.968	0.843	0.00291532
				0.111111	IFN- Non-classical Mono	PE	PE-2		S100A12	2.65803e-07	0.519036	0.31	0.105	0.00338314
				0.031746	pDC	PE	PE-2		GZMB	2.69516e-07	-0.326521	0.024	0.231	0.00343041
				0.0952381	Classical Mono	PE	PE-2		GBP4	2.77024e-07	-0.361824	0.127	0.402	0.00352597
				0.015873	Mast	PE	PE-2		CST7	3.04434e-07	-0.416463	0.127	0.389	0.00387484
				0.108108	IFN- Non-classical Mono	PE	PE-3		IGHA1	3.79774e-07	-0.399568	0.119	0.38	0.00483376
				0.018018	pDC	PE	PE-3		ADAR	4.74348e-07	-0.487312	0.214	0.467	0.00603751
				0.252252	Classical Mono	PE	PE-3		CCL3	4.85053e-07	-0.694888	0.278	0.541	0.00617375
				0.027027	Mast	PE	PE-3		EGR1	5.61825e-07	-0.463898	0.135	0.384	0.00715091
				0.132075	IFN- Non-classical Mono	PE	PE-4		TMSB10	7.06038e-07	0.372678	1	1	0.00898645
				0.0377358	pDC	PE	PE-4		SLC38A1	7.57701e-07	-0.3696	0.063	0.284	0.00964402
				0.0566038	Classical Mono	PE	PE-4		CTSD	7.71925e-07	0.718924	0.857	0.747	0.00982506
				0	Mast	PE	PE-4		SUGP2	7.95652e-07	-0.280256	0.048	0.271	0.0101271
				0.0727273	IFN- Non-classical Mono	PE	PE-5		ARPC1B	8.35017e-07	0.489233	0.754	0.568	0.0106281
				0	pDC	PE	PE-5		IGKC	8.60176e-07	-0.511365	0.111	0.354	0.0109483
				0.381818	Classical Mono	PE	PE-5		FTL	9.1826e-07	0.509851	1	0.991	0.0116876
				0.0181818	Mast	PE	PE-5		CALR	9.71328e-07	-0.410394	0.103	0.336	0.0123631
				0	IFN- Non-classical Mono	PE	PE-6		EIF4B	1.15119e-06	-0.420769	0.214	0.472	0.0146524
				0	pDC	PE	PE-6		ETS1	1.18367e-06	-0.415371	0.159	0.402	0.0150658
				0.478261	Classical Mono	PE	PE-6		RHOA	1.44382e-06	0.407257	0.913	0.703	0.0183769
				0	Mast	PE	PE-6		MERTK	1.6068e-06	0.325871	0.135	0.013	0.0204513
				0.0454545	IFN- Non-classical Mono	PE	PE-7		SMC1A	1.67035e-06	-0.367863	0.071	0.293	0.0212602
				0.0909091	pDC	PE	PE-7		ITK	1.68083e-06	-0.334877	0.032	0.223	0.0213936
				0.0454545	Classical Mono	PE	PE-7		PTPRCAP	1.70424e-06	-0.291756	0.024	0.21	0.0216916
				0	Mast	PE	PE-7		ERAP2	1.98758e-06	-0.386004	0.103	0.332	0.025298
				0.0930233	IFN- Non-classical Mono	PE	PE-8		CLEC2D	2.02366e-06	-0.336548	0.079	0.301	0.0257572
				0	pDC	PE	PE-8		SLFN5	2.23682e-06	-0.3174	0.048	0.253	0.0284702
				0.0697674	Classical Mono	PE	PE-8		CASP8	2.37968e-06	-0.336856	0.048	0.245	0.0302885
				0	Mast	PE	PE-8		PLEKHO2	2.6876e-06	0.373085	0.27	0.087	0.0342078
									WIPF1	3.09613e-06	-0.366222	0.087	0.31	0.0394076
									LTB	3.10806e-06	-0.503073	0.31	0.55	0.0395594
									GABARAP	3.1916e-06	0.384718	0.929	0.79	0.0406227
									ATM	3.38153e-06	-0.405939	0.238	0.502	0.0430401
									ATP5MPL	3.39646e-06	0.485361	0.706	0.511	0.0432302
									RBL2	3.45013e-06	-0.369402	0.095	0.306	0.0439133
									SRSF8	3.45976e-06	-0.28672	0.024	0.201	0.0440358
									INPP5D	3.57169e-06	-0.437344	0.151	0.389	0.0454605
									OAZ1	3.90003e-06	0.350574	0.976	0.948	0.0496396
									OGT	4.38336e-06	-0.379084	0.119	0.336	0.0557915
									CST3	4.52632e-06	0.37167	0.825	0.585	0.0576109
									BTN3A2	4.63324e-06	-0.373293	0.111	0.332	0.0589718
									RPLP0	5.08792e-06	-0.465929	0.556	0.721	0.064759
									IGHM	5.11214e-06	-0.426156	0.071	0.271	0.0650674
									ACTR2	5.1856e-06	0.395949	0.738	0.533	0.0660023
									CORO1B	5.21124e-06	-0.289528	0.04	0.223	0.0663287
									CCL4L2	5.79463e-06	-0.549429	0.095	0.306	0.0737541
									ARL4C	7.34072e-06	-0.336016	0.206	0.459	0.0934327
									NFKBIB	7.4651e-06	-0.24579	0.024	0.192	0.0950158
									RASGRP1	7.62615e-06	-0.316413	0.048	0.231	0.0970656
									ZNF394	8.5646e-06	-0.283218	0.071	0.271	0.10901
									PRKX	8.69876e-06	-0.343191	0.119	0.332	0.110718
									HMGB1P5	8.87523e-06	0.191231	0.143	0.022	0.112964
									EEF1A1	9.28782e-06	-0.329634	0.976	0.983	0.118215
									MYH9	9.43755e-06	-0.395572	0.254	0.489	0.120121
									HINT1	9.58808e-06	-0.397463	0.214	0.45	0.122037
									EIF1	9.91181e-06	-0.386195	0.913	0.913	0.126158
									GSTK1	9.9941e-06	-0.367145	0.183	0.406	0.127205
									FCMR	1.01563e-05	-0.317684	0.048	0.227	0.129269
									MACF1	1.06998e-05	-0.424697	0.278	0.515	0.136187
									EFHD2	1.07806e-05	0.434359	0.548	0.332	0.137215
									HLA-F	1.10627e-05	-0.484252	0.31	0.502	0.140806
									DEFA3	1.15156e-05	-0.548813	0	0.14	0.146571
									SYNRG	1.16835e-05	-0.297113	0.048	0.227	0.148707
									IFITM3	1.1879e-05	0.27318	0.643	0.345	0.151196
									APMAP	1.19737e-05	-0.241912	0.04	0.218	0.152402
									STK4	1.28729e-05	-0.371667	0.214	0.45	0.163846
									IL2RG	1.32251e-05	-0.340514	0.159	0.389	0.168328
									PTP4A2	1.33976e-05	0.383055	0.73	0.524	0.170524
									ZFP36	1.37067e-05	-0.460004	0.325	0.537	0.174459
									MCEMP1	1.39108e-05	0.256456	0.214	0.061	0.177057
									KPNA6	1.48635e-05	-0.287365	0.04	0.214	0.189182
									LST1	1.52423e-05	0.390618	0.873	0.659	0.194004
									TNFAIP3	1.53378e-05	-0.486686	0.413	0.624	0.19522
									L1TD1	1.58842e-05	0.182591	0.079	0	0.202174
									BTG1	1.77777e-05	-0.369485	0.794	0.838	0.226275
									CD69	1.82637e-05	-0.296276	0.135	0.345	0.23246
									EHMT1	1.87195e-05	-0.230833	0.016	0.166	0.238262
									ISG20	1.9616e-05	-0.291551	0.119	0.328	0.249673
									RSRP1	1.98473e-05	-0.340972	0.135	0.349	0.252616
									IFITM1	1.98922e-05	-0.410062	0.468	0.681	0.253187
									GBP2	2.03412e-05	-0.361619	0.254	0.493	0.258902
									DUSP1	2.04004e-05	-0.549658	0.921	0.921	0.259656
									TMSB4XP4	2.05363e-05	0.370676	0.397	0.183	0.261386
									CCR1	2.11921e-05	0.300045	0.214	0.066	0.269733
									CCDC88B	2.20568e-05	-0.324349	0.167	0.389	0.280738
									C5AR1	2.22968e-05	0.36569	0.31	0.131	0.283793
									APOL6	2.24273e-05	-0.360469	0.254	0.507	0.285455
									HSPD1	2.26058e-05	-0.339252	0.079	0.262	0.287727
									HLA-DRB1	2.3318e-05	0.499354	0.81	0.611	0.296792
									PSME1	2.54846e-05	-0.350621	0.254	0.511	0.324367
									PDE4D	2.61284e-05	-0.251818	0.016	0.162	0.332563
									SNHG14	2.69127e-05	-0.228774	0.032	0.192	0.342545
									KANSL1	2.73255e-05	-0.278557	0.048	0.214	0.347799
									NLRC5	2.78768e-05	-0.324049	0.143	0.354	0.354816
									GRIPAP1	2.80163e-05	-0.309154	0.071	0.258	0.356591
									GOLGA8A	2.94294e-05	-0.246136	0.056	0.231	0.374577
									GZMM	3.17638e-05	-0.188702	0	0.127	0.404289
									RACK1	3.3837e-05	-0.329608	0.905	0.952	0.430678
									TSPO	3.46738e-05	0.446886	0.651	0.515	0.441328
									SORL1	3.70914e-05	-0.334933	0.198	0.424	0.472099
									TTN	3.7665e-05	-0.270714	0.056	0.227	0.4794
									ANKRD13D	4.04994e-05	-0.328854	0.119	0.31	0.515477
									ATP5F1E	4.05643e-05	0.433885	0.96	0.895	0.516302
									KAT6B	4.10416e-05	-0.239716	0.056	0.227	0.522377
									CALM2	4.13091e-05	0.396109	0.762	0.541	0.525782
									NUDC	4.15694e-05	-0.262309	0.063	0.24	0.529095
									ANKRD44	4.29112e-05	-0.293727	0.159	0.38	0.546174
									CD36	4.4371e-05	0.348022	0.421	0.214	0.564754
									ACTB	4.68131e-05	0.323016	1	1	0.595837
									PRKACB	5.00647e-05	-0.262197	0.016	0.153	0.637223
									CNDP2	5.01113e-05	-0.268863	0.071	0.245	0.637817
									CCND3	5.17032e-05	-0.3174	0.222	0.441	0.658079
									JMJD6	5.23166e-05	-0.225539	0.016	0.153	0.665886
									RTN4	5.28795e-05	0.441081	0.468	0.275	0.673051
									OGA	5.37132e-05	-0.266906	0.23	0.476	0.683661
									CD7	5.37215e-05	-0.198772	0.016	0.153	0.683768
									PNRC1	5.41013e-05	-0.33374	0.254	0.48	0.688602
									SNRNP70	5.82317e-05	-0.305862	0.151	0.345	0.741173
									DDI2	6.00581e-05	-0.23983	0.032	0.179	0.764419
									TRABD2A	6.31673e-05	-0.2544	0.04	0.192	0.803994
									SLC9A3R1	6.45286e-05	-0.267669	0.048	0.205	0.82132
									PTMAP5	6.92795e-05	0.230568	0.151	0.035	0.881789
									TRDC	7.07584e-05	-0.228774	0.032	0.179	0.900613
									JUNB	7.18966e-05	-0.42253	0.746	0.821	0.9151
									IGLC3	7.45922e-05	-0.204165	0.016	0.148	0.94941
									AQP9	7.97322e-05	0.279844	0.222	0.079	1
									RNF213	7.97716e-05	-0.392987	0.627	0.755	1
									TARDBP	8.20664e-05	-0.27558	0.056	0.214	1
									DDX39A	8.7585e-05	-0.218996	0.032	0.175	1
									EPB41	9.32937e-05	-0.305918	0.143	0.341	1
									CCT2	9.98982e-05	-0.218395	0.032	0.175	1
									ITGAL	0.000102171	-0.385169	0.294	0.493	1
									DOCK10	0.000103417	-0.241699	0.087	0.262	1
									GPX1	0.000113604	0.4399	0.77	0.624	1
									CYCS	0.000114333	-0.281034	0.103	0.284	1
									DYNC1H1	0.000115127	-0.320136	0.206	0.424	1
									ENTPD4	0.000115996	-0.212623	0.032	0.175	1
									NME2	0.000118026	-0.369929	0.183	0.362	1
									ZNF276	0.000118508	-0.300133	0.103	0.279	1
									KLF6	0.000118592	-0.337181	0.913	0.969	1
									RNF157	0.000123354	-0.160796	0	0.109	1
									NFATC3	0.000124144	-0.268224	0.103	0.279	1
									N4BP2L2	0.000124205	-0.306069	0.206	0.41	1
									MIA3	0.000124364	-0.250135	0.024	0.157	1
									NME1-NME2	0.00012526	-0.365882	0.183	0.362	1
									PUF60	0.000127277	-0.197857	0.032	0.17	1
									RNF126	0.000133363	-0.203171	0.024	0.157	1
									GDE1	0.000134766	-0.197857	0.024	0.157	1
									PCED1B-AS1	0.000142177	-0.278475	0.262	0.48	1
									BRI3	0.000152249	0.339246	0.413	0.227	1
									RIF1	0.00015518	-0.229869	0.063	0.218	1
									CYFIP2	0.000158845	-0.254363	0.079	0.24	1
									HPS4	0.000160793	-0.214312	0.024	0.153	1
									RORA	0.000161679	-0.284918	0.103	0.271	1
									APOL3	0.000162498	-0.251896	0.056	0.205	1
									DDX27	0.000166323	-0.227713	0.135	0.328	1
									CREM	0.000166567	-0.198311	0.016	0.14	1
									LRRC75A	0.000168136	-0.218395	0.04	0.179	1
									XRCC5	0.000168174	-0.256471	0.127	0.314	1
									ANAPC5	0.000169242	-0.254363	0.071	0.231	1
									SULF2	0.000169743	0.244474	0.206	0.074	1
									RNF125	0.000173728	-0.28694	0.087	0.249	1
									PPP4R3A	0.00017486	-0.238877	0.119	0.306	1
									ADD3	0.000179018	-0.336242	0.23	0.415	1
									ADAM15	0.000181476	0.183852	0.159	0.044	1
									COMMD6	0.000194132	-0.277188	0.175	0.376	1
									MARCKS	0.000198472	0.387768	0.5	0.349	1
									USP33	0.000199081	-0.284233	0.063	0.214	1
									NSD3	0.00019946	-0.255913	0.095	0.262	1
									MAFB	0.000204085	0.375609	0.429	0.262	1
									ZKSCAN1	0.000209779	-0.239716	0.071	0.227	1
									FPR1	0.000217897	0.380391	0.381	0.214	1
									SFI1	0.000219902	-0.228108	0.048	0.188	1
									MTND1P23	0.000232803	-0.210087	0.008	0.118	1
									HAUS3	0.00023794	-0.177297	0.008	0.118	1
									USP9X	0.00023794	-0.177297	0.008	0.118	1
									UQCRB	0.000238427	0.338545	0.762	0.598	1
									MYOM2	0.000242526	-0.20519	0	0.1	1
									BACH1	0.000249036	0.296327	0.262	0.118	1
									NCF2	0.000257355	0.44221	0.397	0.249	1
									GZMK	0.000260478	-0.223594	0.032	0.162	1
									TAP2	0.000262646	-0.181798	0.024	0.148	1
									RPLP1	0.000269265	-0.215796	1	1	1
									ID1	0.00027216	0.167663	0.103	0.017	1
									IRAK4	0.00027401	-0.175275	0.04	0.179	1
									AHR	0.000275872	0.243655	0.159	0.048	1
									CLEC4A	0.000278311	0.291608	0.167	0.052	1
									STAT1	0.000281435	-0.32163	0.341	0.537	1
									THBD	0.000282772	0.248947	0.111	0.022	1
									CHCHD2	0.000283242	-0.270072	0.206	0.41	1
									TSPAN14	0.000283407	-0.217896	0.151	0.349	1
									RICTOR	0.000283552	-0.255116	0.095	0.258	1
									FCGR3B	0.00028374	0.122884	0.071	0.004	1
									TCP11L2	0.000284763	-0.198772	0.016	0.131	1
									IKZF1	0.000285009	-0.264393	0.143	0.323	1
									IL2RB	0.000290813	-0.187925	0.016	0.131	1
									SEPTIN2	0.000290971	-0.224309	0.071	0.223	1
									ARIH2	0.000312076	-0.198311	0.024	0.144	1
									SSR2	0.000314561	-0.25817	0.095	0.258	1
									ANKRD12	0.000317786	0.412335	0.714	0.572	1
									FDPS	0.000318671	-0.187545	0.024	0.144	1
									PSIP1	0.000319572	-0.236962	0.127	0.301	1
									TRAF5	0.000325244	-0.187545	0.024	0.144	1
									GLMP	0.000327279	0.230568	0.127	0.031	1
									CEP95	0.000328771	-0.197857	0.032	0.157	1
									DCAF8	0.00033103	-0.227452	0.048	0.183	1
									TMEM41A	0.000336662	-0.14379	0	0.096	1
									NFATC2	0.000337543	-0.160796	0	0.096	1
									CYTH1	0.000338017	-0.245522	0.262	0.493	1
									MAFG	0.000364704	0.193438	0.151	0.044	1
									DNAJB1	0.00038672	-0.270359	0.127	0.297	1
									NLRP1	0.000399242	-0.238304	0.079	0.231	1
									IGHG3	0.000399259	0.150882	0.111	0.022	1
									FABP5	0.000409954	0.149726	0.079	0.009	1
									CAP1	0.000411098	0.412709	0.794	0.716	1
									CCNL1	0.000413268	-0.32388	0.548	0.699	1
									FERMT3	0.000413348	0.375609	0.46	0.31	1
									TRAC	0.000415292	-0.251376	0.159	0.332	1
									NCL	0.000415578	-0.204165	0.802	0.904	1
									CD96	0.000423698	-0.2718	0.087	0.236	1
									DUSP2	0.000424285	-0.261812	0.063	0.201	1
									MBTPS1	0.000428858	-0.181145	0.032	0.157	1
									ITM2A	0.000446385	-0.148569	0.048	0.183	1
									EIF5AL1	0.000451634	0.154706	0.135	0.035	1
									ELK3	0.000452256	0.19313	0.159	0.048	1
									NFKBIA	0.00045254	-0.346512	0.913	0.934	1
									THOC2	0.00045508	-0.302332	0.23	0.424	1
									ACAP1	0.00045513	-0.306021	0.206	0.38	1
									ATXN7	0.000455232	-0.199477	0.063	0.21	1
									TKT	0.000456703	0.361601	0.46	0.301	1
									EIF4A2	0.000459158	-0.336946	0.19	0.354	1
									GABPB2	0.000461012	-0.21374	0.032	0.153	1
									ORMDL3	0.000464418	-0.160619	0.008	0.109	1
									TSIX	0.000467557	-0.149391	0.008	0.109	1
									PTPN4	0.000480609	-0.180202	0.048	0.183	1
									ANXA2	0.000480929	0.434914	0.508	0.362	1
									H2AFZ	0.000490737	-0.1834	0.071	0.218	1
									TIMP2	0.00049771	0.276961	0.27	0.131	1
									MGAT4A	0.000502398	-0.226561	0.19	0.384	1
									EIF2AK1	0.000502452	-0.170991	0.024	0.14	1
									GNAI2	0.000506944	0.237553	0.786	0.594	1
									TSPYL2	0.000516243	-0.226167	0.063	0.201	1
									NR4A1	0.00052601	-0.280429	0.056	0.188	1
									CD63	0.000530617	0.484286	0.444	0.319	1
									NRDC	0.000537874	-0.233654	0.103	0.266	1
									MRPL20	0.000542849	-0.276379	0.206	0.397	1
									IL16	0.000548435	-0.193359	0.016	0.122	1
									LONP2	0.000555681	-0.217803	0.032	0.153	1
									LNPEP	0.000558699	-0.251287	0.127	0.293	1
									TOP1	0.000560921	0.348801	0.325	0.175	1
									GTF3A	0.000566126	-0.272054	0.143	0.306	1
									CPVL	0.000566348	0.455226	0.619	0.511	1
									CHURC1	0.000604489	-0.26062	0.103	0.253	1
									PLIN2	0.000605135	0.245628	0.238	0.105	1
									CD6	0.000610501	-0.294945	0.151	0.31	1
									SKAP1	0.000653219	-0.170991	0.032	0.148	1
									NGDN	0.000654232	-0.138076	0.008	0.105	1
									HNRNPA3	0.000655919	-0.260067	0.214	0.397	1
									CRIP1	0.000660104	0.501668	0.77	0.624	1
									SMARCC2	0.000661198	-0.232795	0.079	0.223	1
									ATP5F1A	0.00066245	-0.276404	0.19	0.367	1
									ZC3H11A	0.000667575	-0.253553	0.095	0.245	1
									ZBED6	0.000667575	-0.253553	0.095	0.245	1
									PTK2B	0.000674447	-0.270888	0.095	0.24	1
									FMNL1	0.000678333	-0.266084	0.278	0.48	1
									TLE5	0.000684905	-0.305251	0.254	0.437	1
									SCO2	0.000692958	-0.270714	0.444	0.642	1
									CDKN1B	0.000715476	-0.143572	0.024	0.135	1
									RBPJ	0.000728931	0.425003	0.413	0.279	1
									RPP14	0.00073356	-0.126849	0.008	0.105	1
									ASRGL1	0.000745965	0.0976377	0.063	0.004	1
									MRPS12	0.000767493	-0.171499	0.016	0.118	1
									CD47	0.000772717	-0.178718	0.087	0.236	1
									EIF3K	0.000773708	-0.281667	0.349	0.555	1
									THRAP3	0.000774896	-0.195409	0.095	0.245	1
									CCSER2	0.000778717	-0.165982	0.016	0.118	1
									DDX39B	0.000779126	-0.16591	0.103	0.266	1
									SERF2	0.000802238	0.256621	0.944	0.852	1
									RNMT	0.000813175	-0.214697	0.159	0.328	1
									GPX4	0.000819243	-0.24746	0.135	0.288	1
									MARCO	0.000819618	0.196962	0.135	0.039	1
									CXorf38	0.000825886	-0.202206	0.048	0.17	1
									DDX17	0.000827682	-0.327232	0.389	0.559	1
									TBL2	0.000838361	0.201999	0.119	0.031	1
									XPO1	0.000848477	-0.176697	0.024	0.131	1
									AKT2	0.000853001	-0.187171	0.032	0.144	1
									HNRNPA0	0.000859564	-0.223706	0.079	0.218	1
									ECHDC2	0.000864543	-0.187171	0.032	0.144	1
									GUSB	0.000873188	-0.160102	0.016	0.118	1
									YTHDC1	0.000877617	-0.302773	0.349	0.546	1
									CCRL2	0.000889659	0.110183	0.048	0	1
									TTBK2	0.000898589	-0.155016	0.008	0.1	1
									SUN2	0.00090214	-0.215613	0.175	0.358	1
									RALB	0.000903294	0.183852	0.135	0.039	1
									CYBA	0.000903427	0.269941	0.865	0.725	1
									DPH7	0.000905155	-0.143745	0.008	0.1	1
									NGLY1	0.000909482	-0.120798	0	0.083	1
									OBSCN	0.000910207	-0.12658	0	0.083	1
									IVD	0.000910207	-0.12658	0	0.083	1
									HBA1	0.000943214	-0.176809	0.087	0.24	1
									C5orf56	0.000943399	-0.165557	0.024	0.131	1
									PCM1	0.000947288	-0.273236	0.214	0.389	1
									SLC25A45	0.000963373	-0.176115	0.032	0.144	1
									ZBP1	0.000966975	-0.175831	0.04	0.157	1
									BICD2	0.000985012	0.108564	0.111	0.026	1
									TMEM63A	0.00098958	-0.17447	0.071	0.205	1
									MCUB	0.000996555	-0.250424	0.111	0.253	1
									TNRC6B	0.00103095	-0.204039	0.198	0.389	1
									CNTRL	0.00103322	-0.138076	0.183	0.376	1
									NDUFS7	0.0010431	-0.226734	0.087	0.231	1
									STAT4	0.00105334	-0.165144	0.024	0.131	1
									STAT3	0.00105792	-0.310844	0.254	0.415	1
									NFX1	0.00106996	-0.149047	0.024	0.131	1
									ANAPC16	0.00107086	-0.259845	0.238	0.432	1
									MGST3	0.00108017	-0.160444	0.016	0.114	1
									SYTL3	0.00112786	-0.19741	0.04	0.153	1
									HSPA9	0.00115948	-0.295928	0.19	0.358	1
									CBLB	0.00118739	-0.176404	0.032	0.14	1
									TGFBR2	0.00118744	-0.181798	0.032	0.14	1
									KLRG1	0.0011932	-0.149217	0.016	0.114	1
									ADH5	0.00119532	-0.160272	0.024	0.127	1
									SHTN1	0.00119665	0.295681	0.27	0.135	1
									EZH1	0.00121215	-0.20401	0.071	0.205	1
									MDN1	0.00121603	-0.170019	0.056	0.179	1
									ZAP70	0.00123924	-0.216079	0.063	0.188	1
									CYTIP	0.00124388	-0.221379	0.095	0.236	1
									SNHG22	0.00125004	-0.160619	0.008	0.096	1
									CAPG	0.00125285	0.20403	0.325	0.17	1
									PEX26	0.00125469	-0.143745	0.008	0.096	1
									KRR1	0.00126187	-0.183719	0.063	0.197	1
									TBC1D14	0.00126591	-0.13234	0	0.079	1
									HBD	0.0012667	-0.13234	0	0.079	1
									ZNF331	0.00126738	-0.138076	0	0.079	1
									IAH1	0.00126829	-0.14379	0	0.079	1
									NUP160	0.00127248	-0.120935	0.008	0.096	1
									TCOF1	0.0012991	-0.201735	0.056	0.175	1
									STX16	0.00131617	-0.184551	0.175	0.367	1
									APOBEC3A	0.00133723	0.295891	0.238	0.114	1
									HLA-B	0.00135544	-0.23266	1	1	1
									RGS2	0.00138271	0.265165	0.365	0.214	1
									RAN	0.00138303	-0.201341	0.103	0.249	1
									LGALS1	0.00141335	0.353028	0.698	0.55	1
									DDX21	0.00141797	0.359691	0.587	0.489	1
									BTG2	0.00142523	-0.255116	0.103	0.24	1
									PLAC8	0.0014663	-0.278084	0.175	0.332	1
									GPBP1	0.00147252	-0.17345	0.079	0.214	1
									LILRB2	0.00149165	0.381298	0.492	0.349	1
									TRMT2B	0.00149585	-0.154884	0.016	0.109	1
									UBXN4	0.00150228	-0.26552	0.175	0.332	1
									BCL2A1	0.00155609	0.262968	0.23	0.109	1
									SUCLG2	0.00166079	-0.163793	0.071	0.201	1
									ZFAS1	0.0016849	-0.259092	0.167	0.332	1
									SOD1	0.00168551	-0.197373	0.095	0.231	1
									ZMYND8	0.00169785	-0.0656676	0.048	0.166	1
									IKZF3	0.00169893	-0.143256	0.056	0.179	1
									LDHA	0.00170138	-0.208465	0.087	0.218	1
									CDC42SE2	0.00170396	-0.246329	0.175	0.328	1
									LPIN1	0.00170583	-0.200812	0.063	0.183	1
									WASHC4	0.00171421	-0.172962	0.079	0.214	1
									DNAJC15	0.00171788	-0.191714	0.04	0.148	1
									NAXE	0.00173029	-0.155016	0.008	0.092	1
									SAMD8	0.00174361	-0.138076	0.008	0.092	1
									OFD1	0.00174687	-0.214427	0.071	0.197	1
									YPEL1	0.00175014	-0.143745	0.008	0.092	1
									CWF19L1	0.0017565	-0.126671	0.008	0.092	1
									MAT2A	0.00175717	-0.103311	0	0.074	1
									SLAMF6	0.00175951	-0.114993	0	0.074	1
									PAX5	0.00175951	-0.114993	0	0.074	1
									ZNF37A	0.00176047	-0.13234	0	0.074	1
									ZEB1	0.00176123	-0.12658	0	0.074	1
									POLR2B	0.00176282	-0.17447	0.063	0.188	1
									TRIM56	0.00176689	-0.250877	0.198	0.367	1
									ACSL4	0.00177245	0.274119	0.214	0.1	1
									PEPD	0.00178539	0.212421	0.127	0.039	1
									TSPYL1	0.00181954	-0.207424	0.048	0.157	1
									SPATA13	0.00182265	-0.224919	0.087	0.214	1
									ARHGEF6	0.00182431	-0.143614	0.024	0.122	1
									SNX10	0.00183074	0.274336	0.278	0.148	1
									CDKN2B-AS1	0.00183265	0.147015	0.127	0.039	1
									TLK2	0.00184182	-0.154378	0.04	0.148	1
									NACA4P	0.00187773	0.288189	0.222	0.109	1
									SECTM1	0.00188018	0.215351	0.349	0.201	1
									FAM20A	0.00188992	0.0932494	0.056	0.004	1
									WWC2	0.00190371	0.149726	0.056	0.004	1
									PDCD4	0.00191436	-0.247258	0.183	0.345	1
									SF3B1	0.00191524	-0.296774	0.444	0.598	1
									MPEG1	0.001922	0.401409	0.429	0.306	1
									PNKD	0.00192991	0.20141	0.167	0.066	1
									NSA2	0.00193241	0.32741	0.31	0.183	1
									HNRNPH1	0.00195444	-0.255854	0.437	0.62	1
									GADD45B	0.0019821	-0.266181	0.103	0.231	1
									FAM200B	0.00200303	0.143106	0.111	0.031	1
									DDHD1	0.00202041	-0.154256	0.032	0.135	1
									ARRDC1	0.00203476	-0.127021	0.024	0.122	1
									PRPF8	0.0020477	-0.188349	0.087	0.218	1
									IL32	0.00206045	-0.291786	0.23	0.384	1
									KIF21B	0.00206806	-0.143701	0.016	0.105	1
									TFDP2	0.00206806	-0.143701	0.016	0.105	1
									PCMTD2	0.00206806	-0.143701	0.016	0.105	1
									CD226	0.00209236	-0.181469	0.04	0.144	1
									VOPP1	0.00210516	-0.201735	0.048	0.157	1
									ARAF	0.0021259	-0.181469	0.04	0.144	1
									CD68	0.00213702	0.374906	0.5	0.393	1
									ITGA4	0.00214722	-0.209799	0.349	0.524	1
									CNOT6L	0.00216673	-0.232404	0.127	0.271	1
									UQCRH	0.00217727	-0.172224	0.19	0.376	1
									ITGB7	0.00219358	-0.170742	0.04	0.144	1
									SEPTIN6	0.00220966	-0.257658	0.198	0.358	1
									WDR6	0.00221639	-0.160272	0.024	0.118	1
									ZNF91	0.00222317	-0.165557	0.032	0.131	1
									YY1	0.00223165	-0.207561	0.135	0.279	1
									WHAMM	0.00225956	-0.191714	0.04	0.144	1
									PPT1	0.00227002	0.300455	0.444	0.293	1
									ARHGAP9	0.00227299	-0.207498	0.111	0.245	1
									COX19	0.00227421	-0.173953	0.071	0.197	1
									CELF2	0.00228009	-0.308858	0.31	0.459	1
									XPO6	0.00228204	-0.160102	0.032	0.131	1
									KIF5B	0.00230497	0.31649	0.437	0.306	1
									PSAP	0.00231809	0.230199	0.992	0.991	1
									HMOX1	0.0023475	0.324104	0.31	0.179	1
									ST3GAL1	0.00236554	-0.209394	0.119	0.258	1
									EPC1	0.00237506	-0.209778	0.159	0.31	1
									SAMD3	0.00237848	-0.190544	0.063	0.179	1
									BDP1	0.00239488	-0.210427	0.246	0.415	1
									KLF12	0.00241131	-0.138076	0.008	0.087	1
									ZNF217	0.00242986	-0.126671	0.008	0.087	1
									MTERF4	0.00242989	-0.132385	0.008	0.087	1
									PYHIN1	0.00243273	-0.185382	0.063	0.179	1
									GALM	0.00243887	-0.120935	0.008	0.087	1
									GNB5	0.00243887	-0.120935	0.008	0.087	1
									DNLZ	0.00244305	-0.103311	0	0.07	1
									SETD1B	0.00244305	-0.103311	0	0.07	1
									RHBDF2	0.00244305	-0.103311	0	0.07	1
									SLC30A5	0.00244437	-0.109163	0	0.07	1
									RRP8	0.00244771	-0.115176	0.008	0.087	1
									CALM1	0.00244895	-0.240762	0.778	0.83	1
									LRRC37A2	0.00245388	0.0888093	0.04	0	1
									KAT8	0.00245637	-0.109393	0.008	0.087	1
									DDX18	0.00250859	-0.199678	0.103	0.24	1
									CXCL8	0.0025146	-0.271343	0.135	0.275	1
									SYTL1	0.00251997	-0.132517	0.024	0.118	1
									IRF9	0.00252286	-0.197373	0.103	0.236	1
									BIN1	0.00255551	-0.132642	0.04	0.144	1
									PCNT	0.00257752	-0.184042	0.071	0.192	1
									KLF3	0.00258565	-0.223806	0.135	0.275	1
									ATP6V0B	0.00260294	0.369978	0.635	0.55	1
									UGGT1	0.00260507	-0.185729	0.056	0.166	1
									P2RX7	0.00261088	-0.138076	0.071	0.201	1
									CD83	0.00262543	-0.117612	0.071	0.197	1
									CWF19L2	0.00262594	-0.300133	0.119	0.245	1
									UBN1	0.00266657	-0.198197	0.095	0.223	1
									EFCAB14	0.00266824	-0.1737	0.071	0.192	1
									GPBP1L1	0.00269448	0.240435	0.135	0.048	1
									KLRK1	0.0027048	-0.169327	0.079	0.201	1
									SARAF	0.00272927	-0.257375	0.476	0.629	1
									ZNF655	0.00273779	-0.177336	0.111	0.249	1
									MRPS18B	0.00278224	-0.132914	0.056	0.175	1
									TAGLN2	0.00279455	0.395047	0.452	0.354	1
									CNST	0.00281296	-0.149303	0.016	0.1	1
									SCAF8	0.00283391	-0.149303	0.016	0.1	1
									D2HGDH	0.00283396	-0.154884	0.016	0.1	1
									IFNAR2	0.00286503	0.305531	0.278	0.166	1
									STT3B	0.00287003	-0.18969	0.151	0.297	1
									DHTKD1	0.00287526	-0.13243	0.016	0.1	1
									FKBP11	0.00288263	-0.15945	0.056	0.166	1
									HSP90AA2P	0.00290483	0.076264	0.063	0.009	1
									KHDC4	0.0029163	-0.12107	0.016	0.1	1
									BCL7B	0.0029163	-0.12107	0.016	0.1	1
									MYO1F	0.0029198	-0.272786	0.468	0.616	1
									SPSB3	0.00295033	-0.216079	0.063	0.175	1
									TC2N	0.00295175	-0.176404	0.032	0.127	1
									TPST2	0.00295467	-0.209969	0.079	0.197	1
									MALAT1	0.00296363	0.330966	1	1	1
									PPHLN1	0.0029666	-0.199044	0.087	0.21	1
									PPM1B	0.00298775	-0.186082	0.048	0.153	1
									GRAP2	0.00299715	-0.175551	0.048	0.153	1
									NPEPPS	0.00305151	-0.164548	0.056	0.166	1
									ORMDL1	0.00307015	-0.160102	0.032	0.127	1
									IRS2	0.00309555	-0.195687	0.063	0.175	1
									GOLGA3	0.00310202	-0.138076	0.024	0.114	1
									NMT2	0.00311003	-0.149131	0.032	0.127	1
									ARL16	0.00311007	-0.154627	0.032	0.127	1
									SELENOT	0.00312094	-0.225539	0.063	0.175	1
									CIITA	0.00315478	-0.138076	0.048	0.157	1
									SMARCA2	0.00315754	-0.246035	0.151	0.288	1
									TFDP1	0.0031973	-0.109842	0.016	0.1	1
									EMC7	0.00319994	-0.104393	0.016	0.1	1
									RELCH	0.00321336	-0.170742	0.032	0.127	1
									PARP1	0.00322799	-0.20355	0.087	0.21	1
									PGGHG	0.00324724	-0.169327	0.071	0.188	1
									SMARCA4	0.00325349	-0.167823	0.079	0.205	1
									MOAP1	0.00329949	-0.159936	0.032	0.127	1
									PRPF3	0.00330489	-0.164548	0.048	0.153	1
									NISCH	0.00330905	-0.170019	0.048	0.153	1
									TTC39B	0.00331275	-0.143614	0.024	0.114	1
									CCDC88A	0.00331917	0.385143	0.476	0.345	1
									HAUS2	0.00334464	-0.143745	0.008	0.083	1
									S1PR4	0.00335435	-0.149047	0.032	0.127	1
									DDRGK1	0.00335765	-0.126671	0.008	0.083	1
									FBP1	0.00335968	0.38309	0.222	0.118	1
									MAP2K7	0.00336099	-0.223706	0.095	0.214	1
									NFAT5	0.00337057	-0.120935	0.008	0.083	1
									OPA3	0.00337057	-0.120935	0.008	0.083	1
									SLA2	0.00337057	-0.120935	0.008	0.083	1
									KHNYN	0.00337061	-0.126671	0.008	0.083	1
									RPAP2	0.00338327	-0.115176	0.008	0.083	1
									RAD1	0.00338327	-0.115176	0.008	0.083	1
									CSAD	0.00338327	-0.115176	0.008	0.083	1
									ATF3	0.00338329	-0.120935	0.008	0.083	1
									CDK10	0.00338329	-0.120935	0.008	0.083	1
									LRRC8B	0.00339125	-0.0915335	0	0.066	1
									FCRL6	0.00339125	-0.0915335	0	0.066	1
									AHSA1	0.0033931	-0.0974342	0	0.066	1
									SLFN13	0.0033931	-0.103311	0	0.066	1
									RUNDC1	0.0033931	-0.0974342	0	0.066	1
									RPA3	0.00339471	-0.109163	0	0.066	1
									ZNF75A	0.00339471	-0.120798	0	0.066	1
									SCAMP3	0.00339575	-0.109393	0.008	0.083	1
									UBE3C	0.00339575	-0.109393	0.008	0.083	1
									FBXO16	0.00339575	-0.109393	0.008	0.083	1
									ECSIT	0.00339602	-0.109163	0	0.066	1
									PTGDS	0.00339719	-0.14379	0	0.066	1
									GORASP2	0.00340393	-0.132517	0.024	0.114	1
									F2R	0.00345272	-0.110062	0.016	0.1	1
									ANKRD36C	0.00348331	-0.227343	0.103	0.227	1
									MLXIP	0.0034863	-0.215555	0.119	0.249	1
									GIMAP4	0.00348955	-0.191515	0.159	0.306	1
									LSM8	0.00349291	-0.14813	0.095	0.223	1
									MATR3	0.00349947	-0.255073	0.413	0.572	1
									PTMAP2	0.00350987	0.112467	0.071	0.013	1
									SMG1	0.00351131	-0.142975	0.111	0.245	1
									CD3G	0.00352885	-0.215038	0.143	0.275	1
									DHX9	0.00353055	-0.213892	0.087	0.205	1
									GZMH	0.00353879	-0.180511	0.056	0.162	1
									FNBP4	0.00359648	-0.274054	0.254	0.406	1
									CCDC115	0.00362659	-0.170498	0.048	0.148	1
									GATA3	0.00363344	-0.12107	0.008	0.083	1
									ZNF350	0.00364791	-0.115356	0.008	0.083	1
									COTL1	0.00365903	0.255608	0.984	0.926	1
									ACADVL	0.00368457	-0.158686	0.063	0.179	1
									CCDC88C	0.00369409	-0.163611	0.071	0.188	1
									CD82	0.00370098	0.276961	0.286	0.166	1
									NPC2	0.00374089	0.24291	0.746	0.598	1
									MFNG	0.0037431	-0.176809	0.119	0.253	1
									TRIM22	0.00376009	-0.220538	0.167	0.301	1
									LTBP3	0.00379015	-0.171499	0.016	0.096	1
									RBM34	0.00379072	-0.153786	0.063	0.175	1
									CYLD	0.00379276	-0.272472	0.23	0.376	1
									GRB2	0.00379341	0.281795	0.667	0.537	1
									HNRNPF	0.00380629	-0.185074	0.159	0.301	1
									SART3	0.00385537	-0.121588	0.032	0.127	1
									BRD9	0.00389732	-0.15945	0.056	0.162	1
									ANKLE2	0.00390259	-0.148645	0.063	0.175	1
									SNRPB	0.00392223	-0.194292	0.143	0.279	1
									MARF1	0.0039276	-0.195687	0.063	0.17	1
									DENND2D	0.00393395	-0.13243	0.016	0.096	1
									CBX7	0.00393395	-0.13243	0.016	0.096	1
									RFFL	0.00393403	-0.138076	0.016	0.096	1
									TAF7	0.00395452	-0.18247	0.119	0.249	1
									ELOVL5	0.00395848	-0.159936	0.04	0.135	1
									TIAL1	0.00396166	-0.1929	0.095	0.218	1
									SLC3A2	0.00396248	-0.126761	0.016	0.096	1
									UFD1	0.00396248	-0.126761	0.016	0.096	1
									STAT6	0.00398687	-0.204747	0.151	0.284	1
									ZBTB20	0.00401649	-0.195687	0.063	0.17	1
									RCN2	0.00401917	-0.12107	0.016	0.096	1
									CIRBP	0.00402357	-0.267171	0.405	0.559	1
									RAB29	0.00405031	-0.161612	0.119	0.258	1
									MAX	0.0040732	-0.180826	0.048	0.148	1
									RAD21	0.00408596	-0.170919	0.135	0.275	1
									LCP1	0.00409251	0.289488	0.786	0.681	1
									ATP5MC3	0.00412513	-0.220817	0.103	0.227	1
									HLA-DQA2	0.00413231	-0.185729	0.048	0.148	1
									RBBP6	0.00413237	-0.142606	0.143	0.297	1
									RNF115	0.00415875	-0.149217	0.024	0.109	1
									CEMIP2	0.00419141	-0.154018	0.056	0.162	1
									MPHOSPH8	0.00420833	-0.222857	0.317	0.485	1
									OAS2	0.00424414	-0.132473	0.024	0.109	1
									UBR2	0.0042586	-0.159138	0.071	0.183	1
									FPR2	0.00428019	0.138859	0.119	0.039	1
									DDX23	0.00428147	-0.138076	0.032	0.122	1
									CHST12	0.004287	-0.126849	0.024	0.109	1
									FTX	0.0042891	-0.165144	0.04	0.135	1
									EIF3F	0.00430805	-0.235175	0.19	0.332	1
									MTRNR2L12	0.00431255	0.154105	0.159	0.066	1
									RNF168	0.00431663	-0.154378	0.04	0.135	1
									BIVM-ERCC5	0.00431883	-0.198879	0.127	0.266	1
									SSNA1	0.00432034	-0.175551	0.056	0.157	1
									SCML4	0.00435387	-0.109842	0.016	0.096	1
									DDX51	0.00435387	-0.109842	0.016	0.096	1
									HNRNPUL1	0.00441602	-0.169686	0.159	0.306	1
									LIMD2	0.00442199	-0.240174	0.167	0.297	1
									ZNF524	0.00442251	0.122928	0.087	0.022	1
									BLCAP	0.00446433	-0.154502	0.032	0.122	1
									GTF3C1	0.00449533	-0.180826	0.056	0.157	1
									ARPP19	0.00452413	-0.121835	0.04	0.135	1
									RAB4A	0.00454576	0.216589	0.143	0.057	1
									GPRIN3	0.00455832	-0.111892	0.056	0.166	1
									ANKRD10	0.00457234	-0.190718	0.135	0.266	1
									C12orf75	0.00458784	-0.138076	0.032	0.122	1
									FGFR1OP2	0.00463465	-0.132517	0.024	0.109	1
									NOM1	0.00464035	-0.143572	0.032	0.122	1
									MYD88	0.00465606	-0.132559	0.032	0.122	1
									KMT2B	0.00467176	-0.115176	0.008	0.079	1
									POLG2	0.0046896	-0.109393	0.008	0.079	1
									SH2D1A	0.0046896	-0.109393	0.008	0.079	1
									KLRC4-KLRK1	0.0046898	-0.158985	0.079	0.192	1
									NFKBID	0.00469496	-0.1929	0.079	0.197	1
									BLOC1S4	0.00470716	-0.103588	0.008	0.079	1
									PILRB	0.00470716	-0.103588	0.008	0.079	1
									STIP1	0.00470716	-0.103588	0.008	0.079	1
									SESN3	0.00470716	-0.103588	0.008	0.079	1
									SEL1L3	0.00471196	-0.0915335	0	0.061	1
									OXCT1	0.00471196	-0.0915335	0	0.061	1
									ZNF506	0.00471196	-0.0915335	0	0.061	1
									FBXO6	0.00471385	-0.0974342	0	0.061	1
									TUBD1	0.00471385	-0.0974342	0	0.061	1
									TRIM65	0.0047154	-0.103311	0	0.061	1
									FRMD8	0.00471547	-0.109163	0	0.061	1
									ZNF274	0.0047166	-0.109163	0	0.061	1
									SNRNP48	0.00472442	-0.0977587	0.008	0.079	1
									CFLAR	0.00475661	-0.239288	0.238	0.393	1
									SNHG3	0.00482573	-0.20355	0.087	0.201	1
									RBM17	0.00483643	-0.20668	0.175	0.314	1
									ZNHIT1	0.00483902	0.169248	0.27	0.144	1
									CTNNB1	0.00486466	0.189014	0.286	0.157	1
									STK17A	0.00488292	-0.173204	0.087	0.205	1
									CD8A	0.00489287	-0.159293	0.071	0.179	1
									PIP4K2A	0.00494419	-0.153451	0.087	0.205	1
									TSEN54	0.0049513	-0.159771	0.048	0.144	1
									CDC42SE1	0.00498492	-0.174735	0.071	0.179	1
									C11orf21	0.00498581	-0.190928	0.063	0.166	1
									LTV1	0.0050297	-0.10962	0.008	0.079	1
									PI4KA	0.00503141	-0.10962	0.008	0.079	1
									KCTD12	0.005034	0.237648	0.262	0.148	1
									UBR5	0.0050383	-0.17345	0.095	0.214	1
									TBC1D12	0.00506482	0.082523	0.048	0.004	1
									VDAC3	0.00507496	-0.121713	0.04	0.135	1
									LUC7L2	0.00507902	-0.205399	0.175	0.314	1
									CD74	0.00508885	0.241543	0.984	0.974	1
									NFKB2	0.0051003	-0.14341	0.056	0.157	1
									TLE3	0.00511065	0.202414	0.27	0.148	1
									ODF2L	0.00512068	-0.111892	0.063	0.175	1
									CCS	0.00512418	-0.117612	0.079	0.197	1
									NKAPD1	0.00518815	-0.148645	0.04	0.135	1
									ZBTB16	0.00521261	-0.138076	0.048	0.148	1
									SNRPD2	0.00522705	-0.202206	0.27	0.437	1
									CHD6	0.00527004	-0.188349	0.087	0.201	1
									RO60	0.00527759	-0.132683	0.04	0.135	1
									COP1	0.00533397	-0.138076	0.016	0.092	1
									PAGR1	0.00533438	-0.149303	0.016	0.092	1
									ITPKB	0.00533519	-0.154502	0.04	0.131	1
									GRSF1	0.00533537	-0.159936	0.04	0.131	1
									PMAIP1	0.00533547	-0.165349	0.04	0.131	1
									TMEM51	0.00535399	0.101975	0.048	0.004	1
									MED15	0.00538955	-0.127269	0.04	0.135	1
									TNFRSF25	0.00541285	-0.126761	0.016	0.092	1
									CDK5RAP3	0.00545358	-0.191426	0.127	0.249	1
									ATP8A1	0.0054912	-0.115356	0.016	0.092	1
									SUCO	0.0055139	-0.154627	0.032	0.118	1
									BACH2	0.00553017	-0.10962	0.016	0.092	1
									MDM4	0.00554179	-0.209778	0.19	0.323	1
									FUT11	0.005562	-0.149217	0.024	0.105	1
									PAFAH2	0.00556231	-0.165768	0.024	0.105	1
									GPI	0.00557922	-0.158396	0.087	0.201	1
									GAS5	0.0055964	-0.27396	0.214	0.345	1
									GATAD1	0.00560345	-0.183719	0.095	0.21	1
									PER1	0.00562886	-0.215613	0.214	0.354	1
									ARHGAP15	0.00562997	-0.193282	0.087	0.201	1
									SLC35A3	0.0056776	-0.138076	0.024	0.105	1
									OTUD5	0.00571047	-0.132801	0.056	0.157	1
									MRPL9	0.00573015	-0.138076	0.032	0.118	1
									PML	0.00573023	-0.143614	0.032	0.118	1
									MRPS25	0.0057356	-0.132473	0.024	0.105	1
									LTN1	0.0057356	-0.154755	0.024	0.105	1
									PUM3	0.00573569	-0.138076	0.024	0.105	1
									VPS13A	0.00575055	-0.127269	0.048	0.144	1
									DHX38	0.00575581	-0.153786	0.056	0.157	1
									DYNLT1	0.00580287	-0.185694	0.143	0.271	1
									Metazoa-SRP	0.00580309	-0.132517	0.032	0.118	1
									COMMD7	0.0058079	-0.17447	0.079	0.188	1
									MICAL1	0.00581487	-0.0674216	0.032	0.122	1
									ZBTB1	0.00585376	-0.121202	0.016	0.092	1
									PCIF1	0.00586102	-0.148964	0.04	0.131	1
									RASSF5	0.00590235	-0.170707	0.151	0.288	1
									USP11	0.00593862	-0.109842	0.016	0.092	1
									RETN	0.0059524	0.421686	0.325	0.218	1
									PACS1	0.00598421	-0.170257	0.056	0.153	1
									HOPX	0.00598819	-0.0987019	0.016	0.092	1
									RBM26	0.00599477	-0.193571	0.143	0.275	1
									TRA2A	0.00604887	-0.199276	0.143	0.271	1
									HERC1	0.0061329	-0.172962	0.095	0.21	1
									NELFCD	0.00617046	-0.132517	0.024	0.105	1
									CCDC50	0.0062045	-0.169785	0.048	0.144	1
									ZNF131	0.00623337	-0.126936	0.024	0.105	1
									GLG1	0.00624796	-0.189915	0.206	0.362	1
									DUSP3	0.00625552	-0.121333	0.024	0.105	1
									CHMP4A	0.00627838	-0.232404	0.143	0.266	1
									G3BP1	0.00641083	-0.169554	0.071	0.175	1
									NOB1	0.00649581	-0.103588	0.008	0.074	1
									ZNF121	0.00649581	-0.103588	0.008	0.074	1
									ATP2B4	0.00650438	-0.159771	0.048	0.14	1
									BIRC3	0.00653458	-0.161308	0.151	0.284	1
									OCIAD2	0.00653532	-0.14337	0.056	0.153	1
									ADAM28	0.00654401	-0.0856087	0	0.057	1
									TIMM44	0.00654401	-0.0856087	0	0.057	1
									NOP16	0.00654622	-0.0915335	0	0.057	1
									ENOSF1	0.006548	-0.0974342	0	0.057	1
									SIRPG	0.00654953	-0.120798	0	0.057	1
									URGCP-MRPS24	0.00657125	-0.127188	0.04	0.131	1
									PPM1K	0.00659387	-0.180202	0.056	0.153	1
									STAT5B	0.00663716	-0.148803	0.056	0.153	1
									PABPC1	0.00664723	0.21213	0.992	0.987	1
									PLCB2	0.00666394	-0.122395	0.19	0.358	1
									ASPH	0.00668565	0.240435	0.111	0.039	1
									CD3E	0.00671055	-0.16845	0.103	0.218	1
									EIF3I	0.00673242	-0.147178	0.151	0.293	1
									RASSF3	0.0067401	0.14064	0.135	0.052	1
									ELOCP19	0.00683442	0.0450879	0.032	0	1
									PTCD2	0.00683442	0.0450879	0.032	0	1
									TUBB2A	0.00683442	0.0450879	0.032	0	1
									TBC1D2	0.00683442	0.0888093	0.032	0	1
									ACTA2	0.00683442	0.0450879	0.032	0	1
									EEF1DP7	0.00683442	0.0450879	0.032	0	1
									SRRM1P3	0.00683442	0.0450879	0.032	0	1
									MTA3	0.00683532	0.0671142	0.032	0	1
									SLAMF7	0.00691554	-0.17447	0.071	0.175	1
									RHOC	0.0069599	-0.117756	0.071	0.179	1
									MAPK9	0.00696273	-0.0980781	0.008	0.074	1
									CD2	0.00700789	-0.227247	0.159	0.279	1
									MAEA	0.00701675	-0.0864434	0.008	0.074	1
									PREX1	0.00703529	-0.138076	0.063	0.166	1
									Z84488.2	0.00703994	-0.153901	0.056	0.153	1
									CREBBP	0.00712561	-0.177877	0.119	0.236	1
									KIAA1109	0.00714172	-0.205399	0.167	0.301	1
									SUPT16H	0.00715485	-0.19697	0.103	0.218	1
									SNHG15	0.00716852	-0.154502	0.04	0.127	1
									TOR4A	0.00720094	0.0869904	0.056	0.009	1
									PNPLA6	0.00727697	-0.143572	0.04	0.127	1
									NBPF3	0.00728556	0.076264	0.056	0.009	1
									SF3A1	0.00729878	-0.14349	0.048	0.14	1
									YARS	0.00735137	-0.12766	0.071	0.179	1
									LRMDA	0.0073706	0.0654573	0.056	0.009	1
									WBP11	0.00737887	-0.157839	0.111	0.231	1
									R3HDM2	0.007382	-0.126761	0.016	0.087	1
									SLC44A2	0.00738663	-0.138076	0.04	0.127	1
									AREG	0.00743252	-0.122309	0.048	0.14	1
									API5	0.00743611	-0.126761	0.016	0.087	1
									LSP1	0.00745501	-0.142909	0.111	0.236	1
									NCR3	0.00748987	-0.126761	0.016	0.087	1
									EIF2S2	0.00751242	0.248647	0.294	0.188	1
									INPP4A	0.00754348	-0.10962	0.016	0.087	1
									AQP3	0.00754348	-0.10962	0.016	0.087	1
									CDC14A	0.0075435	-0.115356	0.016	0.087	1
									CD48	0.00755285	-0.208465	0.317	0.467	1
									SP140L	0.00757305	-0.181288	0.111	0.231	1
									PLEKHJ1	0.00758056	-0.159771	0.04	0.127	1
									USP4	0.00758819	-0.169327	0.063	0.162	1
									GUK1	0.00759139	-0.162738	0.111	0.231	1
									ZNF101	0.00760888	-0.127021	0.04	0.127	1
									MRPL51	0.00764685	-0.154018	0.063	0.162	1
									USP34	0.00764872	-0.186011	0.135	0.258	1
									TOPORS	0.00764878	-0.143614	0.032	0.114	1
									AKNA	0.00770202	-0.187442	0.19	0.328	1
									TRRAP	0.00774582	-0.138076	0.032	0.114	1
									ANKRD36B	0.00781044	-0.148803	0.048	0.14	1
									RIOK3	0.00781085	-0.229897	0.238	0.38	1
									FCHSD2	0.00781236	-0.138076	0.024	0.1	1
									GNL1	0.0078434	-0.126936	0.032	0.114	1
									CORO1A	0.00784954	-0.182223	0.238	0.389	1
									ARGLU1	0.00785261	-0.277865	0.246	0.389	1
									ATF6B	0.00786527	-0.181578	0.127	0.249	1
									NARF	0.00789089	-0.121202	0.024	0.1	1
									KCNK6	0.00790513	-0.294802	0.246	0.384	1
									PSME4	0.00790967	-0.143183	0.079	0.188	1
									CAMLG	0.00794224	-0.138076	0.063	0.162	1
									LYRM7	0.00797549	-0.115534	0.016	0.087	1
									EMILIN2	0.00797831	0.239561	0.19	0.096	1
									PDIA6	0.00797835	-0.190371	0.135	0.258	1
									SYVN1	0.00801889	-0.157839	0.111	0.227	1
									FOXP1	0.00806846	-0.199152	0.278	0.441	1
									PLEKHM1P1	0.00807486	-0.132601	0.04	0.127	1
									PLEKHA1	0.00808162	-0.149047	0.032	0.114	1
									SIGIRR	0.00808474	-0.164548	0.071	0.17	1
									TRIM44	0.00813568	-0.166091	0.143	0.275	1
									NAP1L4	0.00816571	-0.186986	0.119	0.236	1
									NORAD	0.00817324	-0.173052	0.183	0.323	1
									VPS13B	0.00822084	-0.121588	0.04	0.127	1
									HERPUD1	0.00825376	-0.255052	0.159	0.275	1
									LMBRD1	0.00828088	-0.132517	0.024	0.1	1
									MEAF6	0.0082944	-0.154378	0.032	0.114	1
									TAZ	0.00830972	-0.126936	0.024	0.1	1
									SMC3	0.00831924	-0.143077	0.103	0.218	1
									DPP9	0.00842626	-0.187658	0.111	0.223	1
									DDX5	0.00843746	-0.188857	0.802	0.812	1
									SFXN1	0.00844934	-0.121461	0.032	0.114	1
									SNHG7	0.00844934	-0.121461	0.032	0.114	1
									STMN1	0.00853485	-0.115708	0.024	0.1	1
									GLT1D1	0.00861624	0.0914057	0.063	0.013	1
									PSMD3	0.00876992	-0.104653	0.032	0.114	1
									TGM2	0.00877849	0.165316	0.079	0.022	1
									FYN	0.00880653	-0.0901417	0.111	0.231	1
									HCST	0.00881515	-0.162981	0.317	0.476	1
									LTF	0.00885122	-0.273513	0.008	0.07	1
									PATJ	0.00892226	-0.109393	0.008	0.07	1
									GCC1	0.00892226	-0.109393	0.008	0.07	1
									ABL2	0.00895765	-0.103588	0.008	0.07	1
									TSHZ1	0.00895765	-0.103588	0.008	0.07	1
									LPCAT4	0.00895775	-0.109393	0.008	0.07	1
									IPO9	0.00896774	-0.143531	0.048	0.135	1
									BCL11B	0.00899092	-0.143294	0.063	0.162	1
									ANO9	0.00899258	-0.0977587	0.008	0.07	1
									RAD9A	0.00899258	-0.0977587	0.008	0.07	1
									MAP4K1	0.00899258	-0.0977587	0.008	0.07	1
									SESN1	0.00899262	-0.103588	0.008	0.07	1
									SRCAP	0.00899262	-0.103588	0.008	0.07	1
									TRIB2	0.00902707	-0.091906	0.008	0.07	1
									SIDT1	0.00902707	-0.091906	0.008	0.07	1
									MFSD14C	0.00902707	-0.091906	0.008	0.07	1
									MTMR4	0.00902707	-0.091906	0.008	0.07	1
									LEMD2	0.0090611	-0.0860294	0.008	0.07	1
									TMX2	0.0090611	-0.0860294	0.008	0.07	1
									CHST11	0.0090611	-0.0860294	0.008	0.07	1
									MNDA	0.00907845	0.28584	0.587	0.467	1
									ELMOD3	0.00908849	-0.0736855	0	0.052	1
									CCNG2	0.00909162	-0.0796594	0	0.052	1
									FAM149B1	0.00909162	-0.0856087	0	0.052	1
									HDGFL2	0.00909162	-0.0796594	0	0.052	1
									FARSB	0.00909418	-0.0856087	0	0.052	1
									NUP42	0.00909418	-0.0856087	0	0.052	1
									ENDOG	0.00909418	-0.0856087	0	0.052	1
									SMURF2	0.00909418	-0.0856087	0	0.052	1
									BICRAL	0.00909617	-0.0915335	0	0.052	1
									MTHFD1	0.00909631	-0.0974342	0	0.052	1
									NDUFB8	0.00913335	-0.178092	0.183	0.319	1
									SMARCC1	0.00920465	-0.236991	0.198	0.319	1
									MYBL1	0.00920885	-0.11049	0.032	0.114	1
									TNFAIP8	0.00926375	-0.154136	0.063	0.157	1
									PSMG3	0.00928904	-0.0990066	0.024	0.1	1
									ZNF83	0.00938158	-0.0933378	0.024	0.1	1
									ANKRD26	0.00955207	-0.10386	0.008	0.07	1
									AKIRIN1	0.00958104	-0.163255	0.111	0.223	1
									STAG3L5P-PVRIG2P-PILRB	0.00959249	-0.0922724	0.008	0.07	1
									CIAO1	0.00959249	-0.138076	0.135	0.253	1
									MYCBP2	0.00959339	-0.241857	0.286	0.419	1
									UBTF	0.00971307	-0.188349	0.095	0.201	1
									PRKAR2A	0.00974602	-0.118711	0.127	0.249	1
									ERCC5	0.00977997	-0.188702	0.151	0.279	1
									HNMT	0.00980024	0.0895912	0.071	0.017	1
									GAK	0.00984389	-0.12735	0.056	0.148	1
									SYAP1	0.00989034	-0.185694	0.143	0.258	1
									SSU72	0.00998296	-0.189357	0.167	0.288	1
									PSMB3	0.010034	-0.218044	0.325	0.48	1
									NBEAL1	0.0100436	0.12871	0.175	0.083	1
									LCN2	0.0100525	-0.154884	0.016	0.083	1
									CAMP	0.0100525	-0.262197	0.016	0.083	1
									SLC16A3	0.0101107	0.239625	0.262	0.157	1
									FBXW4	0.0101258	-0.126761	0.016	0.083	1
									ZC3HAV1	0.0101507	-0.15854	0.095	0.201	1
									FGFBP2	0.0101535	-0.227962	0.095	0.197	1
									VSTM1	0.0101807	0.0878053	0.079	0.022	1
									RAB18	0.0101831	-0.127021	0.04	0.122	1
									INTS3	0.0101993	-0.115356	0.016	0.083	1
									REV3L	0.0101993	-0.115356	0.016	0.083	1
									RNF40	0.0101993	-0.115356	0.016	0.083	1
									UBL4A	0.0102139	0.0982219	0.087	0.026	1
									EIF3M	0.0102236	-0.213038	0.143	0.262	1
									HEATR1	0.0102729	-0.10962	0.016	0.083	1
									HIVEP2	0.010273	-0.12107	0.016	0.083	1
									RUNX1	0.0103106	-0.132517	0.032	0.109	1
									SAMD9	0.0103109	-0.138076	0.032	0.109	1
									RNF20	0.0103685	-0.163793	0.071	0.17	1
									GIGYF1	0.0104196	-0.0980781	0.016	0.083	1
									TOMM6	0.010431	-0.195792	0.151	0.266	1
									TNKS2	0.0104401	-0.126936	0.032	0.109	1
									CAMK4	0.0105101	-0.126849	0.024	0.096	1
									P2RX4	0.0105585	0.208177	0.151	0.07	1
									VASP	0.0105884	0.264556	0.31	0.205	1
									ITGA6	0.0106158	-0.121202	0.024	0.096	1
									CUL4A	0.010616	-0.138076	0.024	0.096	1
									VPS28	0.010626	-0.193282	0.103	0.21	1
									IFRD1	0.0107015	-0.115708	0.032	0.109	1
									INTS10	0.010745	-0.143572	0.032	0.109	1
									BHLHE40	0.0107977	-0.101284	0.056	0.148	1
									APBA2	0.0108282	-0.109842	0.024	0.096	1
									CCDC159	0.0108282	-0.109842	0.024	0.096	1
									LBR	0.0108471	-0.112081	0.063	0.157	1
									ZC3H18	0.010864	-0.106598	0.063	0.162	1
									HSPA14	0.0109259	-0.109842	0.016	0.083	1
									OPTN	0.0109656	-0.158835	0.087	0.188	1
									SP140	0.0109716	-0.116381	0.048	0.135	1
									GK5	0.0110363	-0.111109	0.048	0.135	1
									OSGEP	0.0110462	-0.0983924	0.016	0.083	1
									BSG	0.0110914	-0.121835	0.048	0.135	1
									RABL6	0.0111259	-0.0838145	0.087	0.197	1
									PHF12	0.0111724	-0.0872519	0.016	0.083	1
									TNFSF10	0.0111854	-0.171435	0.206	0.349	1
									TMEM243	0.0112042	-0.0868508	0.016	0.083	1
									HNRNPH3	0.0112316	-0.17946	0.286	0.428	1
									DDX54	0.0113043	-0.14349	0.056	0.144	1
									CYC1	0.0113345	-0.11588	0.032	0.109	1
									ZGPAT	0.0113345	-0.11588	0.032	0.109	1
									DDX19A	0.011354	-0.115708	0.024	0.096	1
									PLAAT4	0.0113975	-0.200233	0.19	0.319	1
									SF1	0.0114334	-0.207817	0.365	0.52	1
									SELENOF	0.0114345	-0.185382	0.135	0.249	1
									LYN	0.0114441	0.25546	0.437	0.314	1
									HLA-DQA1	0.0114784	-0.16762	0.095	0.201	1
									WBP1L	0.0115025	-0.126936	0.024	0.096	1
									UHMK1	0.0115066	-0.12788	0.087	0.192	1
									SRSF7	0.0115524	-0.203452	0.167	0.284	1
									HIST1H2AC	0.0115823	-0.104393	0.024	0.096	1
									WDR45	0.0115823	-0.104393	0.024	0.096	1
									PUM1	0.0116312	-0.152337	0.143	0.266	1
									RUBCN	0.0117018	-0.143531	0.048	0.131	1
									SRRM2	0.0117155	-0.151252	0.381	0.541	1
									2023-03-06	0.0117979	-0.179595	0.087	0.183	1
									TCF4	0.01187	-0.0872519	0.016	0.083	1
									MUC20-OT1	0.0119113	-0.159609	0.048	0.131	1
									SH2D2A	0.0119551	-0.0814926	0.016	0.083	1
									RAC1	0.0120126	0.23003	0.817	0.686	1
									TYMP	0.0120276	0.299733	0.952	0.891	1
									TSC22D4	0.0120337	-0.121713	0.032	0.109	1
									LUCAT1	0.0120352	0.219185	0.111	0.044	1
									FCGRT	0.0120627	0.19852	0.262	0.157	1
									CRELD2	0.0120956	-0.10074	0.056	0.144	1
									CARS	0.0121438	-0.11049	0.032	0.109	1
									ADAP2	0.0121655	0.140783	0.246	0.14	1
									SNHG8	0.0121681	-0.143008	0.119	0.231	1
									HSD17B10	0.012266	0.171351	0.19	0.1	1
									PCF11	0.0122684	-0.164548	0.063	0.153	1
									EEF2	0.0122691	-0.271781	0.563	0.629	1
									DTD1	0.0122959	-0.109393	0.008	0.066	1
									SCNM1	0.0123384	-0.116381	0.04	0.122	1
									RALGPS2	0.0123457	-0.103588	0.008	0.066	1
									CNPPD1	0.0123457	-0.103588	0.008	0.066	1
									ZNF3	0.012395	-0.0977587	0.008	0.066	1
									ALDH16A1	0.0124414	-0.149047	0.04	0.118	1
									LY6G5B	0.0124437	-0.091906	0.008	0.066	1
									ABCB1	0.0124437	-0.091906	0.008	0.066	1
									TBRG4	0.0124438	-0.0977587	0.008	0.066	1
									ITGB1BP1	0.0124919	-0.0860294	0.008	0.066	1
									DCAF1	0.0124919	-0.0860294	0.008	0.066	1
									CD19	0.0124919	-0.0860294	0.008	0.066	1
									AHSA2P	0.0124939	-0.169785	0.063	0.153	1
									RAP2B	0.0125026	0.155655	0.151	0.07	1
									DR1	0.0125123	-0.148569	0.071	0.166	1
									RIC3	0.0125395	-0.0801288	0.008	0.066	1
									ARHGEF12	0.0125395	-0.0801288	0.008	0.066	1
									SMYD4	0.0125395	-0.0801288	0.008	0.066	1
									WNK1	0.0125395	-0.143042	0.111	0.218	1
									ADSS	0.012573	-0.122193	0.071	0.166	1
									MRPS24	0.0125739	-0.132723	0.056	0.144	1
									MON1B	0.0125769	-0.148569	0.071	0.166	1
									PARP10	0.0126008	-0.093682	0.032	0.109	1
									ITPR3	0.0126361	-0.0676868	0	0.048	1
									AGAP2	0.0126361	-0.0676868	0	0.048	1
									STIMATE-MUSTN1	0.0126397	-0.0736855	0	0.048	1
									ZUP1	0.0126397	-0.0736855	0	0.048	1
									AUTS2	0.0126397	-0.0736855	0	0.048	1
									AAMDC	0.0126397	-0.0736855	0	0.048	1
									REXO2	0.0126397	-0.0736855	0	0.048	1
									TMEM106C	0.0126397	-0.0736855	0	0.048	1
									BIVM	0.0126397	-0.0736855	0	0.048	1
									TRIP4	0.0126397	-0.0736855	0	0.048	1
									DEPDC5	0.0126397	-0.0736855	0	0.048	1
									ZDHHC18	0.0126426	-0.0796594	0	0.048	1
									CTPS1	0.0126426	-0.0796594	0	0.048	1
									KIF3A	0.0126426	-0.0796594	0	0.048	1
									USP5	0.0126426	-0.0796594	0	0.048	1
									C19orf12	0.0126426	-0.0796594	0	0.048	1
									KIR3DX1	0.0126426	-0.0796594	0	0.048	1
									TMEM140	0.0126427	-0.0974342	0	0.048	1
									RINL	0.0126427	-0.0856087	0	0.048	1
									FRG1CP	0.0126433	-0.12735	0.056	0.144	1
									TRIM24	0.0126448	-0.0856087	0	0.048	1
									LMO7	0.0126448	-0.0856087	0	0.048	1
									NAT9	0.0126448	-0.0856087	0	0.048	1
									GLYCTK	0.012645	-0.0915335	0	0.048	1
									ELAVL1	0.0128053	-0.10155	0.071	0.17	1
									RC3H2	0.0128147	-0.138076	0.04	0.118	1
									CELF1	0.0128261	-0.170707	0.135	0.253	1
									GLS	0.0130074	-0.121835	0.048	0.131	1
									IL18RAP	0.0131026	-0.0980781	0.008	0.066	1
									ABLIM1	0.0131752	-0.159293	0.071	0.162	1
									CFD	0.0131881	0.303522	0.31	0.201	1
									FRG1	0.0131939	0.229409	0.317	0.21	1
									CASC3	0.0131949	-0.127021	0.04	0.118	1
									JCHAIN	0.0133487	-0.143614	0.032	0.105	1
									NAMPTP1	0.0135544	0.0717162	0.04	0.004	1
									MTHFD2	0.0135624	-0.138076	0.048	0.131	1
									MORF4L1P1	0.0136452	0.0608279	0.04	0.004	1
									LHFPL2	0.0136452	0.0608279	0.04	0.004	1
									PINX1	0.0136452	0.0608279	0.04	0.004	1
									FAM120A	0.0136459	0.224494	0.222	0.127	1
									RARA	0.0136558	0.148228	0.143	0.066	1
									SUCLG1	0.0136878	-0.143614	0.032	0.105	1
									CALM2P2	0.0137358	0.0498568	0.04	0.004	1
									DHX8	0.0138058	-0.14349	0.056	0.14	1
									DSTYK	0.0138061	-0.148883	0.056	0.14	1
									MAN2A2	0.013858	-0.126936	0.032	0.105	1
									THOC5	0.013867	-0.115356	0.016	0.079	1
									IFITM2	0.0138843	-0.170075	0.857	0.869	1
									EMC4	0.0139217	-0.127105	0.04	0.118	1
									NASP	0.0139825	-0.168238	0.095	0.197	1
									C1orf35	0.0140678	-0.10386	0.016	0.079	1
									GNPAT	0.0140678	-0.10386	0.016	0.079	1
									ARMCX3	0.0140678	-0.10386	0.016	0.079	1
									LAT	0.0140863	-0.163793	0.087	0.183	1
									ENO1	0.0140997	0.238714	0.698	0.62	1
									ENC1	0.014168	-0.0980781	0.016	0.079	1
									HERC2	0.014168	-0.0980781	0.016	0.079	1
									TGIF2-RAB5IF	0.014168	-0.0980781	0.016	0.079	1
									COG1	0.014168	-0.10386	0.016	0.079	1
									C2orf68	0.0142488	-0.121202	0.024	0.092	1
									KIF20B	0.0142488	-0.121202	0.024	0.092	1
									COQ8A	0.0142492	-0.126849	0.024	0.092	1
									TENT5C	0.014268	-0.0922724	0.016	0.079	1
									GABBR1	0.0143012	-0.198618	0.103	0.201	1
									SETX	0.0143131	-0.156223	0.167	0.293	1
									DMXL1	0.0143678	-0.0864434	0.016	0.079	1
									HEXIM1	0.0143678	-0.0864434	0.016	0.079	1
									ACSS1	0.0143678	-0.0864434	0.016	0.079	1
									DCTN5	0.0143908	-0.115534	0.024	0.092	1
									DDOST	0.0144382	-0.164355	0.071	0.162	1
									CCND2	0.0144972	-0.121588	0.04	0.118	1
									ATG2A	0.0145042	-0.148803	0.056	0.14	1
									FOXJ3	0.0145332	-0.109842	0.024	0.092	1
									PCED1B	0.0145332	-0.109842	0.024	0.092	1
									FLYWCH1	0.0145332	-0.109842	0.024	0.092	1
									IFI6	0.0145475	-0.18247	0.103	0.205	1
									DDX50	0.0145521	-0.104393	0.032	0.105	1
									SYTL2	0.0145521	-0.104393	0.032	0.105	1
									NDUFS8	0.0145538	-0.106825	0.079	0.179	1
									TMEM248	0.0145547	-0.148723	0.056	0.14	1
									ELF1	0.0146747	-0.230335	0.19	0.31	1
									NUP93	0.014676	-0.104129	0.024	0.092	1
									ANP32B	0.0146827	-0.227511	0.762	0.83	1
									NUDT21	0.0147002	-0.0950074	0.048	0.131	1
									PRR11	0.0147857	-0.132473	0.016	0.079	1
									MTFP1	0.0148192	-0.0983924	0.024	0.092	1
									CSTA	0.0149414	0.162926	0.167	0.083	1
									HDGF	0.0149476	-0.195792	0.127	0.231	1
									IL12RB1	0.0149481	-0.0983924	0.016	0.079	1
									TRANK1	0.0149628	-0.0926332	0.024	0.092	1
									RIC8A	0.0149628	-0.0926332	0.024	0.092	1
									DPP7	0.0150762	-0.171797	0.127	0.236	1
									IGF2R	0.015158	-0.112631	0.087	0.188	1
									PARP8	0.0152215	-0.178718	0.103	0.201	1
									EMP3	0.0152703	0.183179	0.611	0.489	1
									SRSF2	0.0152732	-0.192842	0.23	0.367	1
									DYM	0.0153464	-0.104653	0.032	0.105	1
									MCPH1	0.0153767	-0.0640756	0.016	0.079	1
									IRF8	0.0153888	0.271686	0.254	0.162	1
									FBXO33	0.0154042	-0.127507	0.071	0.162	1
									CUTA	0.0154138	-0.133058	0.111	0.214	1
									ERN1	0.0154624	-0.1107	0.04	0.118	1
									ILF3	0.0156529	-0.162324	0.246	0.393	1
									MAN2C1	0.0157351	-0.0762999	0.183	0.328	1
									DCAF11	0.0157425	-0.15854	0.087	0.183	1
									XAF1	0.0157965	-0.212623	0.31	0.441	1
									ZNF32	0.0158703	-0.0929882	0.016	0.079	1
									BTN3A1	0.0159342	-0.127734	0.079	0.175	1
									HINT2	0.0160738	0.124958	0.103	0.039	1
									C5orf24	0.0160866	-0.0814926	0.024	0.092	1
									COX5B	0.0160901	-0.161923	0.246	0.393	1
									EREG	0.0161206	-0.101813	0.04	0.118	1
									DAPP1	0.0161851	-0.148883	0.048	0.127	1
									ERVK3-1	0.0162662	-0.104909	0.032	0.105	1
									C6orf89	0.0163054	-0.11686	0.063	0.153	1
									ATG16L2	0.0163565	-0.12788	0.087	0.188	1
									DHX36	0.0164549	-0.0470117	0.214	0.362	1
									BCL2	0.016515	-0.138076	0.071	0.162	1
									KPNB1	0.0165242	-0.16056	0.317	0.459	1
									PPP1R2	0.0165929	-0.138076	0.151	0.266	1
									FKBP1A	0.0166301	0.273801	0.571	0.502	1
									PXN	0.0166671	-0.0916832	0.151	0.271	1
									HTATSF1	0.0166797	-0.103311	0.095	0.197	1
									RRP1B	0.0168389	-0.0876467	0.024	0.092	1
									DFFA	0.0169529	-0.0819331	0.024	0.092	1
									KATNA1	0.01701	-0.109393	0.008	0.061	1
									CBX1	0.01701	-0.109393	0.008	0.061	1
									TFEB	0.017021	0.217337	0.151	0.074	1
									GFPT1	0.0170789	-0.109393	0.008	0.061	1
									ATP8B2	0.017147	-0.091906	0.008	0.061	1
									TRIM58	0.017147	-0.091906	0.008	0.061	1
									TPCN1	0.017147	-0.091906	0.008	0.061	1
									WDR41	0.0172147	-0.0860294	0.008	0.061	1
									NSUN5P2	0.0172147	-0.0860294	0.008	0.061	1
									STAG3	0.0172147	-0.0860294	0.008	0.061	1
									ABHD12	0.0172147	-0.0860294	0.008	0.061	1
									ZNF445	0.0172148	-0.091906	0.008	0.061	1
									NUP205	0.0172818	-0.0801288	0.008	0.061	1
									ANK3	0.0172818	-0.0801288	0.008	0.061	1
									PARP11	0.0172818	-0.0801288	0.008	0.061	1
									RALGAPA1	0.0172818	-0.0801288	0.008	0.061	1
									ISCA2	0.0172818	-0.0801288	0.008	0.061	1
									MDH2	0.0172837	-0.148723	0.063	0.148	1
									HCFC1R1	0.017335	0.116853	0.095	0.035	1
									USP36	0.0174206	-0.147726	0.119	0.227	1
									ATP5IF1	0.0174257	0.245253	0.262	0.162	1
									MTFR1L	0.0174756	0.082612	0.111	0.044	1
									WDR26	0.0175556	-0.112081	0.071	0.162	1
									MAP4K3-DT	0.0175877	-0.061663	0	0.044	1
									CCAR2	0.0175877	-0.061663	0	0.044	1
									CCDC90B	0.0175877	-0.061663	0	0.044	1
									GRAMD1B	0.0175877	-0.061663	0	0.044	1
									HERC2P2	0.0175877	-0.061663	0	0.044	1
									MAZ	0.0175877	-0.061663	0	0.044	1
									RFWD3	0.0175877	-0.061663	0	0.044	1
									ARL6IP6	0.0175918	-0.0676868	0	0.044	1
									ARHGAP10	0.0175918	-0.0676868	0	0.044	1
									BRD8	0.0175918	-0.0676868	0	0.044	1
									ABHD11	0.0175918	-0.0676868	0	0.044	1
									ZER1	0.0175918	-0.0676868	0	0.044	1
									NCAM1	0.0175918	-0.0676868	0	0.044	1
									ZNF805	0.0175918	-0.0676868	0	0.044	1
									TSHZ2	0.0175918	-0.0676868	0	0.044	1
									SRPK1	0.0175951	-0.0736855	0	0.044	1
									SAMD4A	0.0175951	-0.0736855	0	0.044	1
									SCAND2P	0.0175951	-0.0736855	0	0.044	1
									METTL22	0.0175951	-0.0736855	0	0.044	1
									SAP30L	0.0175974	-0.0796594	0	0.044	1
									EXTL3	0.0175974	-0.0796594	0	0.044	1
									PABPC1L	0.0175974	-0.0796594	0	0.044	1
									BCAS4	0.0175974	-0.0796594	0	0.044	1
									HELQ	0.0175976	-0.0915335	0	0.044	1
									RDH14	0.0175988	-0.0856087	0	0.044	1
									ATE1	0.0175993	-0.0915335	0	0.044	1
									MBD6	0.0176001	-0.0974342	0	0.044	1
									LAPTM5	0.0176389	0.231158	0.897	0.812	1
									PBDC1	0.0176602	-0.0884182	0.032	0.105	1
									IMPDH2	0.017726	-0.12735	0.063	0.148	1
									NDUFV2	0.017726	-0.12735	0.063	0.148	1
									ANXA7	0.0177316	-0.10018	0.056	0.14	1
									ICAM2	0.0177367	-0.127808	0.095	0.192	1
									PDPR	0.0177971	-0.11588	0.04	0.114	1
									TUT4	0.0177988	-0.12788	0.087	0.183	1
									KIAA0753	0.0178307	0.0869904	0.048	0.009	1
									MRPL50	0.017831	0.0976377	0.048	0.009	1
									EBLN3P	0.0178622	-0.122309	0.079	0.17	1
									KDM5B	0.0179885	-0.121956	0.048	0.127	1
									ZNF564	0.018033	0.076264	0.048	0.009	1
									VPS39	0.0180517	-0.110278	0.04	0.114	1
									KRT10	0.0180656	-0.152924	0.119	0.223	1
									NAA10	0.0181183	-0.132517	0.032	0.1	1
									LIMS1	0.0181236	-0.149362	0.23	0.376	1
									SRSF10	0.0181331	-0.180637	0.214	0.341	1
									Z74021.1	0.0181584	0.16593	0.127	0.057	1
									GIGYF2	0.0181921	-0.138076	0.111	0.214	1
									G3BP2	0.0182275	-0.0849055	0.119	0.236	1
									NSRP1P1	0.0182363	0.0654573	0.048	0.009	1
									LACC1	0.0182363	0.0654573	0.048	0.009	1
									YIPF2	0.0182363	0.0654573	0.048	0.009	1
									NLRP12	0.0182401	0.0914057	0.048	0.009	1
									XIST	0.0182592	-0.184512	0.397	0.528	1
									SMG5	0.0182612	-0.0747141	0.008	0.061	1
									MAP3K20	0.0182858	0.150355	0.127	0.057	1
									ABHD18	0.0183328	-0.0688135	0.008	0.061	1
									TACC3	0.0183427	-0.126936	0.032	0.1	1
									C4orf3	0.0183995	-0.170498	0.175	0.288	1
									SPAG9	0.0184336	0.20843	0.294	0.197	1
									HCG18	0.0184345	-0.132642	0.056	0.135	1
									KIF22	0.0184348	-0.138076	0.056	0.135	1
									DDIT4	0.0184415	-0.127734	0.095	0.192	1
									SLC25A25	0.0184694	0.108564	0.087	0.031	1
									MIER1	0.0184917	-0.223706	0.095	0.183	1
									HSP90AA1	0.0184939	-0.125798	0.968	0.939	1
									TMEM87A	0.0185539	-0.143294	0.087	0.179	1
									KRIT1	0.0185684	-0.121333	0.032	0.1	1
									UBE2I	0.0186445	-0.155251	0.198	0.332	1
									RNF10	0.0186453	-0.143449	0.056	0.135	1
									CYBC1	0.0186453	-0.143449	0.056	0.135	1
									ERP29	0.0186796	-0.154852	0.206	0.341	1
									CMTM6	0.0187468	0.27875	0.516	0.437	1
									AKR1B1	0.0187728	-0.132642	0.056	0.135	1
									CYP20A1	0.0187957	-0.115708	0.032	0.1	1
									SUMF2	0.0188572	-0.132601	0.04	0.114	1
									TTF2	0.0189613	-0.10962	0.016	0.074	1
									VPS53	0.0190046	-0.0971459	0.087	0.188	1
									NSFL1C	0.019018	0.19076	0.159	0.083	1
									ZMYND11	0.0190243	-0.110062	0.032	0.1	1
									SGMS2	0.0190799	0.048337	0.048	0.009	1
									NCBP2AS2	0.0190804	-0.121202	0.024	0.087	1
									OSBP	0.0190978	-0.10386	0.016	0.074	1
									SNX17	0.0191698	-0.118038	0.103	0.205	1
									PPP1R16B	0.0192341	-0.0980781	0.016	0.074	1
									KIAA0319L	0.0193296	-0.168882	0.087	0.179	1
									IL1B	0.0193687	-0.15515	0.167	0.293	1
									CCDC14	0.0193703	-0.0922724	0.016	0.074	1
									ZNF280D	0.0193703	-0.0922724	0.016	0.074	1
									TMEM177	0.0193743	0.0339473	0.024	0	1
									CACYBPP2	0.0193743	0.0339473	0.024	0	1
									CCDC13	0.0193743	0.0339473	0.024	0	1
									IFT122	0.0193743	0.0339473	0.024	0	1
									TBCCD1	0.0193743	0.0339473	0.024	0	1
									ZNF282	0.0193743	0.0339473	0.024	0	1
									TNFRSF10D	0.0193743	0.0339473	0.024	0	1
									CDC14B	0.0193743	0.0339473	0.024	0	1
									AGAP5	0.0193743	0.0339473	0.024	0	1
									ALG10B	0.0193743	0.0671142	0.024	0	1
									NUDT15	0.0193743	0.0671142	0.024	0	1
									ZNF575	0.0193743	0.0339473	0.024	0	1
									CA5BP1	0.0193743	0.0339473	0.024	0	1
									GAB1	0.0193753	0.0561431	0.024	0	1
									SLC16A6	0.0193753	0.0561431	0.024	0	1
									REPS2	0.0193753	0.0450879	0.024	0	1
									TRNP1	0.0193753	0.0561431	0.024	0	1
									SIVA1	0.0193782	-0.116702	0.063	0.148	1
									BAG1	0.019418	-0.171797	0.135	0.236	1
									SNHG29	0.0194276	-0.179181	0.238	0.367	1
									SIPA1	0.0194417	-0.154136	0.063	0.144	1
									IGHG1	0.0194439	-0.170019	0.063	0.144	1
									TBC1D4	0.0194594	-0.109842	0.024	0.087	1
									HEMK1	0.0195062	-0.0864434	0.016	0.074	1
									SEPTIN11	0.0196421	-0.0805906	0.016	0.074	1
									PDCD2	0.0196498	-0.104129	0.024	0.087	1
									NCAPH2	0.0196499	-0.109842	0.024	0.087	1
									MSN	0.0196897	-0.273126	0.429	0.533	1
									SPTAN1	0.0197296	-0.112081	0.087	0.179	1
									SLC46A2	0.0197752	0.101975	0.056	0.013	1
									RASA2	0.0198316	-0.122863	0.095	0.192	1
									TSTD1	0.0198408	-0.0983924	0.024	0.087	1
									SPPL2B	0.0198408	-0.0983924	0.024	0.087	1
									PRDX2	0.0198408	-0.0983924	0.024	0.087	1
									RASSF1	0.0198635	-0.0689836	0.048	0.131	1
									DCAF7	0.0200628	-0.169554	0.063	0.144	1
									MSR1	0.0200743	0.0914057	0.056	0.013	1
									TMEM65	0.0200743	0.0914057	0.056	0.013	1
									FLVCR2	0.0201205	0.1105	0.071	0.022	1
									TACC1	0.020191	-0.201155	0.246	0.371	1
									NCOR2	0.0202198	-0.148723	0.056	0.135	1
									TINF2	0.0202688	-0.0983924	0.016	0.074	1
									SNX29	0.0204363	-0.163978	0.087	0.175	1
									CYP51A1	0.020437	0.150355	0.119	0.052	1
									CSNK1G1	0.0204606	0.128944	0.119	0.052	1
									ARSD	0.0204858	-0.115708	0.024	0.087	1
									NDUFB4	0.0205742	-0.0872519	0.016	0.074	1
									HLA-C	0.0205939	-0.271179	1	0.996	1
									ZNHIT6	0.0206536	-0.0880355	0.032	0.1	1
									ECH1	0.0206536	-0.0880355	0.032	0.1	1
									HSPBP1	0.0206676	0.116853	0.079	0.026	1
									RASA3	0.0206686	-0.122423	0.079	0.17	1
									IGLC2	0.0206736	-0.290598	0.103	0.188	1
									NBPF25P	0.0206811	0.0700321	0.056	0.013	1
									RBM39	0.0207322	-0.144699	0.778	0.808	1
									POP5	0.0207781	-0.0752161	0.016	0.074	1
									CHD3	0.0208887	-0.151623	0.159	0.279	1
									GIMAP5	0.0209092	-0.106367	0.063	0.148	1
									SPAG7	0.0209228	-0.0582228	0.016	0.074	1
									PSPC1	0.0209669	-0.0832142	0.04	0.114	1
									LRRC23	0.0210002	0.0852006	0.056	0.013	1
									DHRS4	0.0210288	-0.0929882	0.024	0.087	1
									DAZAP2	0.0211412	0.266011	0.73	0.651	1
									TAP1	0.0211447	-0.157976	0.119	0.218	1
									ATP5MGL	0.0211507	0.109234	0.127	0.057	1
									F5	0.0211857	0.0852006	0.063	0.017	1
									PIAS1	0.0212779	-0.138076	0.111	0.21	1
									UBE2G2	0.0213091	-0.149664	0.286	0.441	1
									DNMT1	0.0213333	-0.195792	0.151	0.249	1
									SPTBN1	0.0213411	-0.169103	0.087	0.175	1
									MTMR14	0.021384	0.132885	0.119	0.052	1
									MRPS16	0.0213998	-0.11605	0.048	0.122	1
									ARHGEF1	0.0214225	-0.170498	0.167	0.279	1
									EDF1	0.0214554	-0.189475	0.333	0.459	1
									TPD52L2	0.0214828	-0.138076	0.063	0.144	1
									RAB34	0.0214993	0.102464	0.079	0.026	1
									OXA1L	0.0215046	-0.162405	0.127	0.227	1
									SBNO2	0.021509	-0.0704374	0.024	0.087	1
									SELENOK	0.0215592	-0.0910787	0.127	0.231	1
									CACTIN	0.021571	0.0745533	0.063	0.017	1
									AGL	0.0215823	0.0895912	0.063	0.017	1
									TMBIM6	0.021634	0.321355	0.77	0.686	1
									PRKCH	0.0216563	-0.138076	0.079	0.166	1
									ATF4	0.0216732	-0.0791824	0.302	0.459	1
									CTDSP1	0.0217268	-0.113329	0.103	0.201	1
									PFKFB2	0.0217389	0.0468416	0.056	0.013	1
									IDH2	0.0219804	-0.153673	0.087	0.175	1
									RNF114	0.0219987	-0.128161	0.111	0.21	1
									DENND4B	0.021999	-0.138076	0.063	0.144	1
									AP2A1	0.0220022	-0.0794002	0.04	0.114	1
									BIRC6	0.0220888	-0.122863	0.095	0.192	1
									CAST	0.0221584	0.255266	0.627	0.533	1
									ATP8B5P	0.0221852	0.0878053	0.071	0.022	1
									TUG1	0.0222008	-0.105655	0.056	0.135	1
									TUBB4B	0.0222528	0.112986	0.119	0.052	1
									SLC15A4	0.0223075	-0.0709619	0.016	0.074	1
									ERICH1	0.0223269	-0.14813	0.103	0.197	1
									KIF2A	0.0223599	-0.127188	0.048	0.122	1
									RRAGD	0.0223749	0.0683747	0.063	0.017	1
									COQ8B	0.0223749	0.0683747	0.063	0.017	1
									SEC31A	0.0224378	-0.0844382	0.056	0.135	1
									ZNF395	0.022439	-0.132723	0.063	0.144	1
									NECAP1	0.022518	-0.0766756	0.032	0.1	1
									PCMT1	0.0225209	-0.17447	0.071	0.153	1
									ALKBH7	0.0226073	-0.224919	0.087	0.17	1
									DDX6	0.0227219	-0.101135	0.214	0.349	1
									TMED10	0.0227225	-0.132839	0.079	0.166	1
									CCDC71L	0.0227907	0.0728698	0.063	0.017	1
									CCDC18-AS1	0.0228541	-0.163611	0.095	0.183	1
									CD14	0.0228833	0.243794	0.222	0.135	1
									FKBP5	0.0230326	-0.129252	0.19	0.31	1
									NBPF17P	0.0230803	0.102932	0.119	0.052	1
									CTDSP2	0.0230814	-0.111309	0.056	0.135	1
									DDX42	0.0231108	-0.147662	0.127	0.231	1
									CHD1	0.0231147	-0.179299	0.349	0.472	1
									PBXIP1	0.0231583	-0.166645	0.143	0.245	1
									HADHA	0.0231817	-0.138076	0.095	0.188	1
									RNASE2	0.0232101	0.0817051	0.063	0.017	1
									MCM3AP	0.0233157	-0.138076	0.04	0.109	1
									EIF3B	0.0234746	-0.157059	0.151	0.258	1
									LILRB1	0.0235211	0.246489	0.341	0.253	1
									GMCL1	0.0235285	-0.0977587	0.008	0.057	1
									ACSF2	0.0235293	-0.103588	0.008	0.057	1
									BECN1	0.0235504	-0.12788	0.095	0.188	1
									CHD8	0.0235544	-0.160306	0.175	0.288	1
									NOL11	0.0235729	-0.110278	0.04	0.109	1
									SINHCAF	0.0236242	-0.091906	0.008	0.057	1
									NF2	0.0237191	-0.0860294	0.008	0.057	1
									LONP1	0.0237193	-0.091906	0.008	0.057	1
									UVSSA	0.0238132	-0.0801288	0.008	0.057	1
									PVRIG	0.0238132	-0.0801288	0.008	0.057	1
									AK1	0.0238132	-0.0801288	0.008	0.057	1
									USP20	0.0238132	-0.0801288	0.008	0.057	1
									SMARCD1	0.0238132	-0.0801288	0.008	0.057	1
									CENPT	0.0238132	-0.0801288	0.008	0.057	1
									LRRC37A4P	0.0238132	-0.0801288	0.008	0.057	1
									MRPS26	0.0238132	-0.0801288	0.008	0.057	1
									IMP3	0.0238284	-0.0836284	0.056	0.135	1
									CCNDBP1	0.0239008	-0.133291	0.143	0.249	1
									TMEM9	0.0239064	-0.074204	0.008	0.057	1
									BTN2A2	0.0239064	-0.074204	0.008	0.057	1
									TBPL1	0.0239064	-0.074204	0.008	0.057	1
									CSGALNACT1	0.0239064	-0.074204	0.008	0.057	1
									CDC37L1	0.0239064	-0.074204	0.008	0.057	1
									RAE1	0.0239064	-0.074204	0.008	0.057	1
									C4orf48	0.0239127	0.168027	0.389	0.275	1
									PHB2	0.0239417	-0.079831	0.063	0.148	1
									GPR155	0.0239755	-0.148418	0.087	0.175	1
									FLAD1	0.0239988	-0.0682547	0.008	0.057	1
									LATS1	0.0239988	-0.0682547	0.008	0.057	1
									PRKCA	0.0239988	-0.0682547	0.008	0.057	1
									SH2D3A	0.0239988	-0.0682547	0.008	0.057	1
									SLFN12L	0.0240621	-0.127188	0.056	0.131	1
									ZNF44	0.0240886	-0.12735	0.071	0.153	1
									TPM3	0.0240962	0.214561	0.96	0.913	1
									MAP3K1	0.0242029	0.284157	0.325	0.245	1
									CD2BP2	0.0242062	0.11896	0.111	0.048	1
									MDH1	0.0242082	-0.126936	0.032	0.096	1
									CCT4	0.0243933	-0.0803606	0.111	0.214	1
									INSIG1	0.0244386	-0.101014	0.063	0.144	1
									CDK5RAP1	0.0244975	-0.10541	0.048	0.122	1
									SNCA	0.0245192	-0.055614	0	0.039	1
									SH3D19	0.0245192	-0.055614	0	0.039	1
									SUPT3H	0.0245192	-0.055614	0	0.039	1
									ICK	0.0245192	-0.055614	0	0.039	1
									KLHL9	0.0245192	-0.055614	0	0.039	1
									VWA8	0.0245192	-0.055614	0	0.039	1
									ITGB3BP	0.0245238	-0.061663	0	0.039	1
									SPRTN	0.0245238	-0.0676868	0	0.039	1
									ORC2	0.0245238	-0.061663	0	0.039	1
									ZNF589	0.0245238	-0.061663	0	0.039	1
									DNAH1	0.0245238	-0.061663	0	0.039	1
									HTD2	0.0245238	-0.061663	0	0.039	1
									MAD2L1	0.0245238	-0.061663	0	0.039	1
									MTRES1	0.0245238	-0.061663	0	0.039	1
									FRMD3	0.0245238	-0.0676868	0	0.039	1
									TOR1B	0.0245238	-0.061663	0	0.039	1
									CHKA	0.0245238	-0.061663	0	0.039	1
									COQ10A	0.0245238	-0.061663	0	0.039	1
									CLEC16A	0.0245238	-0.0736855	0	0.039	1
									TOM1L2	0.0245238	-0.061663	0	0.039	1
									METTL23	0.0245238	-0.061663	0	0.039	1
									RN7SL368P	0.0245238	-0.061663	0	0.039	1
									PRDM15	0.0245238	-0.061663	0	0.039	1
									HECTD3	0.0245273	-0.0676868	0	0.039	1
									P4HTM	0.0245273	-0.0676868	0	0.039	1
									ABCA2	0.0245273	-0.0676868	0	0.039	1
									ATP6V0A2	0.0245273	-0.0676868	0	0.039	1
									ABCC3	0.0245273	-0.0676868	0	0.039	1
									RNF213-AS1	0.0245273	-0.0676868	0	0.039	1
									RIPK3	0.0245274	-0.0796594	0	0.039	1
									ZNF683	0.0245296	-0.0736855	0	0.039	1
									CDCA7L	0.0245296	-0.0736855	0	0.039	1
									FKBP4	0.0245296	-0.0736855	0	0.039	1
									SUCLA2	0.0245296	-0.0736855	0	0.039	1
									ZNF600	0.0245296	-0.0736855	0	0.039	1
									IGHG2	0.0245319	-0.0915335	0	0.039	1
									ABCD4	0.0247497	-0.105162	0.04	0.109	1
									PHF11	0.0247751	-0.0979987	0.111	0.214	1
									TBC1D10C	0.0248422	-0.116702	0.063	0.144	1
									SETD2	0.024863	-0.161612	0.127	0.231	1
									DRAP1	0.024926	0.224494	0.246	0.157	1
									PHRF1	0.0250425	-0.0747141	0.008	0.057	1
									S100A11	0.0250518	0.239625	0.238	0.148	1
									UBE2M	0.0250544	0.117181	0.143	0.07	1
									BRD2	0.0250633	-0.0546093	0.167	0.293	1
									FAU	0.0250722	-0.2118	0.881	0.882	1
									ELF2	0.0250947	-0.123279	0.111	0.21	1
									DCTD	0.0251423	-0.0688135	0.008	0.057	1
									NRDE2	0.0252833	-0.138076	0.04	0.109	1
									FAM122B	0.0253395	-0.0569394	0.008	0.057	1
									TECR	0.0253673	-0.0993066	0.04	0.109	1
									TRIM14	0.0253997	-0.110062	0.032	0.096	1
									MYO9A	0.0253997	-0.110062	0.032	0.096	1
									COPS6	0.0254702	-0.132683	0.056	0.131	1
									CPPED1	0.0256176	0.216457	0.262	0.17	1
									SEPTIN1	0.0256379	-0.0818933	0.087	0.179	1
									CD79A	0.0257022	-0.0987019	0.032	0.096	1
									ARID5B	0.0259437	-0.116543	0.056	0.131	1
									SOD2	0.025987	-0.257491	0.286	0.402	1
									POLR2K	0.0260067	-0.0929882	0.032	0.096	1
									TSPAN3	0.0260067	-0.0929882	0.032	0.096	1
									ZNF580	0.0260709	-0.0980781	0.016	0.07	1
									SVIL	0.0261869	-0.0946835	0.048	0.122	1
									CARD19	0.0261877	0.128863	0.135	0.066	1
									GBP3	0.0262446	-0.104129	0.024	0.083	1
									SHPRH	0.0262446	-0.104129	0.024	0.083	1
									PINK1-AS	0.0262449	-0.115534	0.024	0.083	1
									CCNG1	0.0262554	-0.0922724	0.016	0.07	1
									ZNF611	0.0262554	-0.0922724	0.016	0.07	1
									PATL1	0.0262557	-0.115356	0.016	0.07	1
									MXD3	0.0262901	-0.109879	0.127	0.236	1
									EDEM1	0.0263232	-0.132601	0.048	0.118	1
									CXXC1	0.0263232	-0.132601	0.048	0.118	1
									DNASE1	0.0264399	-0.10962	0.016	0.07	1
									SSR1	0.0264565	-0.114617	0.159	0.271	1
									MRPL24	0.0264983	-0.109842	0.024	0.083	1
									DHX57	0.0265469	-0.0840363	0.048	0.122	1
									KLF9	0.0265469	-0.0840363	0.048	0.122	1
									KIAA0586	0.0266241	-0.0805906	0.016	0.07	1
									MATK	0.0266241	-0.0805906	0.016	0.07	1
									TOMM7	0.0266868	-0.265537	0.595	0.659	1
									FBXO11	0.026749	-0.127105	0.048	0.118	1
									ARMC8	0.026749	-0.127105	0.048	0.118	1
									FAM133B	0.0268061	0.181914	0.317	0.214	1
									ZNF720	0.0268083	-0.0747141	0.016	0.07	1
									TXNDC17	0.0268598	0.144067	0.135	0.066	1
									EMB	0.0269246	-0.142909	0.127	0.227	1
									SDHB	0.0269301	-0.110906	0.056	0.131	1
									EIF3H	0.0269338	-0.134254	0.27	0.41	1
									SS18L2	0.0270077	-0.0868508	0.024	0.083	1
									ALOX5	0.0270077	-0.0868508	0.024	0.083	1
									MARK3	0.0270216	-0.123768	0.151	0.253	1
									IGSF6	0.027069	0.231873	0.167	0.092	1
									MAP4K5	0.0271919	-0.0933378	0.032	0.096	1
									FBXO7	0.0272221	-0.112081	0.079	0.166	1
									TSC22D3	0.0272478	-0.129683	0.841	0.904	1
									PSMB8-AS1	0.0272695	-0.127269	0.063	0.14	1
									POLR3GL	0.0272969	-0.173204	0.111	0.201	1
									USP14	0.027319	-0.0848341	0.048	0.122	1
									PQBP1	0.0273334	-0.115708	0.024	0.083	1
									OGFR	0.0273346	-0.133227	0.135	0.236	1
									DOCK8	0.0273955	-0.185101	0.23	0.345	1
									IARS	0.027447	-0.0926332	0.016	0.07	1
									FBL	0.0274793	-0.208849	0.286	0.397	1
									BNIP3L	0.0275055	0.296327	0.294	0.21	1
									TCF25	0.0275279	-0.177425	0.373	0.546	1
									C1QA	0.0275283	-0.127734	0.04	0.109	1
									CCDC191	0.0275431	-0.0926332	0.016	0.07	1
									FBRS	0.0275996	-0.104393	0.024	0.083	1
									NBPF8	0.0276425	-0.0868508	0.016	0.07	1
									HDLBP	0.027671	-0.122535	0.087	0.175	1
									ANXA11	0.0277066	-0.179629	0.183	0.284	1
									U2AF1	0.027761	-0.138076	0.048	0.118	1
									TMEM50B	0.0278388	-0.0819331	0.032	0.096	1
									MRPS21	0.0280196	-0.111506	0.071	0.153	1
									SCAF11	0.0280327	0.219548	0.675	0.576	1
									UCHL5	0.0280334	-0.0752161	0.016	0.07	1
									PLCB1	0.0281428	-0.0699046	0.016	0.07	1
									ZYX	0.0281652	-0.0761967	0.032	0.096	1
									RCAN3	0.0283416	-0.0867293	0.079	0.166	1
									DDX55	0.0284467	-0.12735	0.063	0.14	1
									KDM5A	0.0284617	-0.203294	0.214	0.323	1
									NDUFV1	0.0284757	-0.0838145	0.103	0.201	1
									UBE4A	0.0284974	-0.0814926	0.024	0.083	1
									SAMD9L	0.0285569	-0.105655	0.056	0.131	1
									FOSL2	0.0286316	-0.101014	0.063	0.144	1
									SATB1	0.0286807	-0.11884	0.151	0.258	1
									DYNC1I2	0.0287287	-0.143147	0.079	0.162	1
									CLUHP3	0.0287684	-0.0757103	0.024	0.083	1
									NAMPT	0.0288353	0.222326	0.31	0.214	1
									SYNE3	0.0290403	-0.0699046	0.024	0.083	1
									UXT	0.0290645	-0.14813	0.119	0.21	1
									PRR13	0.0290967	0.239808	0.452	0.371	1
									TRABD	0.0291076	-0.165212	0.183	0.293	1
									MS4A1	0.0291529	-0.153561	0.095	0.179	1
									ATP1A1	0.029204	0.2564	0.365	0.279	1
									SIDT2	0.0292604	-0.12766	0.079	0.162	1
									CCT7	0.0292927	-0.0946835	0.048	0.118	1
									MAPKAPK5	0.0292938	-0.0757103	0.016	0.07	1
									BRD3	0.029321	-0.111892	0.071	0.153	1
									NADSYN1	0.0294433	-0.132839	0.079	0.162	1
									DNAJC1	0.0295633	-0.148645	0.071	0.148	1
									CLSTN1	0.0295699	-0.116543	0.063	0.14	1
									LMAN2	0.0295785	-0.186835	0.19	0.293	1
									PDE3B	0.0297432	-0.105162	0.048	0.118	1
									ARPC4	0.0297819	-0.174913	0.254	0.367	1
									TNRC6C-AS1	0.0298366	-0.121461	0.04	0.105	1
									GOSR1	0.0299365	0.0843163	0.103	0.044	1
									TMED4	0.0299411	-0.105896	0.063	0.14	1
									DCXR	0.0300873	-0.127429	0.063	0.14	1
									PURB	0.0302137	-0.099602	0.048	0.118	1
									CYB5R1	0.0302813	0.0663944	0.111	0.048	1
									PRMT2	0.0303167	-0.17834	0.198	0.301	1
									NUMA1	0.0303252	-0.102071	0.087	0.175	1
									PTPN22	0.0303379	-0.0704374	0.024	0.083	1
									TGFB1	0.0305255	-0.0822884	0.095	0.188	1
									NDUFS5	0.030566	0.270729	0.413	0.336	1
									PRRC2B	0.0305772	-0.123177	0.119	0.214	1
									CD5	0.0306782	-0.110278	0.04	0.105	1
									CCNT1	0.0306785	-0.11588	0.04	0.105	1
									GSE1	0.0307284	-0.127188	0.056	0.127	1
									N4BP2L1	0.0307529	-0.138076	0.095	0.179	1
									CC2D1A	0.03084	-0.0719869	0.032	0.096	1
									ZHX1	0.0308937	0.0739743	0.103	0.044	1
									CMPK1	0.0309455	-0.153026	0.127	0.218	1
									DNM2	0.0310196	-0.10541	0.048	0.118	1
									UPF3A	0.031081	-0.0753404	0.071	0.153	1
									CCDC85B	0.0310991	-0.132877	0.079	0.162	1
									ANKRA2	0.0311007	-0.0714784	0.032	0.096	1
									CDK6	0.0311045	-0.104653	0.04	0.105	1
									ZFHX2-AS1	0.0311045	-0.104653	0.04	0.105	1
									TRMT112	0.0312127	-0.111506	0.063	0.14	1
									HNRNPDL	0.0312246	-0.206593	0.667	0.694	1
									PARP15	0.031254	-0.0776115	0.048	0.118	1
									SPI1	0.0312753	0.107749	0.159	0.083	1
									CCNY	0.0313082	-0.102071	0.095	0.183	1
									RGS1	0.0313157	-0.10018	0.063	0.14	1
									HIGD2A	0.031387	-0.124137	0.151	0.253	1
									RNASE6	0.0315247	0.257633	0.19	0.118	1
									OSTC	0.0318247	-0.116217	0.056	0.127	1
									LRRC58	0.0318689	-0.0895323	0.048	0.118	1
									COPE	0.0318762	-0.111309	0.063	0.14	1
									NBEAL2	0.0318972	-0.0661832	0.087	0.179	1
									VCL	0.0319106	-0.172253	0.127	0.218	1
									MAPK3	0.0323252	-0.11049	0.04	0.105	1
									DPH1	0.0323832	-0.1107	0.056	0.127	1
									CEP135	0.0323863	-0.0848341	0.056	0.131	1
									ARF6	0.0324009	-0.128677	0.159	0.258	1
									FRYL	0.0324256	-0.122535	0.087	0.17	1
									HLA-DMB	0.0325718	-0.193419	0.254	0.376	1
									SIN3A	0.0326238	-0.149131	0.032	0.092	1
									CREB1	0.032775	-0.0780688	0.048	0.118	1
									C1orf21	0.0328151	-0.0801288	0.008	0.052	1
									PAPOLG	0.0328151	-0.0801288	0.008	0.052	1
									ABCC5	0.0328151	-0.0801288	0.008	0.052	1
									SCARNA17	0.0328151	-0.0801288	0.008	0.052	1
									TMEM43	0.0328154	-0.0860294	0.008	0.052	1
									UTP3	0.032818	-0.154018	0.056	0.127	1
									ZMPSTE24	0.0329454	-0.074204	0.008	0.052	1
									SYT11	0.0329454	-0.074204	0.008	0.052	1
									NSD2	0.0329454	-0.074204	0.008	0.052	1
									POLE3	0.0330203	-0.0832142	0.048	0.118	1
									PCNX2	0.0330747	-0.0682547	0.008	0.052	1
									TPRKB	0.0330747	-0.0682547	0.008	0.052	1
									RELL1	0.0330747	-0.0682547	0.008	0.052	1
									HERC3	0.0330747	-0.074204	0.008	0.052	1
									MFSD8	0.0330747	-0.0682547	0.008	0.052	1
									PIGH	0.0330747	-0.0682547	0.008	0.052	1
									ZC3H14	0.0330747	-0.074204	0.008	0.052	1
									AKT1	0.0330747	-0.0682547	0.008	0.052	1
									NPC1	0.0330747	-0.0682547	0.008	0.052	1
									ZFX	0.0330747	-0.0682547	0.008	0.052	1
									ALDOA	0.033166	-0.0914652	0.222	0.336	1
									NSUN2	0.0332031	-0.0622808	0.008	0.052	1
									UTP14C	0.0332031	-0.0622808	0.008	0.052	1
									TDP1	0.0332031	-0.0622808	0.008	0.052	1
									NAPG	0.0333205	-0.093682	0.04	0.105	1
									GABPB1-IT1	0.0333856	-0.127507	0.071	0.148	1
									SRSF4	0.0337414	-0.171629	0.238	0.354	1
									CD79B	0.0337783	-0.0880355	0.04	0.105	1
									NELL2	0.0337956	-0.0987019	0.032	0.092	1
									SMG7	0.0338683	-0.132601	0.048	0.114	1
									TUT7	0.0339023	-0.133776	0.198	0.319	1
									LTA4H	0.0339318	0.25187	0.357	0.266	1
									FBXL20	0.0339699	-0.0663404	0.04	0.105	1
									TTC14	0.034093	-0.143042	0.127	0.218	1
									CNOT2	0.0341138	-0.128295	0.127	0.223	1
									TIA1	0.03424	-0.0823667	0.04	0.105	1
									NOSIP	0.0342446	-0.138076	0.19	0.293	1
									UBIAD1	0.0342609	-0.0495395	0	0.035	1
									GCFC2	0.0342609	-0.0495395	0	0.035	1
									CDK4	0.0342609	-0.0495395	0	0.035	1
									LTK	0.0342609	-0.0495395	0	0.035	1
									E4F1	0.0342609	-0.0495395	0	0.035	1
									CLUH	0.0342609	-0.0495395	0	0.035	1
									C2CD2	0.0342609	-0.0495395	0	0.035	1
									ESS2	0.0342609	-0.0495395	0	0.035	1
									HSCB	0.0342609	-0.0495395	0	0.035	1
									TCEAL8	0.0342609	-0.0495395	0	0.035	1
									XKR8	0.034266	-0.055614	0	0.035	1
									KIF5C	0.034266	-0.055614	0	0.035	1
									SMARCAL1	0.034266	-0.055614	0	0.035	1
									TRNT1	0.034266	-0.055614	0	0.035	1
									SCAP	0.034266	-0.055614	0	0.035	1
									ALG3	0.034266	-0.055614	0	0.035	1
									RNF5	0.034266	-0.055614	0	0.035	1
									PIGO	0.034266	-0.055614	0	0.035	1
									DDIT4-AS1	0.034266	-0.055614	0	0.035	1
									MUS81	0.034266	-0.055614	0	0.035	1
									PRSS23	0.034266	-0.0676868	0	0.035	1
									DGKH	0.034266	-0.055614	0	0.035	1
									BRF1	0.034266	-0.055614	0	0.035	1
									WIPI1	0.034266	-0.055614	0	0.035	1
									CTDP1	0.034266	-0.055614	0	0.035	1
									CCDC97	0.034266	-0.055614	0	0.035	1
									C21orf91	0.034266	-0.055614	0	0.035	1
									ADARB1	0.034266	-0.055614	0	0.035	1
									SREBF2-AS1	0.034266	-0.055614	0	0.035	1
									VSIG1	0.034266	-0.055614	0	0.035	1
									ZNF185	0.034266	-0.061663	0	0.035	1
									ST3GAL3	0.0342696	-0.061663	0	0.035	1
									EOMES	0.0342696	-0.061663	0	0.035	1
									ACTR6	0.0342696	-0.061663	0	0.035	1
									IGHD	0.0342696	-0.061663	0	0.035	1
									NTHL1	0.0342696	-0.061663	0	0.035	1
									CDIP1	0.0342696	-0.061663	0	0.035	1
									GOLIM4	0.0342698	-0.0676868	0	0.035	1
									BORCS6	0.0342698	-0.0676868	0	0.035	1
									PPM1N	0.0342698	-0.0676868	0	0.035	1
									TMEM115	0.0342718	-0.0676868	0	0.035	1
									PPP2R5D	0.0342718	-0.0676868	0	0.035	1
									PSTK	0.0342718	-0.0676868	0	0.035	1
									PI4K2A	0.0342742	-0.0915335	0	0.035	1
									IKBKB	0.0343009	-0.126849	0.024	0.079	1
									EXOSC10	0.0343111	-0.10541	0.056	0.127	1
									CIAPIN1	0.034485	-0.0688135	0.008	0.052	1
									TXLNG	0.034485	-0.0688135	0.008	0.052	1
									RPA1	0.0345664	-0.11588	0.032	0.092	1
									STIM1	0.0345898	-0.0872519	0.032	0.092	1
									AFG3L1P	0.0345898	-0.0872519	0.032	0.092	1
									MCTP2	0.0346225	-0.0628886	0.008	0.052	1
									ZNF586	0.0346225	-0.0628886	0.008	0.052	1
									ITGA2B	0.0346699	-0.110278	0.032	0.092	1
									COX4I1	0.0347183	-0.0891665	0.619	0.738	1
									MTOR	0.034759	-0.0569394	0.008	0.052	1
									KLHL20	0.034759	-0.0569394	0.008	0.052	1
									KLRC1	0.034759	-0.0569394	0.008	0.052	1
									RNF149	0.0347788	-0.202493	0.405	0.524	1
									ALOX5AP	0.0347949	-0.142783	0.151	0.245	1
									CEBPD	0.0348729	0.179782	0.254	0.166	1
									KEAP1	0.0349021	-0.0457121	0.008	0.052	1
									LEF1	0.0349086	-0.0998929	0.056	0.127	1
									TWF2	0.034929	-0.116702	0.056	0.127	1
									MYO15B	0.0349536	-0.132601	0.048	0.114	1
									PLPP5	0.0349641	-0.104129	0.024	0.079	1
									ADAT1	0.0349641	-0.104129	0.024	0.079	1
									CYB561D2	0.0350181	-0.111309	0.056	0.127	1
									NPM1	0.0351094	-0.174856	0.413	0.528	1
									PPP2R5C	0.0351098	-0.130083	0.238	0.358	1
									ZPR1	0.0351852	-0.0884182	0.04	0.105	1
									CASP8AP2	0.0352832	-0.0980781	0.016	0.066	1
									TTC31	0.0352988	-0.0983924	0.024	0.079	1
									RSPRY1	0.0352988	-0.0983924	0.024	0.079	1
									DDX60L	0.0353165	-0.14813	0.103	0.188	1
									FGR	0.035402	0.235831	0.381	0.297	1
									SIRT7	0.0354357	-0.138076	0.095	0.179	1
									VHL	0.0354535	-0.167222	0.127	0.218	1
									IFI44	0.0354717	-0.117167	0.071	0.148	1
									GSPT1	0.0354754	-0.148493	0.095	0.175	1
									EPB41L4A-AS1	0.0355039	-0.11605	0.048	0.114	1
									PATL2	0.0355327	-0.10386	0.016	0.066	1
									CRCP	0.0356347	-0.0926332	0.024	0.079	1
									DCUN1D5	0.0356347	-0.0926332	0.024	0.079	1
									POLR3C	0.0356492	0.0945846	0.087	0.035	1
									IER5L	0.0357601	0.082523	0.032	0.004	1
									SH3YL1	0.0357811	-0.0864434	0.016	0.066	1
									TRGC2	0.0357811	-0.0864434	0.016	0.066	1
									SEPTIN7P2	0.0357811	-0.0864434	0.016	0.066	1
									CAMK2G	0.0357811	-0.0864434	0.016	0.066	1
									ELP5	0.0357811	-0.0864434	0.016	0.066	1
									DNAJC19	0.0357813	-0.0922724	0.016	0.066	1
									TCP1	0.0358205	-0.116381	0.063	0.135	1
									ISCU	0.0359852	-0.15854	0.111	0.192	1
									PRAG1	0.0359962	0.082523	0.032	0.004	1
									EPSTI1	0.0360243	-0.162405	0.135	0.223	1
									WDR77	0.0360299	-0.0805906	0.016	0.066	1
									PDHB	0.0360299	-0.0805906	0.016	0.066	1
									SCAMP1-AS1	0.0360299	-0.0805906	0.016	0.066	1
									OTUD6B	0.0360299	-0.0805906	0.016	0.066	1
									NIP7	0.0360299	-0.0805906	0.016	0.066	1
									TP53INP2	0.0362304	0.0608279	0.032	0.004	1
									FAM13A	0.0362787	-0.0747141	0.016	0.066	1
									Z94721.2	0.0362787	-0.0747141	0.016	0.066	1
									CCR6	0.0362787	-0.0747141	0.016	0.066	1
									MADD	0.0362787	-0.0747141	0.016	0.066	1
									SPRYD3	0.0362787	-0.0747141	0.016	0.066	1
									PELP1	0.0362787	-0.0805906	0.016	0.066	1
									SYK	0.0362834	-0.10555	0.151	0.253	1
									ASGR1	0.0363101	-0.0810452	0.024	0.079	1
									SAMD4B	0.0363101	-0.0810452	0.024	0.079	1
									ITSN1	0.0363762	-0.104393	0.024	0.079	1
									MRPL34	0.0364364	-0.0819331	0.032	0.092	1
									GASK1B	0.0364652	0.0498568	0.032	0.004	1
									RMI1	0.0364652	0.0498568	0.032	0.004	1
									BAG6	0.0366237	-0.104909	0.048	0.114	1
									TWISTNB	0.0366237	-0.104909	0.048	0.114	1
									ZBTB37	0.0366496	-0.0752161	0.024	0.079	1
									RNF25	0.0366999	0.0388016	0.032	0.004	1
									RN7SL172P	0.0366999	0.0388016	0.032	0.004	1
									SRGAP1	0.0366999	0.0388016	0.032	0.004	1
									C14orf28	0.0366999	0.0388016	0.032	0.004	1
									CAPN15	0.0366999	0.0388016	0.032	0.004	1
									PDK2	0.0366999	0.0388016	0.032	0.004	1
									IGLV2-23	0.0366999	0.0388016	0.032	0.004	1
									YES1P1	0.0366999	0.0388016	0.032	0.004	1
									PDXP	0.0366999	0.0388016	0.032	0.004	1
									NRG1	0.0366999	0.0388016	0.032	0.004	1
									HSH2D	0.0367019	-0.143147	0.103	0.188	1
									LY6E	0.0367595	-0.0758607	0.127	0.227	1
									VSIR	0.0367694	0.290436	0.46	0.384	1
									MTATP6P1	0.0369014	-0.0681136	0.167	0.279	1
									NUCB2	0.0369375	-0.107049	0.079	0.162	1
									MCOLN2	0.0369691	-0.0652256	0.032	0.092	1
									IMMT	0.0370261	-0.138076	0.087	0.166	1
									SNHG25	0.0370372	0.217405	0.238	0.157	1
									ARL2	0.0370795	-0.0929882	0.024	0.079	1
									GOLGA2	0.0371097	-0.122755	0.087	0.17	1
									EEF1G	0.0371168	-0.184619	0.833	0.86	1
									SDR39U1	0.0371616	-0.079831	0.063	0.135	1
									RAPGEF6	0.0371925	-0.0993066	0.048	0.114	1
									NFIA	0.0372396	-0.0868508	0.016	0.066	1
									UBB	0.0372675	-0.138076	0.563	0.633	1
									LPXN	0.0372837	-0.0704374	0.032	0.092	1
									HDAC1	0.0372922	-0.122309	0.079	0.157	1
									TRMT10B	0.037313	-0.0929882	0.024	0.079	1
									SERPINB1	0.0374618	0.236048	0.317	0.236	1
									KCNAB2	0.0374695	-0.101284	0.071	0.148	1
									MEPCE	0.0374697	-0.093682	0.032	0.092	1
									CDV3	0.0375021	-0.103783	0.135	0.231	1
									DOCK5	0.0375267	0.198959	0.127	0.066	1
									FGD3	0.0375918	-0.114464	0.159	0.262	1
									ZNF8-ERVK3-1	0.0376665	-0.0872519	0.024	0.079	1
									OSBPL3	0.0377564	-0.0810452	0.016	0.066	1
									GRINA	0.0377921	0.244971	0.421	0.341	1
									TMEM259	0.0379179	-0.179006	0.103	0.179	1
									IDI1	0.0379891	-0.132839	0.087	0.166	1
									FAM78A	0.0380264	-0.0693634	0.016	0.066	1
									FAM120AOS	0.0380522	-0.0891665	0.056	0.127	1
									LBH	0.0380904	-0.0998929	0.048	0.114	1
									NDRG1	0.0381257	0.0910579	0.119	0.057	1
									SPTLC2	0.0381484	-0.0840363	0.056	0.127	1
									MAPK1IP1L	0.0381603	-0.127952	0.103	0.188	1
									LGALS3	0.0381945	0.208314	0.214	0.135	1
									MED10	0.0382696	-0.143256	0.087	0.166	1
									STARD3NL	0.0386256	-0.0478783	0.024	0.079	1
									EXOC7	0.0386663	-0.099602	0.048	0.114	1
									HSF1	0.0387107	-0.138076	0.04	0.1	1
									HK1	0.0388078	-0.0709619	0.119	0.218	1
									PSMA6	0.038964	-0.111701	0.079	0.157	1
									WAKMAR2	0.0392655	-0.094021	0.048	0.114	1
									IRAK1	0.0394552	-0.0902476	0.071	0.148	1
									ADD1	0.0395214	-0.122423	0.087	0.166	1
									KLHL5	0.0397774	-0.0840363	0.056	0.127	1
									PNKP	0.0398787	-0.0806738	0.079	0.162	1
									SREK1	0.0404354	-0.209867	0.333	0.445	1
									GYPC	0.0404826	-0.0827937	0.048	0.114	1
									MRFAP1	0.0405613	-0.133354	0.159	0.253	1
									PLAUR	0.0406354	-0.129198	0.167	0.275	1
									ALDH3A2	0.0406665	-0.0464457	0.016	0.066	1
									STK38	0.0407021	-0.142723	0.167	0.266	1
									HSBP1	0.0408217	0.159221	0.349	0.249	1
									CABIN1	0.0409562	-0.127105	0.04	0.1	1
									SUPT5H	0.0409829	-0.146069	0.254	0.38	1
									PHACTR4	0.0410854	-0.163793	0.103	0.179	1
									RRBP1	0.0411281	-0.164876	0.19	0.288	1
									NFKBIZ	0.0411394	-0.204419	0.254	0.354	1
									CTSW	0.0411624	-0.1107	0.056	0.122	1
									SLC2A3	0.0412078	-0.0474058	0.262	0.384	1
									FUCA1	0.041232	0.0606435	0.079	0.031	1
									CD37	0.0413119	-0.185382	0.286	0.402	1
									EIF1B	0.0413446	-0.0757919	0.087	0.17	1
									ELMSAN1	0.041407	-0.111892	0.087	0.166	1
									WDR83OS	0.0414139	-0.166835	0.143	0.231	1
									PSMB10	0.0414626	-0.101344	0.254	0.371	1
									DDX52	0.0415487	-0.12788	0.087	0.166	1
									TNIP1	0.041633	0.213687	0.222	0.144	1
									NOC2L	0.0416348	-0.0916168	0.087	0.17	1
									ACBD6	0.0419913	-0.0876467	0.04	0.1	1
									MYC	0.0420649	-0.0832142	0.048	0.114	1
									TRIM38	0.0421914	-0.104524	0.222	0.345	1
									NIPBL	0.0422527	-0.126457	0.294	0.415	1
									TECPR1	0.0424715	-0.133127	0.111	0.197	1
									DNASE2	0.042514	0.187115	0.206	0.131	1
									CHD9	0.0426098	-0.179629	0.183	0.271	1
									BSCL2	0.0426764	0.0773129	0.071	0.026	1
									ZBTB38	0.0427029	-0.110906	0.056	0.122	1
									GALNT1	0.042763	0.20354	0.183	0.109	1
									LAIR1	0.042776	0.0910948	0.214	0.127	1
									CD164	0.042879	-0.138076	0.127	0.214	1
									MRPL38	0.0428949	-0.0993066	0.04	0.1	1
									LTO1	0.0429517	0.0976377	0.04	0.009	1
									PPP4R2	0.0430115	-0.0905974	0.063	0.135	1
									HIVEP3	0.0430779	0.104348	0.063	0.022	1
									ZNF33A	0.0430834	-0.0684707	0.063	0.135	1
									POLR2M	0.0431769	0.0868585	0.111	0.052	1
									SSH2	0.0432204	-0.0531872	0.056	0.127	1
									NOP14	0.0432219	-0.121835	0.056	0.122	1
									SESTD1	0.0434112	0.0895912	0.063	0.022	1
									PPIA	0.0434345	-0.175229	0.571	0.672	1
									PARP12	0.0434374	-0.10541	0.056	0.122	1
									SAT1	0.043519	0.221436	1	0.952	1
									RPGR	0.0435716	-0.0840363	0.048	0.114	1
									CREG1	0.0437302	0.144067	0.151	0.083	1
									POLR2E	0.0437669	-0.0802555	0.079	0.157	1
									PPRC1	0.0438851	0.076264	0.04	0.009	1
									UBQLN2	0.0439411	0.153527	0.151	0.083	1
									ITFG2	0.0442932	-0.0987019	0.032	0.087	1
									BEND2	0.0443556	0.0654573	0.04	0.009	1
									RNF130	0.044402	0.119992	0.278	0.179	1
									VPS51	0.0447648	-0.14806	0.127	0.21	1
									ASCC2	0.0447742	-0.0766756	0.04	0.1	1
									DIDO1	0.0447812	-0.121588	0.048	0.109	1
									ICAM3	0.0447946	-0.064495	0.214	0.345	1
									SQOR	0.0448034	-0.122755	0.095	0.175	1
									ATP2C1	0.0448049	-0.0929882	0.032	0.087	1
									ABRAXAS2	0.0448286	0.0545689	0.04	0.009	1
									ZNF554	0.0448286	0.0545689	0.04	0.009	1
									FUT4	0.044892	0.0957698	0.056	0.017	1
									SARS	0.0450039	-0.12788	0.103	0.183	1
									GLTP	0.0450223	-0.143147	0.111	0.192	1
									PTGER4	0.0450907	-0.121835	0.063	0.131	1
									TMEM242	0.0452363	-0.0801288	0.008	0.048	1
									HLA-DOB	0.0453042	0.0435978	0.04	0.009	1
									AIMP2	0.0453042	0.0435978	0.04	0.009	1
									G6PC3	0.0453042	0.0435978	0.04	0.009	1
									ZNF576	0.0453042	0.0435978	0.04	0.009	1
									FEM1C	0.0454176	-0.074204	0.008	0.048	1
									NDUFC2-KCTD14	0.0454176	-0.074204	0.008	0.048	1
									WHAMMP3	0.0454176	-0.074204	0.008	0.048	1
									CRELD1	0.0454181	-0.0801288	0.008	0.048	1
									RMDN3	0.0454181	-0.0801288	0.008	0.048	1
									INCENP	0.0454735	0.100084	0.056	0.017	1
									HMBOX1	0.045475	-0.11605	0.048	0.109	1
									SNRPF	0.0454919	-0.11686	0.079	0.153	1
									MIAT	0.0455816	-0.0943548	0.056	0.122	1
									HIST2H2BE	0.0455979	-0.0682547	0.008	0.048	1
									PLEKHG3	0.0455979	-0.0682547	0.008	0.048	1
									PTPN9	0.0455979	-0.0682547	0.008	0.048	1
									NDEL1	0.0455979	-0.0682547	0.008	0.048	1
									NAPB	0.0455979	-0.0682547	0.008	0.048	1
									CPT1B	0.0455979	-0.0682547	0.008	0.048	1
									SLC4A8	0.0456491	0.122884	0.048	0.013	1
									RNF103	0.0457769	-0.0682547	0.008	0.048	1
									KLHDC10	0.0457769	-0.0622808	0.008	0.048	1
									CRACR2A	0.0457769	-0.0622808	0.008	0.048	1
									DUSP16	0.0457769	-0.0622808	0.008	0.048	1
									CMTR2	0.0457769	-0.0622808	0.008	0.048	1
									MINK1	0.0457769	-0.0622808	0.008	0.048	1
									ATP13A1	0.0457769	-0.0622808	0.008	0.048	1
									ZNF468	0.0457769	-0.0622808	0.008	0.048	1
									EPRS	0.045809	-0.10018	0.056	0.122	1
									ATP6V1G2-DDX39B	0.0458213	-0.0423649	0.087	0.17	1
									THEM4	0.0458443	-0.0827937	0.04	0.1	1
									KCTD20	0.0458848	-0.0709619	0.127	0.218	1
									TOX4	0.0458942	-0.0494185	0.103	0.192	1
									HERC6	0.0459548	-0.056282	0.008	0.048	1
									ZDHHC4	0.0459548	-0.056282	0.008	0.048	1
									RP9	0.0459548	-0.056282	0.008	0.048	1
									PCNX3	0.0459548	-0.056282	0.008	0.048	1
									NABP2	0.0459548	-0.056282	0.008	0.048	1
									MMP25-AS1	0.0459548	-0.056282	0.008	0.048	1
									CD300E	0.0460563	0.232292	0.357	0.275	1
									LDLRAP1	0.0460897	-0.0407789	0.048	0.114	1
									HSP90AB1	0.0462502	-0.171371	0.571	0.646	1
									H6PD	0.0463247	-0.104653	0.032	0.087	1
									TAF15	0.0464998	-0.119093	0.159	0.249	1
									NUP88	0.0465156	0.231158	0.095	0.044	1
									ERGIC1	0.0465563	-0.112809	0.103	0.188	1
									LILRB4	0.0466918	0.108906	0.103	0.048	1
									PTPN7	0.0468178	-0.0289544	0.095	0.188	1
									STOM	0.0468849	-0.11049	0.048	0.109	1
									PDXDC1	0.0468849	-0.11049	0.048	0.109	1
									FCER1G	0.0469406	0.139866	0.492	0.371	1
									TOR3A	0.0469474	0.0700321	0.048	0.013	1
									RIOK1	0.0469964	-0.0876467	0.032	0.087	1
									ATG14	0.0469964	-0.0876467	0.032	0.087	1
									DMTF1	0.0470174	-0.117015	0.079	0.153	1
									MED4	0.047035	-0.107049	0.095	0.175	1
									USF2	0.047035	-0.107049	0.095	0.175	1
									C11orf68	0.0470488	0.079022	0.056	0.017	1
									MAVS	0.0471392	-0.110062	0.143	0.236	1
									SNX6	0.047153	-0.117612	0.095	0.175	1
									EIF5A	0.0472229	0.169248	0.238	0.157	1
									LIPA	0.0472628	-0.133093	0.119	0.201	1
									GTF3C5	0.0473186	-0.0688135	0.008	0.048	1
									FRY	0.0473186	-0.0688135	0.008	0.048	1
									DYNC1LI2	0.0473365	-0.112985	0.103	0.188	1
									GPATCH11	0.0473396	-0.0983924	0.024	0.074	1
									ENTPD1	0.0473731	-0.11686	0.063	0.131	1
									ARHGAP25	0.0474689	-0.100462	0.056	0.122	1
									RSBN1L	0.047488	-0.0694891	0.063	0.135	1
									TCF3	0.0475154	0.0514961	0.063	0.022	1
									CLK1	0.0475421	-0.153589	0.294	0.402	1
									TREML1	0.0476529	0.0667437	0.056	0.017	1
									MCL1	0.0476694	-0.143351	0.595	0.681	1
									RTRAF	0.0477903	-0.122309	0.087	0.162	1
									RAD54L2	0.0478858	-0.0509655	0.008	0.048	1
									PLOD3	0.0478858	-0.0509655	0.008	0.048	1
									CRKL	0.0478858	-0.0509655	0.008	0.048	1
									MSL3	0.0480055	-0.142814	0.151	0.24	1
									AK5	0.0480266	-0.0434393	0	0.031	1
									TOMM40L	0.0480266	-0.0434393	0	0.031	1
									SCYL3	0.0480266	-0.0434393	0	0.031	1
									TATDN3	0.0480266	-0.0434393	0	0.031	1
									FAM98A	0.0480266	-0.0434393	0	0.031	1
									AP1S3	0.0480266	-0.0434393	0	0.031	1
									DTYMK	0.0480266	-0.0434393	0	0.031	1
									SLC41A3	0.0480266	-0.0434393	0	0.031	1
									HADH	0.0480266	-0.0434393	0	0.031	1
									HPGD	0.0480266	-0.0434393	0	0.031	1
									ZNF354B	0.0480266	-0.0434393	0	0.031	1
									HLA-V	0.0480266	-0.0434393	0	0.031	1
									SLC16A10	0.0480266	-0.0434393	0	0.031	1
									MROH6	0.0480266	-0.0434393	0	0.031	1
									PA2G4P6	0.0480266	-0.0434393	0	0.031	1
									PARG	0.0480266	-0.0434393	0	0.031	1
									TAF6L	0.0480266	-0.0434393	0	0.031	1
									ALKBH2	0.0480266	-0.0434393	0	0.031	1
									ABCB9	0.0480266	-0.0434393	0	0.031	1
									SIAH1	0.0480266	-0.0434393	0	0.031	1
									SETD6	0.0480266	-0.0434393	0	0.031	1
									ALKBH6	0.0480266	-0.0434393	0	0.031	1
									SPATC1L	0.0480266	-0.0434393	0	0.031	1
									HDHD5	0.0480266	-0.0434393	0	0.031	1
									RABL2B	0.0480266	-0.0434393	0	0.031	1
									BEX5	0.0480266	-0.0434393	0	0.031	1
									CXorf40A	0.0480266	-0.0434393	0	0.031	1
									PVT1	0.048032	0.0530202	0.056	0.017	1
									SH2D1B	0.048032	-0.0495395	0	0.031	1
									DNAJC27	0.048032	-0.0495395	0	0.031	1
									CARF	0.048032	-0.0495395	0	0.031	1
									UTP15	0.048032	-0.055614	0	0.031	1
									NOD1	0.048032	-0.0495395	0	0.031	1
[truncated: 10,730 more rows]
[truncated: 12 more columns]

## Sheet: Figure 5
Figure 5a					Figure 5b						Figure 5c						Figure 5d						Figure 5e						Figure 5f						Figure 5g
SOURCE	TARGET	count	Group		pair	score	cell	pvalue	group		pair	score	cell	pvalue	group		pair	score	cell	pvalue	group		pair	score	cell	pvalue	group		pair	score	cell	pvalue	group		pair	score	cell	pvalue	group
Cycling T	Cycling T	11	PE		CD28_CD86	0.024	IFN- Non-classical Mono|CD160+ NK	1	NP		CD40_CD40LG	0.094	Naive B 1|CD4+ Tcm	0.001	NP		CCL3_CCR1	0.105	CD16+ NK|Classicial Mono	0.001	NP		CD28_CD80	0	CD4+ Tcm|Classicial Mono	1	NP		TGFB1_TGFBR3	0.102	γδT|IFN+ Non-classical Mono	1	NP		CD27_CD70	0.14	CD4+ Tn 2|Switched Memory B 1	1	NP
Cycling T	Treg	27	PE		CD28_CD86	0	IFN- Non-classical Mono|CD160+ NK	1	PE		CD40_CD40LG	0.104	Naive B 1|CD4+ Tcm	1	PE		CCL3_CCR1	0.128	CD16+ NK|Classicial Mono	1	PE		CD28_CD80	0	CD4+ Tcm|Classicial Mono	1	PE		TGFB1_TGFBR3	0	γδT|IFN+ Non-classical Mono	1	PE		CD27_CD70	0.118	CD4+ Tn 2|Switched Memory B 1	0.001	PE
Cycling T	CD4+ Tcm	25	PE		CD28_CD86	0.023	IFN- Non-classical Mono|CD8+ NK-like T	1	NP		CD40_CD40LG	0.156	Switched Memory B 2|CD4+ Tcm	0.001	NP		CCL3_CCR1	0.057	CD4+ Tcm|Classicial Mono	1	NP		CD28_CD80	0.103	CD4+ Tcm|Switched Memory B 1	1	NP		TGFB1_TGFBR3	0.104	CD16+ NK|IFN+ Non-classical Mono	1	NP		CD27_CD70	0.148	CD8+ Tn 2|Switched Memory B 1	1	NP
Cycling T	CD8+ CTL	28	PE		CD28_CD86	0	IFN- Non-classical Mono|CD8+ NK-like T	1	PE		CD40_CD40LG	0.179	Switched Memory B 2|CD4+ Tcm	1	PE		CCL3_CCR1	0.107	CD4+ Tcm|Classicial Mono	1	PE		CD28_CD80	0.167	CD4+ Tcm|Switched Memory B 1	0.001	PE		TGFB1_TGFBR3	0	CD16+ NK|IFN+ Non-classical Mono	1	PE		CD27_CD70	0.155	CD8+ Tn 2|Switched Memory B 1	0.001	PE
Cycling T	MAIT	28	PE		CD28_CD86	0.09	CD4+ Tcm|CD8+ NK-like T	1	NP		CD40_CD40LG	0.12	Switched Memory B 2|IFN- Non-classical Mono	1	NP		CCL3_CCR1	0.098	CD8+ NK-like T|Classicial Mono	0.001	NP		CD28_CD80	0	CD4+ Tn 1|Classicial Mono	1	NP		TGFB1_TGFBR3	0.116	CD160+ NK|IFN+ Non-classical Mono	1	NP		CD27_CD70	0.102	MAIT|Switched Memory B 1	1	NP
Cycling T	Mast	20	PE		CD28_CD86	0.109	CD4+ Tcm|CD8+ NK-like T	1	PE		CD40_CD40LG	0	Switched Memory B 2|IFN- Non-classical Mono	1	PE		CCL3_CCR1	0.123	CD8+ NK-like T|Classicial Mono	1	PE		CD28_CD80	0	CD4+ Tn 1|Classicial Mono	1	PE		TGFB1_TGFBR3	0	CD160+ NK|IFN+ Non-classical Mono	1	PE		CD27_CD70	0.097	MAIT|Switched Memory B 1	0.001	PE
Cycling T	IFN+ Non-classical Mono	43	PE		CD28_CD86	0.177	CD8+ CTL|cDC	1	NP		CD40_CD40LG	0	Switched Memory B 2|pDC	1	NP		CCL3_CCR1	0.084	cDC|Classicial Mono	1	NP		CD28_CD80	0.075	CD4+ Tn 1|Switched Memory B 1	1	NP		TGFB1_TGFBR3	0.088	CD8+ CTL|IFN+ Non-classical Mono	1	NP		CD27_CD70	0.155	Treg|Switched Memory B 1	1	NP
Cycling T	CD4+ Tn 2	21	PE		CD28_CD86	0.148	CD8+ CTL|cDC	1	PE		CD40_CD40LG	0	Switched Memory B 2|pDC	1	PE		CCL3_CCR1	0.115	cDC|Classicial Mono	1	PE		CD28_CD80	0.143	CD4+ Tn 1|Switched Memory B 1	0.001	PE		TGFB1_TGFBR3	0	CD8+ CTL|IFN+ Non-classical Mono	1	PE		CD27_CD70	0.184	Treg|Switched Memory B 1	0.001	PE
Cycling T	CD160+ NK	31	PE		CD28_CD86	0.074	CD8+ CTL|IFN- Non-classical Mono	1	NP		CD40_CD40LG	0.121	Switched Memory B 2|Platelet	1	NP		CCL3_CCR1	0	cDC|IFN- Non-classical Mono	1	NP		CD28_CD80	0	CD4+ Tn 2|Classicial Mono	1	NP		TGFB1_TGFBR3	0.103	CD8+ NK-like T|IFN+ Non-classical Mono	1	NP		CD27_CD70	0	Switched Memory B 1|MMP8+ Neu	1	NP
Cycling T	CD4+ Tm	24	PE		CD28_CD86	0.114	CD8+ CTL|IFN- Non-classical Mono	1	PE		CD40_CD40LG	0.166	Switched Memory B 2|Platelet	1	PE		CCL3_CCR1	0	cDC|IFN- Non-classical Mono	1	PE		CD28_CD80	0	CD4+ Tn 2|Classicial Mono	1	PE		TGFB1_TGFBR3	0	CD8+ NK-like T|IFN+ Non-classical Mono	1	PE		CD27_CD70	0	Switched Memory B 1|MMP8+ Neu	1	PE
Cycling T	Unswitched Memory B	17	PE		CD28_CD86	0.08	CD8+ CTL|Switched Memory B 2	1	NP		CD40_CD40LG	0.094	Unswitched Memory B|CD4+ Tcm	0.001	NP		CCL3_CCR1	0	cDC|Unswitched Memory B	1	NP		CD28_CD80	0.068	CD4+ Tn 2|Switched Memory B 1	1	NP		TGFB1_TGFBR3	0.081	CD8+ Tem|IFN+ Non-classical Mono	1	NP		CD40_CD40LG	0.005	CD4+ Tn 2|Switched Memory B 1	1	NP
Cycling T	CD4+ Tn 1	17	PE		CD28_CD86	0.063	CD8+ CTL|Switched Memory B 2	1	PE		CD40_CD40LG	0.086	Unswitched Memory B|CD4+ Tcm	1	PE		CCL3_CCR1	0.022	cDC|Unswitched Memory B	1	PE		CD28_CD80	0.101	CD4+ Tn 2|Switched Memory B 1	0.001	PE		TGFB1_TGFBR3	0	CD8+ Tem|IFN+ Non-classical Mono	1	PE		CD40_CD40LG	0	CD4+ Tn 2|Switched Memory B 1	1	PE
Cycling T	CD8+ Tn 1	18	PE		CD28_CD86	0.203	CD8+ Tem|cDC	0.001	NP		CD40_CD40LG	0.058	Unswitched Memory B|IFN- Non-classical Mono	1	NP		CCL3_CCR1	0.069	pDC|Classicial Mono	1	NP		CD28_CD80	0	CD8+ Tn 1|Classicial Mono	1	NP		TGFB1_TGFBR3	0.114	MAIT|IFN+ Non-classical Mono	1	NP		CD40_CD40LG	0.005	CD8+ Tn 2|Switched Memory B 1	1	NP
Cycling T	Classical Mono	33	PE		CD28_CD86	0.159	CD8+ Tem|cDC	1	PE		CD40_CD40LG	0	Unswitched Memory B|IFN- Non-classical Mono	1	PE		CCL3_CCR1	0	pDC|Classicial Mono	1	PE		CD28_CD80	0	CD8+ Tn 1|Classicial Mono	1	PE		TGFB1_TGFBR3	0	MAIT|IFN+ Non-classical Mono	1	PE		CD40_CD40LG	0.007	CD8+ Tn 2|Switched Memory B 1	1	PE
Cycling T	CD8+ Tn 2	24	PE		CD28_CD86	0.099	CD8+ Tem|IFN- Non-classical Mono	0.001	NP		CD40_CD40LG	0	Unswitched Memory B|pDC	1	NP		CCL3_CCR1	0	pDC|IFN- Non-classical Mono	1	NP		CD28_CD80	0.069	CD8+ Tn 1|Switched Memory B 1	1	NP		TGFB1_TGFBR3	0.078	XCL1+ NK|IFN+ Non-classical Mono	1	NP		CD40_CD40LG	0.004	MAIT|Switched Memory B 1	1	NP
Cycling T	CD8+ Tem	29	PE		CD28_CD86	0.125	CD8+ Tem|IFN- Non-classical Mono	1	PE		CD40_CD40LG	0	Unswitched Memory B|pDC	1	PE		CCL3_CCR1	0	pDC|IFN- Non-classical Mono	1	PE		CD28_CD80	0.119	CD8+ Tn 1|Switched Memory B 1	0.001	PE		TGFB1_TGFBR3	0	XCL1+ NK|IFN+ Non-classical Mono	1	PE		CD40_CD40LG	0	MAIT|Switched Memory B 1	1	PE
Cycling T	Naive B 1	11	PE		CD28_CD86	0.105	CD8+ Tem|Switched Memory B 2	0.001	NP		CD40_CD40LG	0.06	Unswitched Memory B|Platelet	1	NP		CCL3_CCR1	0	pDC|Switched Memory B 2	1	NP		CD28_CD80	0	CD8+ Tn 2|Classicial Mono	1	NP		TGFB1_TGFBR3	0.2	Unswitched Memory B|γδT	1	NP		CD40_CD40LG	0.002	Treg|Switched Memory B 1	1	NP
Cycling T	γδT	27	PE		CD28_CD86	0.075	CD8+ Tem|Switched Memory B 2	1	PE		CD40_CD40LG	0.074	Unswitched Memory B|Platelet	1	PE		CCL3_CCR1	0	pDC|Switched Memory B 2	1	PE		CD28_CD80	0	CD8+ Tn 2|Classicial Mono	1	PE		TGFB1_TGFBR3	0.142	Unswitched Memory B|γδT	0.001	PE		CD40_CD40LG	0.007	Treg|Switched Memory B 1	1	PE
Cycling T	CD16+ NK	31	PE		CTLA4_CD86	0.013	IFN- Non-classical Mono|CD160+ NK	1	NP		TNFRSF13B_TNFSF13	0.015	Naive B 1|CD4+ Tcm	1	NP		CCL3_CCR1	0.02	Platelet|CD8+ NK-like T	1	NP		CD28_CD80	0.055	CD8+ Tn 2|Switched Memory B 1	1	NP		TGFB1_TGFBR3	0.186	Unswitched Memory B|CD16+ NK	1	NP		CD40_CD40LG	0.086	Switched Memory B 1|MMP8+ Neu	1	NP
Cycling T	CD8+ NK-like T	30	PE		CTLA4_CD86	0	IFN- Non-classical Mono|CD160+ NK	1	PE		TNFRSF13B_TNFSF13	0.016	Naive B 1|CD4+ Tcm	1	PE		CCL3_CCR1	0	Platelet|CD8+ NK-like T	1	PE		CD28_CD80	0.11	CD8+ Tn 2|Switched Memory B 1	0.001	PE		TGFB1_TGFBR3	0.167	Unswitched Memory B|CD16+ NK	0.001	PE		CD40_CD40LG	0.08	Switched Memory B 1|MMP8+ Neu	0.001	PE
Cycling T	XCL1+ NK	40	PE		CTLA4_CD86	0.012	IFN- Non-classical Mono|CD8+ NK-like T	1	NP		TNFRSF13B_TNFSF13	0.14	Switched Memory B 2|CD4+ Tcm	1	NP		CCL3_CCR1	0.02	Platelet|CD8+ Tem	1	NP		CD28_CD80	0	Treg|Classicial Mono	1	NP		TGFB1_TGFBR3	0.177	Unswitched Memory B|CD160+ NK	1	NP		TNFRSF13B_TNFSF13B	0.013	CD4+ Tn 2|Switched Memory B 1	1	NP
Cycling T	Naive B 2	21	PE		CTLA4_CD86	0.013	IFN- Non-classical Mono|CD8+ NK-like T	1	PE		TNFRSF13B_TNFSF13	0.176	Switched Memory B 2|CD4+ Tcm	1	PE		CCL3_CCR1	0.023	Platelet|CD8+ Tem	1	PE		CD28_CD80	0	Treg|Classicial Mono	1	PE		TGFB1_TGFBR3	0.161	Unswitched Memory B|CD160+ NK	0.001	PE		TNFRSF13B_TNFSF13B	0.021	CD4+ Tn 2|Switched Memory B 1	1	PE
Cycling T	IFN- Non-classical Mono	29	PE		CTLA4_CD86	0.069	CD4+ Tcm|CD8+ NK-like T	1	NP		TNFRSF13B_TNFSF13	0.173	Switched Memory B 2|IFN- Non-classical Mono	0.001	NP		CCL3_CCR1	0	Platelet|IFN- Non-classical Mono	1	NP		CD28_CD80	0.117	Treg|Switched Memory B 1	1	NP		TGFB1_TGFBR3	0.182	Unswitched Memory B|CD8+ CTL	1	NP		TNFRSF13B_TNFSF13B	0.013	CD8+ Tn 2|Switched Memory B 1	1	NP
Cycling T	VCAN+ Mono	32	PE		CTLA4_CD86	0.056	CD4+ Tcm|CD8+ NK-like T	1	PE		TNFRSF13B_TNFSF13	0.208	Switched Memory B 2|IFN- Non-classical Mono	1	PE		CCL3_CCR1	0	Platelet|IFN- Non-classical Mono	1	PE		CD28_CD80	0.132	Treg|Switched Memory B 1	0.001	PE		TGFB1_TGFBR3	0.16	Unswitched Memory B|CD8+ CTL	0.001	PE		TNFRSF13B_TNFSF13B	0.022	CD8+ Tn 2|Switched Memory B 1	1	PE
Cycling T	CSF3R+ Neu	31	PE		CTLA4_CD86	0.206	CD8+ CTL|cDC	0.001	NP		TNFRSF13B_TNFSF13	0.2	Switched Memory B 2|pDC	0.001	NP		CCL3_CCR1	0	Platelet|pDC	1	NP		CD28_CD86	0.117	CD4+ Tcm|Classicial Mono	1	NP		TGFB1_TGFBR3	0.202	Unswitched Memory B|CD8+ NK-like T	1	NP		TNFRSF13B_TNFSF13B	0.013	MAIT|Switched Memory B 1	1	NP
Cycling T	Switched Memory B 1	28	PE		CTLA4_CD86	0.165	CD8+ CTL|cDC	1	PE		TNFRSF13B_TNFSF13	0	Switched Memory B 2|pDC	1	PE		CCL3_CCR1	0	Platelet|pDC	1	PE		CD28_CD86	0.2	CD4+ Tcm|Classicial Mono	0.001	PE		TGFB1_TGFBR3	0.181	Unswitched Memory B|CD8+ NK-like T	0.001	PE		TNFRSF13B_TNFSF13B	0	MAIT|Switched Memory B 1	1	PE
Cycling T	Platelet	16	PE		CTLA4_CD86	0.102	CD8+ CTL|IFN- Non-classical Mono	0.001	NP		TNFRSF13B_TNFSF13	0.142	Switched Memory B 2|Platelet	1	NP		CCL3_CCR1	0	Switched Memory B 2|Classicial Mono	1	NP		CD28_CD86	0.12	CD4+ Tcm|Switched Memory B 1	1	NP		TGFB1_TGFBR3	0.133	Unswitched Memory B|CD8+ Tem	1	NP		TNFRSF13B_TNFSF13B	0.01	Treg|Switched Memory B 1	1	NP
Cycling T	Plasma	9	PE		CTLA4_CD86	0.131	CD8+ CTL|IFN- Non-classical Mono	1	PE		TNFRSF13B_TNFSF13	0.172	Switched Memory B 2|Platelet	1	PE		CCL3_CCR1	0.109	Switched Memory B 2|Classicial Mono	1	PE		CD28_CD86	0.146	CD4+ Tcm|Switched Memory B 1	0.001	PE		TGFB1_TGFBR3	0.129	Unswitched Memory B|CD8+ Tem	0.001	PE		TNFRSF13B_TNFSF13B	0	Treg|Switched Memory B 1	1	PE
Cycling T	cDC	27	PE		CTLA4_CD86	0.108	CD8+ CTL|Switched Memory B 2	0.001	NP		TNFRSF13B_TNFSF13	0.13	Unswitched Memory B|CD4+ Tcm	1	NP		CCL5_CCR1	1.473	CD16+ NK|Classicial Mono	1	NP		CD28_CD86	0.089	CD4+ Tn 1|Classicial Mono	1	NP		TGFB1_TGFBR3	0.138	Unswitched Memory B|MAIT	1	NP		TNFRSF13B_TNFSF13B	0.177	Switched Memory B 1|MMP8+ Neu	1	NP
Cycling T	Switched Memory B 2	19	PE		CTLA4_CD86	0.08	CD8+ CTL|Switched Memory B 2	1	PE		TNFRSF13B_TNFSF13	0.137	Unswitched Memory B|CD4+ Tcm	1	PE		CCL5_CCR1	1.462	CD16+ NK|Classicial Mono	1	PE		CD28_CD86	0.176	CD4+ Tn 1|Classicial Mono	0.001	PE		TGFB1_TGFBR3	0.126	Unswitched Memory B|MAIT	0.001	PE		TNFRSF13B_TNFSF13B	0.279	Switched Memory B 1|MMP8+ Neu	0.001	PE
Cycling T	Naive B 3	16	PE		CTLA4_CD86	0.191	CD8+ Tem|cDC	1	NP		TNFRSF13B_TNFSF13	0.163	Unswitched Memory B|IFN- Non-classical Mono	0.001	NP		CCL5_CCR1	0.524	CD4+ Tcm|Classicial Mono	0.001	NP		CD28_CD86	0.092	CD4+ Tn 1|Switched Memory B 1	1	NP		TGFB1_TGFBR3	0.121	Unswitched Memory B|XCL1+ NK	1	NP
Cycling T	pDC	12	PE		CTLA4_CD86	0.144	CD8+ Tem|cDC	1	PE		TNFRSF13B_TNFSF13	0.169	Unswitched Memory B|IFN- Non-classical Mono	1	PE		CCL5_CCR1	0.293	CD4+ Tcm|Classicial Mono	1	PE		CD28_CD86	0.122	CD4+ Tn 1|Switched Memory B 1	0.001	PE		TGFB1_TGFBR3	0.092	Unswitched Memory B|XCL1+ NK	0.001	PE
Cycling T	MMP8+ Neu	35	PE		CTLA4_CD86	0.088	CD8+ Tem|IFN- IFN- Non-classical Mono	1	NP		TNFRSF13B_TNFSF13	0.19	Unswitched Memory B|pDC	0.001	NP		CCL5_CCR1	1.326	CD8+ NK-like T|Classicial Mono	1	NP		CD28_CD86	0.082	CD4+ Tn 2|Classicial Mono	1	NP		TGFB1_TGFBR3	0.101	XCL1+ NK|Classicial Mono	1	NP
Treg	Cycling T	27	PE		CTLA4_CD86	0.11	CD8+ Tem|IFN- IFN- Non-classical Mono	1	PE		TNFRSF13B_TNFSF13	0	Unswitched Memory B|pDC	1	PE		CCL5_CCR1	1.337	CD8+ NK-like T|Classicial Mono	1	PE		CD28_CD86	0.134	CD4+ Tn 2|Classicial Mono	0.001	PE		TGFB1_TGFBR3	0.094	XCL1+ NK|Classicial Mono	1	PE
Treg	Treg	9	PE		CTLA4_CD86	0.093	CD8+ Tem|Switched Memory B 2	1	NP		TNFRSF13B_TNFSF13	0.132	Unswitched Memory B|Platelet	1	NP		CCL5_CCR1	0.623	cDC|Classicial Mono	0.001	NP		CD28_CD86	0.085	CD4+ Tn 2|Switched Memory B 1	1	NP		TGFB1_TGFBR3	0	XCL1+ NK|MMP8+ Neu	1	NP
Treg	CD4+ Tcm	16	PE		CTLA4_CD86	0.059	CD8+ Tem|Switched Memory B 2	1	PE		TNFRSF13B_TNFSF13	0.134	Unswitched Memory B|Platelet	1	PE		CCL5_CCR1	0.334	cDC|Classicial Mono	1	PE		CD28_CD86	0.08	CD4+ Tn 2|Switched Memory B 1	0.001	PE		TGFB1_TGFBR3	0	XCL1+ NK|MMP8+ Neu	1	PE
Treg	CD8+ CTL	13	PE		HLA-E_KLRC1	1.253	IFN- Non-classical Mono|CD160+ NK	0.001	NP		TNFRSF13B_TNFSF13B	0.052	Naive B 1|CD4+ Tcm	1	NP		CCL5_CCR1	0	cDC|IFN- Non-classical Mono	1	NP		CD28_CD86	0.082	CD8+ Tn 1|Classicial Mono	1	NP		TGFB1_TGFBR3	0.122	CD160+ NK|Switched Memory B 1	1	NP
Treg	MAIT	16	PE		HLA-E_KLRC1	1.053	IFN- Non-classical Mono|CD160+ NK	1	PE		TNFRSF13B_TNFSF13B	0.023	Naive B 1|CD4+ Tcm	1	PE		CCL5_CCR1	0	cDC|IFN- Non-classical Mono	1	PE		CD28_CD86	0.152	CD8+ Tn 1|Classicial Mono	0.001	PE		TGFB1_TGFBR3	0.102	CD160+ NK|Switched Memory B 1	1	PE
Treg	Mast	20	PE		HLA-E_KLRC1	1.281	IFN- Non-classical Mono|CD8+ NK-like T	0.001	NP		TNFRSF13B_TNFSF13B	0.177	Switched Memory B 2|CD4+ Tcm	0.001	NP		CCL5_CCR1	0	cDC|Unswitched Memory B	1	NP		CD28_CD86	0.086	CD8+ Tn 1|Switched Memory B 1	1	NP		TGFB1_TGFBR3	0.128	CD160+ NK|Switched Memory B 2	1	NP
Treg	IFN+ Non-classical Mono	37	PE		HLA-E_KLRC1	1.04	IFN- Non-classical Mono|CD8+ NK-like T	1	PE		TNFRSF13B_TNFSF13B	0.183	Switched Memory B 2|CD4+ Tcm	1	PE		CCL5_CCR1	0.242	cDC|Unswitched Memory B	1	PE		CD28_CD86	0.098	CD8+ Tn 1|Switched Memory B 1	0.001	PE		TGFB1_TGFBR3	0.093	CD160+ NK|Switched Memory B 2	1	PE
Treg	CD4+ Tn 2	12	PE		HLA-E_KLRC1	1.243	CD4+ Tcm|CD8+ NK-like T	0.001	NP		TNFRSF13B_TNFSF13B	0.259	Switched Memory B 2|IFN- Non-classical Mono	1	NP		CCL5_CCR1	0.711	pDC|Classicial Mono	0.001	NP		CD28_CD86	0.069	CD8+ Tn 2|Classicial Mono	1	NP		TGFB1_TGFbeta receptor1	0.117	γδT|IFN+ Non-classical Mono	1	NP
Treg	CD160+ NK	23	PE		HLA-E_KLRC1	1.098	CD4+ Tcm|CD8+ NK-like T	1	PE		TNFRSF13B_TNFSF13B	0.29	Switched Memory B 2|IFN- Non-classical Mono	1	PE		CCL5_CCR1	0.366	pDC|Classicial Mono	1	PE		CD28_CD86	0.142	CD8+ Tn 2|Classicial Mono	0.001	PE		TGFB1_TGFbeta receptor1	0.079	γδT|IFN+ Non-classical Mono	0.001	PE
Treg	CD4+ Tm	17	PE		HLA-E_KLRC1	1.204	CD8+ CTL|cDC	1	NP		TNFRSF13B_TNFSF13B	0.258	Switched Memory B 2|pDC	0.001	NP		CCL5_CCR1	0	pDC|IFN- Non-classical Mono	1	NP		CD28_CD86	0.072	CD8+ Tn 2|Switched Memory B 1	1	NP		TGFB1_TGFbeta receptor1	0.119	CD16+ NK|IFN+ Non-classical Mono	1	NP
Treg	Unswitched Memory B	12	PE		HLA-E_KLRC1	0	CD8+ CTL|cDC	1	PE		TNFRSF13B_TNFSF13B	0.201	Switched Memory B 2|pDC	1	PE		CCL5_CCR1	0	pDC|IFN- Non-classical Mono	1	PE		CD28_CD86	0.088	CD8+ Tn 2|Switched Memory B 1	0.001	PE		TGFB1_TGFbeta receptor1	0.122	CD16+ NK|IFN+ Non-classical Mono	0.001	PE
Treg	CD4+ Tn 1	11	PE		HLA-E_KLRC1	1.203	CD8+ CTL|IFN- Non-classical Mono	1	NP		TNFRSF13B_TNFSF13B	0.178	Switched Memory B 2|Platelet	0.001	NP		CCL5_CCR1	0	pDC|Switched Memory B 2	1	NP		CD28_CD86	0.13	Treg|Classicial Mono	1	NP		TGFB1_TGFbeta receptor1	0.131	CD160+ NK|IFN+ Non-classical Mono	1	NP
Treg	CD8+ Tn 1	10	PE		HLA-E_KLRC1	0	CD8+ CTL|IFN- Non-classical Mono	1	PE		TNFRSF13B_TNFSF13B	0.218	Switched Memory B 2|Platelet	1	PE		CCL5_CCR1	0	pDC|Switched Memory B 2	1	PE		CD28_CD86	0.165	Treg|Classicial Mono	0.001	PE		TGFB1_TGFbeta receptor1	0.123	CD160+ NK|IFN+ Non-classical Mono	0.001	PE
Treg	Classical Mono	32	PE		HLA-E_KLRC1	1.201	CD8+ CTL|Switched Memory B 2	1	NP		TNFRSF13B_TNFSF13B	0.167	Unswitched Memory B|CD4+ Tcm	0.001	NP		CCL5_CCR1	1.142	Platelet|CD8+ NK-like T	1	NP		CD28_CD86	0.134	Treg|Switched Memory B 1	1	NP		TGFB1_TGFbeta receptor1	0.103	CD8+ CTL|IFN+ Non-classical Mono	1	NP
Treg	CD8+ Tn 2	15	PE		HLA-E_KLRC1	0	CD8+ CTL|Switched Memory B 2	1	PE		TNFRSF13B_TNFSF13B	0.145	Unswitched Memory B|CD4+ Tcm	1	PE		CCL5_CCR1	0	Platelet|CD8+ NK-like T	1	PE		CD28_CD86	0.111	Treg|Switched Memory B 1	0.001	PE		TGFB1_TGFbeta receptor1	0.092	CD8+ CTL|IFN+ Non-classical Mono	0.001	PE
Treg	CD8+ Tem	13	PE		HLA-E_KLRC1	1.198	CD8+ Tem|cDC	1	NP		TNFRSF13B_TNFSF13B	0.249	Unswitched Memory B|IFN- Non-classical Mono	1	NP		CCL5_CCR1	1.142	Platelet|CD8+ Tem	1	NP		CTLA4_CD80	0	CD4+ Tcm|Classicial Mono	1	NP		TGFB1_TGFbeta receptor1	0.118	CD8+ NK-like T|IFN+ Non-classical Mono	1	NP
Treg	Naive B 1	9	PE		HLA-E_KLRC1	0	CD8+ Tem|cDC	1	PE		TNFRSF13B_TNFSF13B	0.251	Unswitched Memory B|IFN- Non-classical Mono	1	PE		CCL5_CCR1	0.914	Platelet|CD8+ Tem	1	PE		CTLA4_CD80	0	CD4+ Tcm|Classicial Mono	1	PE		TGFB1_TGFbeta receptor1	0.092	CD8+ NK-like T|IFN+ Non-classical Mono	0.001	PE
Treg	γδT	13	PE		HLA-E_KLRC1	1.198	CD8+ Tem|IFN- Non-classical Mono	1	NP		TNFRSF13B_TNFSF13B	0.248	Unswitched Memory B|pDC	0.001	NP		CCL5_CCR1	0	Platelet|IFN- Non-classical Mono	1	NP		CTLA4_CD80	0.083	CD4+ Tcm|Switched Memory B 1	1	NP		TGFB1_TGFbeta receptor1	0.096	CD8+ Tem|IFN+ Non-classical Mono	1	NP
Treg	CD16+ NK	21	PE		HLA-E_KLRC1	0	CD8+ Tem|IFN- Non-classical Mono	1	PE		TNFRSF13B_TNFSF13B	0.162	Unswitched Memory B|pDC	1	PE		CCL5_CCR1	0	Platelet|IFN- Non-classical Mono	1	PE		CTLA4_CD80	0.114	CD4+ Tcm|Switched Memory B 1	0.001	PE		TGFB1_TGFbeta receptor1	0.082	CD8+ Tem|IFN+ Non-classical Mono	0.001	PE
Treg	CD8+ NK-like T	14	PE		HLA-E_KLRC1	1.196	CD8+ Tem|Switched Memory B 2	1	NP		TNFRSF13B_TNFSF13B	0.168	Unswitched Memory B|Platelet	0.001	NP		CCL5_CCR1	0	Platelet|pDC	1	NP		CTLA4_CD80	0	CD4+ Tn 1|Classicial Mono	1	NP		TGFB1_TGFbeta receptor1	0.13	MAIT|IFN+ Non-classical Mono	1	NP
Treg	XCL1+ NK	33	PE		HLA-E_KLRC1	0	CD8+ Tem|Switched Memory B 2	1	PE		TNFRSF13B_TNFSF13B	0.179	Unswitched Memory B|Platelet	1	PE		CCL5_CCR1	0	Platelet|pDC	1	PE		CTLA4_CD80	0	CD4+ Tn 1|Classicial Mono	1	PE		TGFB1_TGFbeta receptor1	0.112	MAIT|IFN+ Non-classical Mono	0.001	PE
Treg	Naive B 2	15	PE		HLA-E_KLRC2	1.22	IFN- Non-classical Mono|CD160+ NK	0.001	NP								CCL5_CCR1	0.527	Switched Memory B 2|Classicial Mono	0.001	NP		CTLA4_CD80	0.057	CD4+ Tn 1|Switched Memory B 1	1	NP		TGFB1_TGFbeta receptor1	0.093	XCL1+ NK|IFN+ Non-classical Mono	1	NP
Treg	IFN- Non-classical Mono	28	PE		HLA-E_KLRC2	1.067	IFN- Non-classical Mono|CD160+ NK	1	PE								CCL5_CCR1	0.274	Switched Memory B 2|Classicial Mono	1	PE		CTLA4_CD80	0.112	CD4+ Tn 1|Switched Memory B 1	0.001	PE		TGFB1_TGFbeta receptor1	0.127	XCL1+ NK|IFN+ Non-classical Mono	0.001	PE
Treg	VCAN+ Mono	31	PE		HLA-E_KLRC2	1.249	IFN- Non-classical Mono|CD8+ NK-like T	0.001	NP								SELP_SELPLG	0.069	CD16+ NK|Classicial Mono	1	NP		CTLA4_CD80	0	CD4+ Tn 2|Classicial Mono	1	NP		TGFB1_TGFbeta receptor1	0.074	Unswitched Memory B|γδT	1	NP
Treg	CSF3R+ Neu	27	PE		HLA-E_KLRC2	1.029	IFN- Non-classical Mono|CD8+ NK-like T	1	PE								SELP_SELPLG	0	CD16+ NK|Classicial Mono	1	PE		CTLA4_CD80	0	CD4+ Tn 2|Classicial Mono	1	PE		TGFB1_TGFbeta receptor1	0.05	Unswitched Memory B|γδT	1	PE
Treg	Switched Memory B 1	21	PE		HLA-E_KLRC2	1.211	CD4+ Tcm|CD8+ NK-like T	0.001	NP								SELP_SELPLG	0.069	CD4+ Tcm|Classicial Mono	1	NP		CTLA4_CD80	0.042	CD4+ Tn 2|Switched Memory B 1	1	NP		TGFB1_TGFbeta receptor1	0.076	Unswitched Memory B|CD16+ NK	1	NP
Treg	Platelet	7	PE		HLA-E_KLRC2	1.087	CD4+ Tcm|CD8+ NK-like T	1	PE								SELP_SELPLG	0	CD4+ Tcm|Classicial Mono	1	PE		CTLA4_CD80	0.073	CD4+ Tn 2|Switched Memory B 1	1	PE		TGFB1_TGFbeta receptor1	0.068	Unswitched Memory B|CD16+ NK	1	PE
Treg	Plasma	11	PE		HLA-E_KLRC2	1.202	CD8+ CTL|cDC	1	NP								SELP_SELPLG	0.068	CD8+ NK-like T|Classicial Mono	1	NP		CTLA4_CD80	0	CD8+ Tn 1|Classicial Mono	1	NP		TGFB1_TGFbeta receptor1	0.074	Unswitched Memory B|CD160+ NK	1	NP
Treg	cDC	30	PE		HLA-E_KLRC2	0	CD8+ CTL|cDC	1	PE								SELP_SELPLG	0	CD8+ NK-like T|Classicial Mono	1	PE		CTLA4_CD80	0	CD8+ Tn 1|Classicial Mono	1	PE		TGFB1_TGFbeta receptor1	0.058	Unswitched Memory B|CD160+ NK	1	PE
Treg	Switched Memory B 2	13	PE		HLA-E_KLRC2	1.198	CD8+ CTL|IFN- Non-classical Mono	1	NP								SELP_SELPLG	0.072	cDC|Classicial Mono	1	NP		CTLA4_CD80	0.039	CD8+ Tn 1|Switched Memory B 1	1	NP		TGFB1_TGFbeta receptor1	0.067	Unswitched Memory B|CD8+ CTL	1	NP
Treg	Naive B 3	18	PE		HLA-E_KLRC2	0	CD8+ CTL|IFN- Non-classical Mono	1	PE								SELP_SELPLG	0	cDC|Classicial Mono	1	PE		CTLA4_CD80	0.085	CD8+ Tn 1|Switched Memory B 1	1	PE		TGFB1_TGFbeta receptor1	0.06	Unswitched Memory B|CD8+ CTL	1	PE
Treg	pDC	13	PE		HLA-E_KLRC2	0	CD8+ CTL|Switched Memory B 2	1	NP								SELP_SELPLG	0.183	cDC|IFN- Non-classical Mono	1	NP		CTLA4_CD80	0	CD8+ Tn 2|Classicial Mono	1	NP		TGFB1_TGFbeta receptor1	0.076	Unswitched Memory B|CD8+ NK-like T	1	NP
Treg	MMP8+ Neu	34	PE		HLA-E_KLRC2	0	CD8+ CTL|Switched Memory B 2	1	PE								SELP_SELPLG	0	cDC|IFN- Non-classical Mono	1	PE		CTLA4_CD80	0	CD8+ Tn 2|Classicial Mono	1	PE		TGFB1_TGFbeta receptor1	0.069	Unswitched Memory B|CD8+ NK-like T	1	PE
CD4+ Tcm	Cycling T	25	PE		HLA-E_KLRC2	1.197	CD8+ Tem|cDC	1	NP								SELP_SELPLG	0.047	cDC|Unswitched Memory B	1	NP		CTLA4_CD80	0.026	CD8+ Tn 2|Switched Memory B 1	1	NP		TGFB1_TGFbeta receptor1	0.057	Unswitched Memory B|CD8+ Tem	1	NP
CD4+ Tcm	Treg	16	PE		HLA-E_KLRC2	0	CD8+ Tem|cDC	1	PE								SELP_SELPLG	0	cDC|Unswitched Memory B	1	PE		CTLA4_CD80	0.069	CD8+ Tn 2|Switched Memory B 1	1	PE		TGFB1_TGFbeta receptor1	0.054	Unswitched Memory B|CD8+ Tem	1	PE
CD4+ Tcm	CD4+ Tcm	6	PE		HLA-E_KLRC2	1.193	CD8+ Tem|IFN- Non-classical Mono	1	NP								SELP_SELPLG	0.069	pDC|Classicial Mono	1	NP		CTLA4_CD80	0	Treg|Classicial Mono	1	NP		TGFB1_TGFbeta receptor1	0.06	Unswitched Memory B|MAIT	1	NP
CD4+ Tcm	CD8+ CTL	14	PE		HLA-E_KLRC2	0	CD8+ Tem|IFN- Non-classical Mono	1	PE								SELP_SELPLG	0	pDC|Classicial Mono	1	PE		CTLA4_CD80	0	Treg|Classicial Mono	1	PE		TGFB1_TGFbeta receptor1	0.053	Unswitched Memory B|MAIT	1	PE
CD4+ Tcm	MAIT	12	PE		HLA-E_KLRC2	0	CD8+ Tem|Switched Memory B 2	1	NP								SELP_SELPLG	0.18	pDC|IFN- Non-classical Mono	1	NP		CTLA4_CD80	0.215	Treg|Switched Memory B 1	1	NP		TGFB1_TGFbeta receptor1	0.058	Unswitched Memory B|XCL1+ NK	1	NP
CD4+ Tcm	Mast	18	PE		HLA-E_KLRC2	0	CD8+ Tem|Switched Memory B 2	1	PE								SELP_SELPLG	0	pDC|IFN- Non-classical Mono	1	PE		CTLA4_CD80	0.194	Treg|Switched Memory B 1	0.001	PE		TGFB1_TGFbeta receptor1	0.057	Unswitched Memory B|XCL1+ NK	1	PE
CD4+ Tcm	IFN+ Non-classical Mono	32	PE														SELP_SELPLG	0.027	pDC|Switched Memory B 2	1	NP		CTLA4_CD86	0.096	CD4+ Tcm|Classicial Mono	1	NP		TGFB1_TGFbeta receptor1	0.086	XCL1+ NK|Classicial Mono	1	NP
CD4+ Tcm	CD4+ Tn 2	9	PE														SELP_SELPLG	0	pDC|Switched Memory B 2	1	PE		CTLA4_CD86	0.147	CD4+ Tcm|Classicial Mono	0.001	PE		TGFB1_TGFbeta receptor1	0.098	XCL1+ NK|Classicial Mono	1	PE
CD4+ Tcm	CD160+ NK	22	PE														SELP_SELPLG	0.313	Platelet|CD8+ NK-like T	0.001	NP		CTLA4_CD86	0.1	CD4+ Tcm|Switched Memory B 1	1	NP		TGFB1_TGFbeta receptor1	0.089	XCL1+ NK|MMP8+ Neu	1	NP
CD4+ Tcm	CD4+ Tm	13	PE														SELP_SELPLG	0.151	Platelet|CD8+ NK-like T	1	PE		CTLA4_CD86	0.093	CD4+ Tcm|Switched Memory B 1	0.001	PE		TGFB1_TGFbeta receptor1	0	XCL1+ NK|MMP8+ Neu	1	PE
CD4+ Tcm	Unswitched Memory B	12	PE														SELP_SELPLG	0.252	Platelet|CD8+ Tem	0.001	NP		CTLA4_CD86	0.071	CD4+ Tn 1|Classicial Mono	1	NP		TGFB1_TGFbeta receptor1	0.124	CD160+ NK|Switched Memory B 1	1	NP
CD4+ Tcm	CD4+ Tn 1	8	PE														SELP_SELPLG	0.14	Platelet|CD8+ Tem	1	PE		CTLA4_CD86	0.145	CD4+ Tn 1|Classicial Mono	0.001	PE		TGFB1_TGFbeta receptor1	0.094	CD160+ NK|Switched Memory B 1	1	PE
CD4+ Tcm	CD8+ Tn 1	8	PE														SELP_SELPLG	0.317	Platelet|IFN- Non-classical Mono	0.001	NP		CTLA4_CD86	0.074	CD4+ Tn 1|Switched Memory B 1	1	NP		TGFB1_TGFbeta receptor1	0.127	CD160+ NK|Switched Memory B 2	1	NP
CD4+ Tcm	Classical Mono	30	PE														SELP_SELPLG	0.22	Platelet|IFN- Non-classical Mono	1	PE		CTLA4_CD86	0.091	CD4+ Tn 1|Switched Memory B 1	0.001	PE		TGFB1_TGFbeta receptor1	0	CD160+ NK|Switched Memory B 2	1	PE
CD4+ Tcm	CD8+ Tn 2	11	PE														SELP_SELPLG	0.26	Platelet|pDC	0.001	NP		CTLA4_CD86	0.056	CD4+ Tn 2|Classicial Mono	1	NP		CD94_NKG2A_HLA-E	0.17	γδT|IFN+ Non-classical Mono	0.001	NP
CD4+ Tcm	CD8+ Tem	14	PE														SELP_SELPLG	0.152	Platelet|pDC	1	PE		CTLA4_CD86	0.106	CD4+ Tn 2|Classicial Mono	1	PE		CD94_NKG2A_HLA-E	1.054	γδT|IFN+ Non-classical Mono	1	PE
CD4+ Tcm	Naive B 1	11	PE														SELP_SELPLG	0	Switched Memory B 2|Classicial Mono	1	NP		CTLA4_CD86	0.059	CD4+ Tn 2|Switched Memory B 1	1	NP		CD94_NKG2A_HLA-E	0.193	CD16+ NK|IFN+ Non-classical Mono	1	NP
CD4+ Tcm	γδT	13	PE														SELP_SELPLG	0.125	Switched Memory B 2|Classicial Mono	1	PE		CTLA4_CD86	0.052	CD4+ Tn 2|Switched Memory B 1	1	PE		CD94_NKG2A_HLA-E	1.037	CD16+ NK|IFN+ Non-classical Mono	1	PE
CD4+ Tcm	CD16+ NK	19	PE														FLT3_FLT3LG	0	CD16+ NK|Classicial Mono	1	NP		CTLA4_CD86	0.053	CD8+ Tn 1|Classicial Mono	1	NP		CD94_NKG2A_HLA-E	0.286	CD160+ NK|IFN+ Non-classical Mono	1	NP
CD4+ Tcm	CD8+ NK-like T	16	PE														FLT3_FLT3LG	0	CD16+ NK|Classicial Mono	1	PE		CTLA4_CD86	0.117	CD8+ Tn 1|Classicial Mono	1	PE		CD94_NKG2A_HLA-E	1.034	CD160+ NK|IFN+ Non-classical Mono	1	PE
CD4+ Tcm	XCL1+ NK	29	PE														FLT3_FLT3LG	0	CD4+ Tcm|Classicial Mono	1	NP		CTLA4_CD86	0.056	CD8+ Tn 1|Switched Memory B 1	1	NP		CD94_NKG2A_HLA-E	0.158	CD8+ CTL|IFN+ Non-classical Mono	1	NP
CD4+ Tcm	Naive B 2	13	PE														FLT3_FLT3LG	0	CD4+ Tcm|Classicial Mono	1	PE		CTLA4_CD86	0.063	CD8+ Tn 1|Switched Memory B 1	1	PE		CD94_NKG2A_HLA-E	0.989	CD8+ CTL|IFN+ Non-classical Mono	1	PE
CD4+ Tcm	IFN- Non-classical Mono	25	PE														FLT3_FLT3LG	0.015	CD8+ NK-like T|Classicial Mono	1	NP		CTLA4_CD86	0.04	CD8+ Tn 2|Classicial Mono	1	NP		CD94_NKG2A_HLA-E	0.177	CD8+ NK-like T|IFN+ Non-classical Mono	1	NP
CD4+ Tcm	VCAN+ Mono	29	PE														FLT3_FLT3LG	0	CD8+ NK-like T|Classicial Mono	1	PE		CTLA4_CD86	0.102	CD8+ Tn 2|Classicial Mono	1	PE		CD94_NKG2A_HLA-E	1.022	CD8+ NK-like T|IFN+ Non-classical Mono	1	PE
CD4+ Tcm	CSF3R+ Neu	27	PE														FLT3_FLT3LG	0.136	cDC|Classicial Mono	1	NP		CTLA4_CD86	0.043	CD8+ Tn 2|Switched Memory B 1	1	NP		CD94_NKG2A_HLA-E	0.165	CD8+ Tem|IFN+ Non-classical Mono	1	NP
CD4+ Tcm	Switched Memory B 1	24	PE														FLT3_FLT3LG	0.07	cDC|Classicial Mono	1	PE		CTLA4_CD86	0.048	CD8+ Tn 2|Switched Memory B 1	1	PE		CD94_NKG2A_HLA-E	0.987	CD8+ Tem|IFN+ Non-classical Mono	1	PE
CD4+ Tcm	Platelet	6	PE														FLT3_FLT3LG	0.172	cDC|IFN- Non-classical Mono	0.001	NP		CTLA4_CD86	0.227	Treg|Classicial Mono	0.001	PE		CD94_NKG2A_HLA-E	0.156	MAIT|IFN+ Non-classical Mono	1	NP
CD4+ Tcm	Plasma	9	PE														FLT3_FLT3LG	0.077	cDC|IFN- Non-classical Mono	1	PE		CTLA4_CD86	0.229	Treg|Classicial Mono	1	NP		CD94_NKG2A_HLA-E	1.012	MAIT|IFN+ Non-classical Mono	1	PE
CD4+ Tcm	cDC	28	PE														FLT3_FLT3LG	0.163	cDC|Unswitched Memory B	0.001	NP		CTLA4_CD86	0.173	Treg|Switched Memory B 1	0.001	PE		CD94_NKG2A_HLA-E	0.173	XCL1+ NK|IFN+ Non-classical Mono	0.001	NP
CD4+ Tcm	Switched Memory B 2	14	PE														FLT3_FLT3LG	0.095	cDC|Unswitched Memory B	1	PE		CTLA4_CD86	0.232	Treg|Switched Memory B 1	1	NP		CD94_NKG2A_HLA-E	1.213	XCL1+ NK|IFN+ Non-classical Mono	0.001	PE
CD4+ Tcm	Naive B 3	16	PE														FLT3_FLT3LG	0.062	pDC|Classicial Mono	1	NP								CD94_NKG2A_HLA-E	0.116	Unswitched Memory B|γδT	1	NP
CD4+ Tcm	pDC	11	PE														FLT3_FLT3LG	0	pDC|Classicial Mono	1	PE								CD94_NKG2A_HLA-E	1.155	Unswitched Memory B|γδT	1	PE
CD4+ Tcm	MMP8+ Neu	34	PE														FLT3_FLT3LG	0.098	pDC|IFN- Non-classical Mono	0.001	NP								CD94_NKG2A_HLA-E	0.103	Unswitched Memory B|CD16+ NK	1	NP
CD8+ CTL	Cycling T	28	PE														FLT3_FLT3LG	0	pDC|IFN- Non-classical Mono	1	PE								CD94_NKG2A_HLA-E	1.15	Unswitched Memory B|CD16+ NK	1	PE
CD8+ CTL	Treg	13	PE														FLT3_FLT3LG	0.097	pDC|Switched Memory B 2	0.001	NP								CD94_NKG2A_HLA-E	0.124	Unswitched Memory B|CD160+ NK	1	NP
CD8+ CTL	CD4+ Tcm	14	PE														FLT3_FLT3LG	0	pDC|Switched Memory B 2	1	PE								CD94_NKG2A_HLA-E	1.194	Unswitched Memory B|CD160+ NK	1	PE
CD8+ CTL	CD8+ CTL	5	PE														FLT3_FLT3LG	0	Platelet|CD8+ NK-like T	1	NP								CD94_NKG2A_HLA-E	0.113	Unswitched Memory B|CD8+ CTL	1	NP
CD8+ CTL	MAIT	12	PE														FLT3_FLT3LG	0	Platelet|CD8+ NK-like T	1	PE								CD94_NKG2A_HLA-E	1.163	Unswitched Memory B|CD8+ CTL	1	PE
CD8+ CTL	Mast	17	PE														FLT3_FLT3LG	0	Platelet|CD8+ Tem	1	NP								CD94_NKG2A_HLA-E	0.12	Unswitched Memory B|CD8+ NK-like T	1	NP
CD8+ CTL	IFN+ Non-classical Mono	35	PE														FLT3_FLT3LG	0	Platelet|CD8+ Tem	1	PE								CD94_NKG2A_HLA-E	1.165	Unswitched Memory B|CD8+ NK-like T	1	PE
CD8+ CTL	CD4+ Tn 2	11	PE														FLT3_FLT3LG	0	Platelet|IFN- Non-classical Mono	1	NP								CD94_NKG2A_HLA-E	0.122	Unswitched Memory B|CD8+ Tem	1	NP
CD8+ CTL	CD160+ NK	20	PE														FLT3_FLT3LG	0	Platelet|IFN- Non-classical Mono	1	PE								CD94_NKG2A_HLA-E	1.127	Unswitched Memory B|CD8+ Tem	1	PE
CD8+ CTL	CD4+ Tm	15	PE														FLT3_FLT3LG	0	Platelet|pDC	1	NP								CD94_NKG2A_HLA-E	0.113	Unswitched Memory B|MAIT	1	NP
CD8+ CTL	Unswitched Memory B	15	PE														FLT3_FLT3LG	0	Platelet|pDC	1	PE								CD94_NKG2A_HLA-E	1.14	Unswitched Memory B|MAIT	1	PE
CD8+ CTL	CD4+ Tn 1	10	PE														FLT3_FLT3LG	0	Switched Memory B 2|Classicial Mono	1	NP								CD94_NKG2A_HLA-E	0.113	Unswitched Memory B|XCL1+ NK	1	NP
CD8+ CTL	CD8+ Tn 1	10	PE														FLT3_FLT3LG	0	Switched Memory B 2|Classicial Mono	1	PE								CD94_NKG2A_HLA-E	1.137	Unswitched Memory B|XCL1+ NK	1	PE
CD8+ CTL	Classical Mono	27	PE																										CD94_NKG2A_HLA-E	1.11	XCL1+ NK|Classicial Mono	1	NP
CD8+ CTL	CD8+ Tn 2	13	PE																										CD94_NKG2A_HLA-E	1.072	XCL1+ NK|Classicial Mono	0.001	PE
CD8+ CTL	CD8+ Tem	13	PE																										CD94_NKG2A_HLA-E	1.006	XCL1+ NK|MMP8+ Neu	1	NP
CD8+ CTL	Naive B 1	9	PE																										CD94_NKG2A_HLA-E	0.957	XCL1+ NK|MMP8+ Neu	0.001	PE
CD8+ CTL	γδT	13	PE																										CD94_NKG2A_HLA-E	1.161	CD160+ NK|Switched Memory B 1	1	NP
CD8+ CTL	CD16+ NK	18	PE																										CD94_NKG2A_HLA-E	1.173	CD160+ NK|Switched Memory B 1	0.001	PE
CD8+ CTL	CD8+ NK-like T	13	PE																										CD94_NKG2A_HLA-E	1.155	CD160+ NK|Switched Memory B 2	1	NP
CD8+ CTL	XCL1+ NK	28	PE																										CD94_NKG2A_HLA-E	1.094	CD160+ NK|Switched Memory B 2	0.001	PE
CD8+ CTL	Naive B 2	16	PE
CD8+ CTL	IFN- Non-classical Mono	24	PE
CD8+ CTL	VCAN+ Mono	28	PE
CD8+ CTL	CSF3R+ Neu	28	PE
CD8+ CTL	Switched Memory B 1	18	PE
CD8+ CTL	Platelet	9	PE
CD8+ CTL	Plasma	9	PE
CD8+ CTL	cDC	27	PE
CD8+ CTL	Switched Memory B 2	13	PE
CD8+ CTL	Naive B 3	17	PE
CD8+ CTL	pDC	10	PE
CD8+ CTL	MMP8+ Neu	33	PE
MAIT	Cycling T	28	PE
MAIT	Treg	16	PE
MAIT	CD4+ Tcm	12	PE
MAIT	CD8+ CTL	12	PE
MAIT	MAIT	7	PE
MAIT	Mast	17	PE
MAIT	IFN+ Non-classical Mono	34	PE
MAIT	CD4+ Tn 2	10	PE
MAIT	CD160+ NK	21	PE
MAIT	CD4+ Tm	12	PE
MAIT	Unswitched Memory B	14	PE
MAIT	CD4+ Tn 1	7	PE
MAIT	CD8+ Tn 1	7	PE
MAIT	Classical Mono	27	PE
MAIT	CD8+ Tn 2	13	PE
MAIT	CD8+ Tem	15	PE
MAIT	Naive B 1	9	PE
MAIT	γδT	14	PE
MAIT	CD16+ NK	22	PE
MAIT	CD8+ NK-like T	15	PE
MAIT	XCL1+ NK	29	PE
MAIT	Naive B 2	16	PE
MAIT	IFN- Non-classical Mono	22	PE
MAIT	VCAN+ Mono	27	PE
MAIT	CSF3R+ Neu	29	PE
MAIT	Switched Memory B 1	24	PE
MAIT	Platelet	7	PE
MAIT	Plasma	9	PE
MAIT	cDC	25	PE
MAIT	Switched Memory B 2	13	PE
MAIT	Naive B 3	15	PE
MAIT	pDC	11	PE
MAIT	MMP8+ Neu	34	PE
Mast	Cycling T	20	PE
Mast	Treg	20	PE
Mast	CD4+ Tcm	18	PE
Mast	CD8+ CTL	17	PE
Mast	MAIT	17	PE
Mast	Mast	13	PE
Mast	IFN+ Non-classical Mono	36	PE
Mast	CD4+ Tn 2	17	PE
Mast	CD160+ NK	19	PE
Mast	CD4+ Tm	18	PE
Mast	Unswitched Memory B	18	PE
Mast	CD4+ Tn 1	14	PE
Mast	CD8+ Tn 1	14	PE
Mast	Classical Mono	30	PE
Mast	CD8+ Tn 2	18	PE
Mast	CD8+ Tem	18	PE
Mast	Naive B 1	16	PE
Mast	γδT	17	PE
Mast	CD16+ NK	20	PE
Mast	CD8+ NK-like T	17	PE
Mast	XCL1+ NK	32	PE
Mast	Naive B 2	20	PE
Mast	IFN- Non-classical Mono	33	PE
Mast	VCAN+ Mono	34	PE
Mast	CSF3R+ Neu	36	PE
Mast	Switched Memory B 1	23	PE
Mast	Platelet	14	PE
Mast	Plasma	16	PE
Mast	cDC	32	PE
Mast	Switched Memory B 2	23	PE
Mast	Naive B 3	19	PE
Mast	pDC	20	PE
Mast	MMP8+ Neu	38	PE
IFN+ Non-classical Mono	Cycling T	43	PE
IFN+ Non-classical Mono	Treg	37	PE
IFN+ Non-classical Mono	CD4+ Tcm	32	PE
IFN+ Non-classical Mono	CD8+ CTL	35	PE
IFN+ Non-classical Mono	MAIT	34	PE
IFN+ Non-classical Mono	Mast	36	PE
IFN+ Non-classical Mono	IFN+ Non-classical Mono	28	PE
IFN+ Non-classical Mono	CD4+ Tn 2	25	PE
IFN+ Non-classical Mono	CD160+ NK	44	PE
IFN+ Non-classical Mono	CD4+ Tm	35	PE
IFN+ Non-classical Mono	Unswitched Memory B	28	PE
IFN+ Non-classical Mono	CD4+ Tn 1	26	PE
IFN+ Non-classical Mono	CD8+ Tn 1	22	PE
IFN+ Non-classical Mono	Classical Mono	45	PE
IFN+ Non-classical Mono	CD8+ Tn 2	26	PE
IFN+ Non-classical Mono	CD8+ Tem	34	PE
IFN+ Non-classical Mono	Naive B 1	23	PE
IFN+ Non-classical Mono	γδT	32	PE
IFN+ Non-classical Mono	CD16+ NK	44	PE
IFN+ Non-classical Mono	CD8+ NK-like T	36	PE
IFN+ Non-classical Mono	XCL1+ NK	52	PE
IFN+ Non-classical Mono	Naive B 2	28	PE
IFN+ Non-classical Mono	IFN- Non-classical Mono	46	PE
IFN+ Non-classical Mono	VCAN+ Mono	50	PE
IFN+ Non-classical Mono	CSF3R+ Neu	46	PE
IFN+ Non-classical Mono	Switched Memory B 1	36	PE
IFN+ Non-classical Mono	Platelet	25	PE
IFN+ Non-classical Mono	Plasma	24	PE
IFN+ Non-classical Mono	cDC	48	PE
IFN+ Non-classical Mono	Switched Memory B 2	32	PE
IFN+ Non-classical Mono	Naive B 3	30	PE
IFN+ Non-classical Mono	pDC	27	PE
IFN+ Non-classical Mono	MMP8+ Neu	56	PE
CD4+ Tn 2	Cycling T	21	PE
CD4+ Tn 2	Treg	12	PE
CD4+ Tn 2	CD4+ Tcm	9	PE
CD4+ Tn 2	CD8+ CTL	11	PE
CD4+ Tn 2	MAIT	10	PE
CD4+ Tn 2	Mast	17	PE
CD4+ Tn 2	IFN+ Non-classical Mono	25	PE
CD4+ Tn 2	CD4+ Tn 2	3	PE
CD4+ Tn 2	CD160+ NK	18	PE
CD4+ Tn 2	CD4+ Tm	9	PE
CD4+ Tn 2	Unswitched Memory B	10	PE
CD4+ Tn 2	CD4+ Tn 1	5	PE
CD4+ Tn 2	CD8+ Tn 1	7	PE
CD4+ Tn 2	Classical Mono	22	PE
CD4+ Tn 2	CD8+ Tn 2	10	PE
CD4+ Tn 2	CD8+ Tem	13	PE
CD4+ Tn 2	Naive B 1	9	PE
CD4+ Tn 2	γδT	10	PE
CD4+ Tn 2	CD16+ NK	17	PE
CD4+ Tn 2	CD8+ NK-like T	13	PE
CD4+ Tn 2	XCL1+ NK	25	PE
CD4+ Tn 2	Naive B 2	12	PE
CD4+ Tn 2	IFN- Non-classical Mono	22	PE
CD4+ Tn 2	VCAN+ Mono	24	PE
CD4+ Tn 2	CSF3R+ Neu	22	PE
CD4+ Tn 2	Switched Memory B 1	20	PE
CD4+ Tn 2	Platelet	3	PE
CD4+ Tn 2	Plasma	8	PE
CD4+ Tn 2	cDC	25	PE
CD4+ Tn 2	Switched Memory B 2	13	PE
CD4+ Tn 2	Naive B 3	13	PE
CD4+ Tn 2	pDC	11	PE
CD4+ Tn 2	MMP8+ Neu	26	PE
CD160+ NK	Cycling T	31	PE
CD160+ NK	Treg	23	PE
CD160+ NK	CD4+ Tcm	22	PE
CD160+ NK	CD8+ CTL	20	PE
CD160+ NK	MAIT	21	PE
CD160+ NK	Mast	19	PE
CD160+ NK	IFN+ Non-classical Mono	44	PE
CD160+ NK	CD4+ Tn 2	18	PE
CD160+ NK	CD160+ NK	14	PE
CD160+ NK	CD4+ Tm	19	PE
CD160+ NK	Unswitched Memory B	18	PE
CD160+ NK	CD4+ Tn 1	16	PE
CD160+ NK	CD8+ Tn 1	14	PE
CD160+ NK	Classical Mono	31	PE
CD160+ NK	CD8+ Tn 2	21	PE
CD160+ NK	CD8+ Tem	22	PE
CD160+ NK	Naive B 1	15	PE
CD160+ NK	γδT	24	PE
CD160+ NK	CD16+ NK	26	PE
CD160+ NK	CD8+ NK-like T	23	PE
CD160+ NK	XCL1+ NK	39	PE
CD160+ NK	Naive B 2	21	PE
CD160+ NK	IFN- Non-classical Mono	29	PE
CD160+ NK	VCAN+ Mono	30	PE
CD160+ NK	CSF3R+ Neu	33	PE
CD160+ NK	Switched Memory B 1	29	PE
CD160+ NK	Platelet	17	PE
CD160+ NK	Plasma	14	PE
CD160+ NK	cDC	29	PE
CD160+ NK	Switched Memory B 2	17	PE
CD160+ NK	Naive B 3	20	PE
CD160+ NK	pDC	14	PE
CD160+ NK	MMP8+ Neu	40	PE
CD4+ Tm	Cycling T	24	PE
CD4+ Tm	Treg	17	PE
CD4+ Tm	CD4+ Tcm	13	PE
CD4+ Tm	CD8+ CTL	15	PE
CD4+ Tm	MAIT	12	PE
CD4+ Tm	Mast	18	PE
CD4+ Tm	IFN+ Non-classical Mono	35	PE
CD4+ Tm	CD4+ Tn 2	9	PE
CD4+ Tm	CD160+ NK	19	PE
CD4+ Tm	CD4+ Tm	5	PE
CD4+ Tm	Unswitched Memory B	13	PE
CD4+ Tm	CD4+ Tn 1	6	PE
CD4+ Tm	CD8+ Tn 1	5	PE
CD4+ Tm	Classical Mono	27	PE
CD4+ Tm	CD8+ Tn 2	12	PE
CD4+ Tm	CD8+ Tem	14	PE
CD4+ Tm	Naive B 1	9	PE
CD4+ Tm	γδT	13	PE
CD4+ Tm	CD16+ NK	19	PE
CD4+ Tm	CD8+ NK-like T	14	PE
CD4+ Tm	XCL1+ NK	27	PE
CD4+ Tm	Naive B 2	14	PE
CD4+ Tm	IFN- Non-classical Mono	24	PE
CD4+ Tm	VCAN+ Mono	28	PE
CD4+ Tm	CSF3R+ Neu	28	PE
CD4+ Tm	Switched Memory B 1	20	PE
CD4+ Tm	Platelet	3	PE
CD4+ Tm	Plasma	8	PE
CD4+ Tm	cDC	27	PE
CD4+ Tm	Switched Memory B 2	13	PE
CD4+ Tm	Naive B 3	13	PE
CD4+ Tm	pDC	10	PE
CD4+ Tm	MMP8+ Neu	32	PE
Unswitched Memory B	Cycling T	17	PE
Unswitched Memory B	Treg	12	PE
Unswitched Memory B	CD4+ Tcm	12	PE
Unswitched Memory B	CD8+ CTL	15	PE
Unswitched Memory B	MAIT	14	PE
Unswitched Memory B	Mast	18	PE
Unswitched Memory B	IFN+ Non-classical Mono	28	PE
Unswitched Memory B	CD4+ Tn 2	10	PE
Unswitched Memory B	CD160+ NK	18	PE
Unswitched Memory B	CD4+ Tm	13	PE
Unswitched Memory B	Unswitched Memory B	5	PE
Unswitched Memory B	CD4+ Tn 1	8	PE
Unswitched Memory B	CD8+ Tn 1	8	PE
Unswitched Memory B	Classical Mono	23	PE
Unswitched Memory B	CD8+ Tn 2	13	PE
Unswitched Memory B	CD8+ Tem	15	PE
Unswitched Memory B	Naive B 1	10	PE
Unswitched Memory B	γδT	16	PE
Unswitched Memory B	CD16+ NK	19	PE
Unswitched Memory B	CD8+ NK-like T	16	PE
Unswitched Memory B	XCL1+ NK	25	PE
Unswitched Memory B	Naive B 2	9	PE
Unswitched Memory B	IFN- Non-classical Mono	24	PE
Unswitched Memory B	VCAN+ Mono	25	PE
Unswitched Memory B	CSF3R+ Neu	23	PE
Unswitched Memory B	Switched Memory B 1	14	PE
Unswitched Memory B	Platelet	5	PE
Unswitched Memory B	Plasma	7	PE
Unswitched Memory B	cDC	24	PE
Unswitched Memory B	Switched Memory B 2	8	PE
Unswitched Memory B	Naive B 3	8	PE
Unswitched Memory B	pDC	11	PE
Unswitched Memory B	MMP8+ Neu	31	PE
CD4+ Tn 1	Cycling T	17	PE
CD4+ Tn 1	Treg	11	PE
CD4+ Tn 1	CD4+ Tcm	8	PE
CD4+ Tn 1	CD8+ CTL	10	PE
CD4+ Tn 1	MAIT	7	PE
CD4+ Tn 1	Mast	14	PE
CD4+ Tn 1	IFN+ Non-classical Mono	26	PE
CD4+ Tn 1	CD4+ Tn 2	5	PE
CD4+ Tn 1	CD160+ NK	16	PE
CD4+ Tn 1	CD4+ Tm	6	PE
CD4+ Tn 1	Unswitched Memory B	8	PE
CD4+ Tn 1	CD4+ Tn 1	2	PE
CD4+ Tn 1	CD8+ Tn 1	5	PE
CD4+ Tn 1	Classical Mono	21	PE
CD4+ Tn 1	CD8+ Tn 2	9	PE
CD4+ Tn 1	CD8+ Tem	12	PE
CD4+ Tn 1	Naive B 1	8	PE
CD4+ Tn 1	γδT	9	PE
CD4+ Tn 1	CD16+ NK	14	PE
CD4+ Tn 1	CD8+ NK-like T	13	PE
CD4+ Tn 1	XCL1+ NK	23	PE
CD4+ Tn 1	Naive B 2	9	PE
CD4+ Tn 1	IFN- Non-classical Mono	19	PE
CD4+ Tn 1	VCAN+ Mono	21	PE
CD4+ Tn 1	CSF3R+ Neu	21	PE
CD4+ Tn 1	Switched Memory B 1	17	PE
CD4+ Tn 1	Platelet	3	PE
CD4+ Tn 1	Plasma	7	PE
CD4+ Tn 1	cDC	24	PE
CD4+ Tn 1	Switched Memory B 2	9	PE
CD4+ Tn 1	Naive B 3	11	PE
CD4+ Tn 1	pDC	10	PE
CD4+ Tn 1	MMP8+ Neu	25	PE
CD8+ Tn 1	Cycling T	18	PE
CD8+ Tn 1	Treg	10	PE
CD8+ Tn 1	CD4+ Tcm	8	PE
CD8+ Tn 1	CD8+ CTL	10	PE
CD8+ Tn 1	MAIT	7	PE
CD8+ Tn 1	Mast	14	PE
CD8+ Tn 1	IFN+ Non-classical Mono	22	PE
CD8+ Tn 1	CD4+ Tn 2	7	PE
CD8+ Tn 1	CD160+ NK	14	PE
CD8+ Tn 1	CD4+ Tm	5	PE
CD8+ Tn 1	Unswitched Memory B	8	PE
CD8+ Tn 1	CD4+ Tn 1	5	PE
CD8+ Tn 1	CD8+ Tn 1	2	PE
CD8+ Tn 1	Classical Mono	18	PE
CD8+ Tn 1	CD8+ Tn 2	9	PE
CD8+ Tn 1	CD8+ Tem	12	PE
CD8+ Tn 1	Naive B 1	7	PE
CD8+ Tn 1	γδT	12	PE
CD8+ Tn 1	CD16+ NK	14	PE
CD8+ Tn 1	CD8+ NK-like T	11	PE
CD8+ Tn 1	XCL1+ NK	23	PE
CD8+ Tn 1	Naive B 2	10	PE
CD8+ Tn 1	IFN- Non-classical Mono	16	PE
CD8+ Tn 1	VCAN+ Mono	18	PE
CD8+ Tn 1	CSF3R+ Neu	20	PE
CD8+ Tn 1	Switched Memory B 1	17	PE
CD8+ Tn 1	Platelet	3	PE
CD8+ Tn 1	Plasma	6	PE
CD8+ Tn 1	cDC	20	PE
CD8+ Tn 1	Switched Memory B 2	8	PE
CD8+ Tn 1	Naive B 3	10	PE
CD8+ Tn 1	pDC	9	PE
CD8+ Tn 1	MMP8+ Neu	23	PE
Classical Mono	Cycling T	33	PE
Classical Mono	Treg	32	PE
Classical Mono	CD4+ Tcm	30	PE
Classical Mono	CD8+ CTL	27	PE
Classical Mono	MAIT	27	PE
Classical Mono	Mast	30	PE
Classical Mono	IFN+ Non-classical Mono	45	PE
Classical Mono	CD4+ Tn 2	22	PE
Classical Mono	CD160+ NK	31	PE
Classical Mono	CD4+ Tm	27	PE
Classical Mono	Unswitched Memory B	23	PE
Classical Mono	CD4+ Tn 1	21	PE
Classical Mono	CD8+ Tn 1	18	PE
Classical Mono	Classical Mono	21	PE
Classical Mono	CD8+ Tn 2	22	PE
Classical Mono	CD8+ Tem	28	PE
Classical Mono	Naive B 1	19	PE
Classical Mono	γδT	22	PE
Classical Mono	CD16+ NK	26	PE
Classical Mono	CD8+ NK-like T	24	PE
Classical Mono	XCL1+ NK	42	PE
Classical Mono	Naive B 2	25	PE
Classical Mono	IFN- Non-classical Mono	35	PE
Classical Mono	VCAN+ Mono	40	PE
Classical Mono	CSF3R+ Neu	45	PE
Classical Mono	Switched Memory B 1	29	PE
Classical Mono	Platelet	18	PE
Classical Mono	Plasma	26	PE
Classical Mono	cDC	36	PE
Classical Mono	Switched Memory B 2	28	PE
Classical Mono	Naive B 3	24	PE
Classical Mono	pDC	24	PE
Classical Mono	MMP8+ Neu	53	PE
CD8+ Tn 2	Cycling T	24	PE
CD8+ Tn 2	Treg	15	PE
CD8+ Tn 2	CD4+ Tcm	11	PE
CD8+ Tn 2	CD8+ CTL	13	PE
CD8+ Tn 2	MAIT	13	PE
CD8+ Tn 2	Mast	18	PE
CD8+ Tn 2	IFN+ Non-classical Mono	26	PE
CD8+ Tn 2	CD4+ Tn 2	10	PE
CD8+ Tn 2	CD160+ NK	21	PE
CD8+ Tn 2	CD4+ Tm	12	PE
CD8+ Tn 2	Unswitched Memory B	13	PE
CD8+ Tn 2	CD4+ Tn 1	9	PE
CD8+ Tn 2	CD8+ Tn 1	9	PE
CD8+ Tn 2	Classical Mono	22	PE
CD8+ Tn 2	CD8+ Tn 2	6	PE
CD8+ Tn 2	CD8+ Tem	14	PE
CD8+ Tn 2	Naive B 1	10	PE
CD8+ Tn 2	γδT	13	PE
CD8+ Tn 2	CD16+ NK	21	PE
CD8+ Tn 2	CD8+ NK-like T	16	PE
CD8+ Tn 2	XCL1+ NK	30	PE
CD8+ Tn 2	Naive B 2	14	PE
CD8+ Tn 2	IFN- Non-classical Mono	22	PE
CD8+ Tn 2	VCAN+ Mono	24	PE
CD8+ Tn 2	CSF3R+ Neu	23	PE
CD8+ Tn 2	Switched Memory B 1	22	PE
CD8+ Tn 2	Platelet	6	PE
CD8+ Tn 2	Plasma	8	PE
CD8+ Tn 2	cDC	23	PE
CD8+ Tn 2	Switched Memory B 2	12	PE
CD8+ Tn 2	Naive B 3	17	PE
CD8+ Tn 2	pDC	10	PE
CD8+ Tn 2	MMP8+ Neu	29	PE
CD8+ Tem	Cycling T	29	PE
CD8+ Tem	Treg	13	PE
CD8+ Tem	CD4+ Tcm	14	PE
CD8+ Tem	CD8+ CTL	13	PE
CD8+ Tem	MAIT	15	PE
CD8+ Tem	Mast	18	PE
CD8+ Tem	IFN+ Non-classical Mono	34	PE
CD8+ Tem	CD4+ Tn 2	13	PE
CD8+ Tem	CD160+ NK	22	PE
CD8+ Tem	CD4+ Tm	14	PE
CD8+ Tem	Unswitched Memory B	15	PE
CD8+ Tem	CD4+ Tn 1	12	PE
CD8+ Tem	CD8+ Tn 1	12	PE
CD8+ Tem	Classical Mono	28	PE
CD8+ Tem	CD8+ Tn 2	14	PE
CD8+ Tem	CD8+ Tem	7	PE
CD8+ Tem	Naive B 1	10	PE
CD8+ Tem	γδT	15	PE
CD8+ Tem	CD16+ NK	20	PE
CD8+ Tem	CD8+ NK-like T	16	PE
CD8+ Tem	XCL1+ NK	29	PE
CD8+ Tem	Naive B 2	17	PE
CD8+ Tem	IFN- Non-classical Mono	21	PE
CD8+ Tem	VCAN+ Mono	24	PE
CD8+ Tem	CSF3R+ Neu	26	PE
CD8+ Tem	Switched Memory B 1	20	PE
CD8+ Tem	Platelet	10	PE
CD8+ Tem	Plasma	9	PE
CD8+ Tem	cDC	26	PE
CD8+ Tem	Switched Memory B 2	13	PE
CD8+ Tem	Naive B 3	16	PE
CD8+ Tem	pDC	9	PE
CD8+ Tem	MMP8+ Neu	32	PE
Naive B 1	Cycling T	11	PE
Naive B 1	Treg	9	PE
Naive B 1	CD4+ Tcm	11	PE
Naive B 1	CD8+ CTL	9	PE
Naive B 1	MAIT	9	PE
Naive B 1	Mast	16	PE
Naive B 1	IFN+ Non-classical Mono	23	PE
Naive B 1	CD4+ Tn 2	9	PE
Naive B 1	CD160+ NK	15	PE
Naive B 1	CD4+ Tm	9	PE
Naive B 1	Unswitched Memory B	10	PE
Naive B 1	CD4+ Tn 1	8	PE
Naive B 1	CD8+ Tn 1	7	PE
Naive B 1	Classical Mono	19	PE
Naive B 1	CD8+ Tn 2	10	PE
Naive B 1	CD8+ Tem	10	PE
Naive B 1	Naive B 1	4	PE
Naive B 1	γδT	10	PE
Naive B 1	CD16+ NK	14	PE
Naive B 1	CD8+ NK-like T	13	PE
Naive B 1	XCL1+ NK	22	PE
Naive B 1	Naive B 2	11	PE
Naive B 1	IFN- Non-classical Mono	20	PE
Naive B 1	VCAN+ Mono	19	PE
Naive B 1	CSF3R+ Neu	15	PE
Naive B 1	Switched Memory B 1	11	PE
Naive B 1	Platelet	5	PE
Naive B 1	Plasma	6	PE
Naive B 1	cDC	19	PE
Naive B 1	Switched Memory B 2	8	PE
Naive B 1	Naive B 3	10	PE
Naive B 1	pDC	9	PE
Naive B 1	MMP8+ Neu	23	PE
γδT	Cycling T	27	PE
γδT	Treg	13	PE
γδT	CD4+ Tcm	13	PE
γδT	CD8+ CTL	13	PE
γδT	MAIT	14	PE
γδT	Mast	17	PE
γδT	IFN+ Non-classical Mono	32	PE
γδT	CD4+ Tn 2	10	PE
γδT	CD160+ NK	24	PE
γδT	CD4+ Tm	13	PE
γδT	Unswitched Memory B	16	PE
γδT	CD4+ Tn 1	9	PE
γδT	CD8+ Tn 1	12	PE
γδT	Classical Mono	22	PE
γδT	CD8+ Tn 2	13	PE
γδT	CD8+ Tem	15	PE
γδT	Naive B 1	10	PE
γδT	γδT	7	PE
γδT	CD16+ NK	21	PE
γδT	CD8+ NK-like T	15	PE
γδT	XCL1+ NK	30	PE
γδT	Naive B 2	18	PE
γδT	IFN- Non-classical Mono	22	PE
γδT	VCAN+ Mono	22	PE
γδT	CSF3R+ Neu	26	PE
γδT	Switched Memory B 1	23	PE
γδT	Platelet	11	PE
γδT	Plasma	9	PE
γδT	cDC	23	PE
γδT	Switched Memory B 2	14	PE
γδT	Naive B 3	14	PE
γδT	pDC	10	PE
γδT	MMP8+ Neu	32	PE
CD16+ NK	Cycling T	31	PE
CD16+ NK	Treg	21	PE
CD16+ NK	CD4+ Tcm	19	PE
CD16+ NK	CD8+ CTL	18	PE
CD16+ NK	MAIT	22	PE
CD16+ NK	Mast	20	PE
CD16+ NK	IFN+ Non-classical Mono	44	PE
CD16+ NK	CD4+ Tn 2	17	PE
CD16+ NK	CD160+ NK	26	PE
CD16+ NK	CD4+ Tm	19	PE
CD16+ NK	Unswitched Memory B	19	PE
CD16+ NK	CD4+ Tn 1	14	PE
CD16+ NK	CD8+ Tn 1	14	PE
CD16+ NK	Classical Mono	26	PE
CD16+ NK	CD8+ Tn 2	21	PE
CD16+ NK	CD8+ Tem	20	PE
CD16+ NK	Naive B 1	14	PE
CD16+ NK	γδT	21	PE
CD16+ NK	CD16+ NK	12	PE
CD16+ NK	CD8+ NK-like T	22	PE
CD16+ NK	XCL1+ NK	35	PE
CD16+ NK	Naive B 2	23	PE
CD16+ NK	IFN- Non-classical Mono	29	PE
CD16+ NK	VCAN+ Mono	27	PE
CD16+ NK	CSF3R+ Neu	26	PE
CD16+ NK	Switched Memory B 1	22	PE
CD16+ NK	Platelet	15	PE
CD16+ NK	Plasma	13	PE
CD16+ NK	cDC	28	PE
CD16+ NK	Switched Memory B 2	12	PE
CD16+ NK	Naive B 3	21	PE
CD16+ NK	pDC	13	PE
CD16+ NK	MMP8+ Neu	36	PE
CD8+ NK-like T	Cycling T	30	PE
CD8+ NK-like T	Treg	14	PE
CD8+ NK-like T	CD4+ Tcm	16	PE
CD8+ NK-like T	CD8+ CTL	13	PE
CD8+ NK-like T	MAIT	15	PE
CD8+ NK-like T	Mast	17	PE
CD8+ NK-like T	IFN+ Non-classical Mono	36	PE
CD8+ NK-like T	CD4+ Tn 2	13	PE
CD8+ NK-like T	CD160+ NK	23	PE
CD8+ NK-like T	CD4+ Tm	14	PE
CD8+ NK-like T	Unswitched Memory B	16	PE
CD8+ NK-like T	CD4+ Tn 1	13	PE
CD8+ NK-like T	CD8+ Tn 1	11	PE
CD8+ NK-like T	Classical Mono	24	PE
CD8+ NK-like T	CD8+ Tn 2	16	PE
CD8+ NK-like T	CD8+ Tem	16	PE
CD8+ NK-like T	Naive B 1	13	PE
CD8+ NK-like T	γδT	15	PE
CD8+ NK-like T	CD16+ NK	22	PE
CD8+ NK-like T	CD8+ NK-like T	8	PE
CD8+ NK-like T	XCL1+ NK	30	PE
CD8+ NK-like T	Naive B 2	19	PE
CD8+ NK-like T	IFN- Non-classical Mono	23	PE
CD8+ NK-like T	VCAN+ Mono	25	PE
CD8+ NK-like T	CSF3R+ Neu	26	PE
CD8+ NK-like T	Switched Memory B 1	21	PE
CD8+ NK-like T	Platelet	13	PE
CD8+ NK-like T	Plasma	12	PE
CD8+ NK-like T	cDC	25	PE
CD8+ NK-like T	Switched Memory B 2	14	PE
CD8+ NK-like T	Naive B 3	21	PE
CD8+ NK-like T	pDC	11	PE
CD8+ NK-like T	MMP8+ Neu	39	PE
XCL1+ NK	Cycling T	40	PE
XCL1+ NK	Treg	33	PE
XCL1+ NK	CD4+ Tcm	29	PE
XCL1+ NK	CD8+ CTL	28	PE
XCL1+ NK	MAIT	29	PE
XCL1+ NK	Mast	32	PE
XCL1+ NK	IFN+ Non-classical Mono	52	PE
XCL1+ NK	CD4+ Tn 2	25	PE
XCL1+ NK	CD160+ NK	39	PE
XCL1+ NK	CD4+ Tm	27	PE
XCL1+ NK	Unswitched Memory B	25	PE
XCL1+ NK	CD4+ Tn 1	23	PE
XCL1+ NK	CD8+ Tn 1	23	PE
XCL1+ NK	Classical Mono	42	PE
XCL1+ NK	CD8+ Tn 2	30	PE
XCL1+ NK	CD8+ Tem	29	PE
XCL1+ NK	Naive B 1	22	PE
XCL1+ NK	γδT	30	PE
XCL1+ NK	CD16+ NK	35	PE
XCL1+ NK	CD8+ NK-like T	30	PE
XCL1+ NK	XCL1+ NK	28	PE
XCL1+ NK	Naive B 2	31	PE
XCL1+ NK	IFN- Non-classical Mono	40	PE
XCL1+ NK	VCAN+ Mono	45	PE
XCL1+ NK	CSF3R+ Neu	34	PE
XCL1+ NK	Switched Memory B 1	34	PE
XCL1+ NK	Platelet	20	PE
XCL1+ NK	Plasma	18	PE
XCL1+ NK	cDC	40	PE
XCL1+ NK	Switched Memory B 2	25	PE
XCL1+ NK	Naive B 3	32	PE
XCL1+ NK	pDC	19	PE
XCL1+ NK	MMP8+ Neu	55	PE
Naive B 2	Cycling T	21	PE
Naive B 2	Treg	15	PE
Naive B 2	CD4+ Tcm	13	PE
Naive B 2	CD8+ CTL	16	PE
Naive B 2	MAIT	16	PE
Naive B 2	Mast	20	PE
Naive B 2	IFN+ Non-classical Mono	28	PE
Naive B 2	CD4+ Tn 2	12	PE
Naive B 2	CD160+ NK	21	PE
Naive B 2	CD4+ Tm	14	PE
Naive B 2	Unswitched Memory B	9	PE
Naive B 2	CD4+ Tn 1	9	PE
Naive B 2	CD8+ Tn 1	10	PE
Naive B 2	Classical Mono	25	PE
Naive B 2	CD8+ Tn 2	14	PE
Naive B 2	CD8+ Tem	17	PE
Naive B 2	Naive B 1	11	PE
Naive B 2	γδT	18	PE
Naive B 2	CD16+ NK	23	PE
Naive B 2	CD8+ NK-like T	19	PE
Naive B 2	XCL1+ NK	31	PE
Naive B 2	Naive B 2	4	PE
Naive B 2	IFN- Non-classical Mono	26	PE
Naive B 2	VCAN+ Mono	26	PE
Naive B 2	CSF3R+ Neu	21	PE
Naive B 2	Switched Memory B 1	14	PE
Naive B 2	Platelet	6	PE
Naive B 2	Plasma	7	PE
Naive B 2	cDC	24	PE
Naive B 2	Switched Memory B 2	8	PE
Naive B 2	Naive B 3	11	PE
Naive B 2	pDC	12	PE
Naive B 2	MMP8+ Neu	30	PE
IFN- Non-classical Mono	Cycling T	29	PE
IFN- Non-classical Mono	Treg	28	PE
IFN- Non-classical Mono	CD4+ Tcm	25	PE
IFN- Non-classical Mono	CD8+ CTL	24	PE
IFN- Non-classical Mono	MAIT	22	PE
IFN- Non-classical Mono	Mast	33	PE
IFN- Non-classical Mono	IFN+ Non-classical Mono	46	PE
IFN- Non-classical Mono	CD4+ Tn 2	22	PE
IFN- Non-classical Mono	CD160+ NK	29	PE
IFN- Non-classical Mono	CD4+ Tm	24	PE
IFN- Non-classical Mono	Unswitched Memory B	24	PE
IFN- Non-classical Mono	CD4+ Tn 1	19	PE
IFN- Non-classical Mono	CD8+ Tn 1	16	PE
IFN- Non-classical Mono	Classical Mono	35	PE
IFN- Non-classical Mono	CD8+ Tn 2	22	PE
IFN- Non-classical Mono	CD8+ Tem	21	PE
IFN- Non-classical Mono	Naive B 1	20	PE
IFN- Non-classical Mono	γδT	22	PE
IFN- Non-classical Mono	CD16+ NK	29	PE
IFN- Non-classical Mono	CD8+ NK-like T	23	PE
IFN- Non-classical Mono	XCL1+ NK	40	PE
IFN- Non-classical Mono	Naive B 2	26	PE
IFN- Non-classical Mono	IFN- Non-classical Mono	16	PE
IFN- Non-classical Mono	VCAN+ Mono	34	PE
IFN- Non-classical Mono	CSF3R+ Neu	40	PE
IFN- Non-classical Mono	Switched Memory B 1	28	PE
IFN- Non-classical Mono	Platelet	23	PE
IFN- Non-classical Mono	Plasma	22	PE
IFN- Non-classical Mono	cDC	37	PE
IFN- Non-classical Mono	Switched Memory B 2	26	PE
IFN- Non-classical Mono	Naive B 3	25	PE
IFN- Non-classical Mono	pDC	23	PE
IFN- Non-classical Mono	MMP8+ Neu	50	PE
VCAN+ Mono	Cycling T	32	PE
VCAN+ Mono	Treg	31	PE
VCAN+ Mono	CD4+ Tcm	29	PE
VCAN+ Mono	CD8+ CTL	28	PE
VCAN+ Mono	MAIT	27	PE
VCAN+ Mono	Mast	34	PE
VCAN+ Mono	IFN+ Non-classical Mono	50	PE
VCAN+ Mono	CD4+ Tn 2	24	PE
VCAN+ Mono	CD160+ NK	30	PE
VCAN+ Mono	CD4+ Tm	28	PE
VCAN+ Mono	Unswitched Memory B	25	PE
VCAN+ Mono	CD4+ Tn 1	21	PE
VCAN+ Mono	CD8+ Tn 1	18	PE
VCAN+ Mono	Classical Mono	40	PE
VCAN+ Mono	CD8+ Tn 2	24	PE
VCAN+ Mono	CD8+ Tem	24	PE
VCAN+ Mono	Naive B 1	19	PE
VCAN+ Mono	γδT	22	PE
VCAN+ Mono	CD16+ NK	27	PE
VCAN+ Mono	CD8+ NK-like T	25	PE
VCAN+ Mono	XCL1+ NK	45	PE
VCAN+ Mono	Naive B 2	26	PE
VCAN+ Mono	IFN- Non-classical Mono	34	PE
VCAN+ Mono	VCAN+ Mono	19	PE
VCAN+ Mono	CSF3R+ Neu	43	PE
VCAN+ Mono	Switched Memory B 1	28	PE
VCAN+ Mono	Platelet	25	PE
VCAN+ Mono	Plasma	25	PE
VCAN+ Mono	cDC	38	PE
VCAN+ Mono	Switched Memory B 2	30	PE
VCAN+ Mono	Naive B 3	25	PE
VCAN+ Mono	pDC	24	PE
VCAN+ Mono	MMP8+ Neu	53	PE
CSF3R+ Neu	Cycling T	31	PE
CSF3R+ Neu	Treg	27	PE
CSF3R+ Neu	CD4+ Tcm	27	PE
CSF3R+ Neu	CD8+ CTL	28	PE
CSF3R+ Neu	MAIT	29	PE
CSF3R+ Neu	Mast	36	PE
CSF3R+ Neu	IFN+ Non-classical Mono	46	PE
CSF3R+ Neu	CD4+ Tn 2	22	PE
CSF3R+ Neu	CD160+ NK	33	PE
CSF3R+ Neu	CD4+ Tm	28	PE
CSF3R+ Neu	Unswitched Memory B	23	PE
CSF3R+ Neu	CD4+ Tn 1	21	PE
CSF3R+ Neu	CD8+ Tn 1	20	PE
CSF3R+ Neu	Classical Mono	45	PE
CSF3R+ Neu	CD8+ Tn 2	23	PE
CSF3R+ Neu	CD8+ Tem	26	PE
CSF3R+ Neu	Naive B 1	15	PE
CSF3R+ Neu	γδT	26	PE
CSF3R+ Neu	CD16+ NK	26	PE
CSF3R+ Neu	CD8+ NK-like T	26	PE
CSF3R+ Neu	XCL1+ NK	34	PE
CSF3R+ Neu	Naive B 2	21	PE
CSF3R+ Neu	IFN- Non-classical Mono	40	PE
CSF3R+ Neu	VCAN+ Mono	43	PE
CSF3R+ Neu	CSF3R+ Neu	23	PE
CSF3R+ Neu	Switched Memory B 1	30	PE
CSF3R+ Neu	Platelet	24	PE
CSF3R+ Neu	Plasma	27	PE
CSF3R+ Neu	cDC	40	PE
CSF3R+ Neu	Switched Memory B 2	31	PE
CSF3R+ Neu	Naive B 3	19	PE
CSF3R+ Neu	pDC	21	PE
CSF3R+ Neu	MMP8+ Neu	51	PE
Switched Memory B 1	Cycling T	28	PE
Switched Memory B 1	Treg	21	PE
Switched Memory B 1	CD4+ Tcm	24	PE
Switched Memory B 1	CD8+ CTL	18	PE
Switched Memory B 1	MAIT	24	PE
Switched Memory B 1	Mast	23	PE
Switched Memory B 1	IFN+ Non-classical Mono	36	PE
Switched Memory B 1	CD4+ Tn 2	20	PE
Switched Memory B 1	CD160+ NK	29	PE
Switched Memory B 1	CD4+ Tm	20	PE
Switched Memory B 1	Unswitched Memory B	14	PE
Switched Memory B 1	CD4+ Tn 1	17	PE
Switched Memory B 1	CD8+ Tn 1	17	PE
Switched Memory B 1	Classical Mono	29	PE
Switched Memory B 1	CD8+ Tn 2	22	PE
Switched Memory B 1	CD8+ Tem	20	PE
Switched Memory B 1	Naive B 1	11	PE
Switched Memory B 1	γδT	23	PE
Switched Memory B 1	CD16+ NK	22	PE
Switched Memory B 1	CD8+ NK-like T	21	PE
Switched Memory B 1	XCL1+ NK	34	PE
Switched Memory B 1	Naive B 2	14	PE
Switched Memory B 1	IFN- Non-classical Mono	28	PE
Switched Memory B 1	VCAN+ Mono	28	PE
Switched Memory B 1	CSF3R+ Neu	30	PE
Switched Memory B 1	Switched Memory B 1	9	PE
Switched Memory B 1	Platelet	7	PE
Switched Memory B 1	Plasma	13	PE
Switched Memory B 1	cDC	28	PE
Switched Memory B 1	Switched Memory B 2	13	PE
Switched Memory B 1	Naive B 3	14	PE
Switched Memory B 1	pDC	17	PE
Switched Memory B 1	MMP8+ Neu	42	PE
Platelet	Cycling T	16	PE
Platelet	Treg	7	PE
Platelet	CD4+ Tcm	6	PE
Platelet	CD8+ CTL	9	PE
Platelet	MAIT	7	PE
Platelet	Mast	14	PE
Platelet	IFN+ Non-classical Mono	25	PE
Platelet	CD4+ Tn 2	3	PE
Platelet	CD160+ NK	17	PE
Platelet	CD4+ Tm	3	PE
Platelet	Unswitched Memory B	5	PE
Platelet	CD4+ Tn 1	3	PE
Platelet	CD8+ Tn 1	3	PE
Platelet	Classical Mono	18	PE
Platelet	CD8+ Tn 2	6	PE
Platelet	CD8+ Tem	10	PE
Platelet	Naive B 1	5	PE
Platelet	γδT	11	PE
Platelet	CD16+ NK	15	PE
Platelet	CD8+ NK-like T	13	PE
Platelet	XCL1+ NK	20	PE
Platelet	Naive B 2	6	PE
Platelet	IFN- Non-classical Mono	23	PE
Platelet	VCAN+ Mono	25	PE
Platelet	CSF3R+ Neu	24	PE
Platelet	Switched Memory B 1	7	PE
Platelet	Platelet	5	PE
Platelet	Plasma	8	PE
Platelet	cDC	18	PE
Platelet	Switched Memory B 2	4	PE
Platelet	Naive B 3	6	PE
Platelet	pDC	12	PE
Platelet	MMP8+ Neu	21	PE
Plasma	Cycling T	9	PE
Plasma	Treg	11	PE
Plasma	CD4+ Tcm	9	PE
Plasma	CD8+ CTL	9	PE
Plasma	MAIT	9	PE
Plasma	Mast	16	PE
Plasma	IFN+ Non-classical Mono	24	PE
Plasma	CD4+ Tn 2	8	PE
Plasma	CD160+ NK	14	PE
Plasma	CD4+ Tm	8	PE
Plasma	Unswitched Memory B	7	PE
Plasma	CD4+ Tn 1	7	PE
Plasma	CD8+ Tn 1	6	PE
Plasma	Classical Mono	26	PE
Plasma	CD8+ Tn 2	8	PE
Plasma	CD8+ Tem	9	PE
Plasma	Naive B 1	6	PE
Plasma	γδT	9	PE
Plasma	CD16+ NK	13	PE
Plasma	CD8+ NK-like T	12	PE
Plasma	XCL1+ NK	18	PE
Plasma	Naive B 2	7	PE
Plasma	IFN- Non-classical Mono	22	PE
Plasma	VCAN+ Mono	25	PE
Plasma	CSF3R+ Neu	27	PE
Plasma	Switched Memory B 1	13	PE
Plasma	Platelet	8	PE
Plasma	Plasma	3	PE
Plasma	cDC	22	PE
Plasma	Switched Memory B 2	11	PE
Plasma	Naive B 3	6	PE
Plasma	pDC	8	PE
Plasma	MMP8+ Neu	24	PE
cDC	Cycling T	27	PE
cDC	Treg	30	PE
cDC	CD4+ Tcm	28	PE
cDC	CD8+ CTL	27	PE
cDC	MAIT	25	PE
cDC	Mast	32	PE
cDC	IFN+ Non-classical Mono	48	PE
cDC	CD4+ Tn 2	25	PE
cDC	CD160+ NK	29	PE
cDC	CD4+ Tm	27	PE
cDC	Unswitched Memory B	24	PE
cDC	CD4+ Tn 1	24	PE
cDC	CD8+ Tn 1	20	PE
cDC	Classical Mono	36	PE
cDC	CD8+ Tn 2	23	PE
cDC	CD8+ Tem	26	PE
cDC	Naive B 1	19	PE
cDC	γδT	23	PE
cDC	CD16+ NK	28	PE
cDC	CD8+ NK-like T	25	PE
cDC	XCL1+ NK	40	PE
cDC	Naive B 2	24	PE
cDC	IFN- Non-classical Mono	37	PE
cDC	VCAN+ Mono	38	PE
cDC	CSF3R+ Neu	40	PE
cDC	Switched Memory B 1	28	PE
cDC	Platelet	18	PE
cDC	Plasma	22	PE
cDC	cDC	20	PE
cDC	Switched Memory B 2	32	PE
cDC	Naive B 3	21	PE
cDC	pDC	22	PE
cDC	MMP8+ Neu	49	PE
Switched Memory B 2	Cycling T	19	PE
Switched Memory B 2	Treg	13	PE
Switched Memory B 2	CD4+ Tcm	14	PE
Switched Memory B 2	CD8+ CTL	13	PE
Switched Memory B 2	MAIT	13	PE
Switched Memory B 2	Mast	23	PE
Switched Memory B 2	IFN+ Non-classical Mono	32	PE
Switched Memory B 2	CD4+ Tn 2	13	PE
Switched Memory B 2	CD160+ NK	17	PE
Switched Memory B 2	CD4+ Tm	13	PE
Switched Memory B 2	Unswitched Memory B	8	PE
Switched Memory B 2	CD4+ Tn 1	9	PE
Switched Memory B 2	CD8+ Tn 1	8	PE
Switched Memory B 2	Classical Mono	28	PE
Switched Memory B 2	CD8+ Tn 2	12	PE
Switched Memory B 2	CD8+ Tem	13	PE
Switched Memory B 2	Naive B 1	8	PE
Switched Memory B 2	γδT	14	PE
Switched Memory B 2	CD16+ NK	12	PE
Switched Memory B 2	CD8+ NK-like T	14	PE
Switched Memory B 2	XCL1+ NK	25	PE
Switched Memory B 2	Naive B 2	8	PE
Switched Memory B 2	IFN- Non-classical Mono	26	PE
Switched Memory B 2	VCAN+ Mono	30	PE
Switched Memory B 2	CSF3R+ Neu	31	PE
Switched Memory B 2	Switched Memory B 1	13	PE
Switched Memory B 2	Platelet	4	PE
Switched Memory B 2	Plasma	11	PE
Switched Memory B 2	cDC	32	PE
Switched Memory B 2	Switched Memory B 2	9	PE
Switched Memory B 2	Naive B 3	8	PE
Switched Memory B 2	pDC	13	PE
Switched Memory B 2	MMP8+ Neu	34	PE
Naive B 3	Cycling T	16	PE
Naive B 3	Treg	18	PE
Naive B 3	CD4+ Tcm	16	PE
Naive B 3	CD8+ CTL	17	PE
Naive B 3	MAIT	15	PE
Naive B 3	Mast	19	PE
Naive B 3	IFN+ Non-classical Mono	30	PE
Naive B 3	CD4+ Tn 2	13	PE
Naive B 3	CD160+ NK	20	PE
Naive B 3	CD4+ Tm	13	PE
Naive B 3	Unswitched Memory B	8	PE
Naive B 3	CD4+ Tn 1	11	PE
Naive B 3	CD8+ Tn 1	10	PE
Naive B 3	Classical Mono	24	PE
Naive B 3	CD8+ Tn 2	17	PE
Naive B 3	CD8+ Tem	16	PE
Naive B 3	Naive B 1	10	PE
Naive B 3	γδT	14	PE
Naive B 3	CD16+ NK	21	PE
Naive B 3	CD8+ NK-like T	21	PE
Naive B 3	XCL1+ NK	32	PE
Naive B 3	Naive B 2	11	PE
Naive B 3	IFN- Non-classical Mono	25	PE
Naive B 3	VCAN+ Mono	25	PE
Naive B 3	CSF3R+ Neu	19	PE
Naive B 3	Switched Memory B 1	14	PE
Naive B 3	Platelet	6	PE
Naive B 3	Plasma	6	PE
Naive B 3	cDC	21	PE
Naive B 3	Switched Memory B 2	8	PE
Naive B 3	Naive B 3	4	PE
Naive B 3	pDC	12	PE
Naive B 3	MMP8+ Neu	32	PE
pDC	Cycling T	12	PE
pDC	Treg	13	PE
pDC	CD4+ Tcm	11	PE
pDC	CD8+ CTL	10	PE
pDC	MAIT	11	PE
pDC	Mast	20	PE
pDC	IFN+ Non-classical Mono	27	PE
pDC	CD4+ Tn 2	11	PE
pDC	CD160+ NK	14	PE
pDC	CD4+ Tm	10	PE
pDC	Unswitched Memory B	11	PE
pDC	CD4+ Tn 1	10	PE
pDC	CD8+ Tn 1	9	PE
pDC	Classical Mono	24	PE
pDC	CD8+ Tn 2	10	PE
pDC	CD8+ Tem	9	PE
pDC	Naive B 1	9	PE
pDC	γδT	10	PE
pDC	CD16+ NK	13	PE
pDC	CD8+ NK-like T	11	PE
pDC	XCL1+ NK	19	PE
pDC	Naive B 2	12	PE
pDC	IFN- Non-classical Mono	23	PE
pDC	VCAN+ Mono	24	PE
pDC	CSF3R+ Neu	21	PE
pDC	Switched Memory B 1	17	PE
pDC	Platelet	12	PE
pDC	Plasma	8	PE
pDC	cDC	22	PE
pDC	Switched Memory B 2	13	PE
pDC	Naive B 3	12	PE
pDC	pDC	6	PE
pDC	MMP8+ Neu	29	PE
MMP8+ Neu	Cycling T	35	PE
MMP8+ Neu	Treg	34	PE
MMP8+ Neu	CD4+ Tcm	34	PE
MMP8+ Neu	CD8+ CTL	33	PE
MMP8+ Neu	MAIT	34	PE
MMP8+ Neu	Mast	38	PE
MMP8+ Neu	IFN+ Non-classical Mono	56	PE
MMP8+ Neu	CD4+ Tn 2	26	PE
MMP8+ Neu	CD160+ NK	40	PE
MMP8+ Neu	CD4+ Tm	32	PE
MMP8+ Neu	Unswitched Memory B	31	PE
MMP8+ Neu	CD4+ Tn 1	25	PE
MMP8+ Neu	CD8+ Tn 1	23	PE
MMP8+ Neu	Classical Mono	53	PE
MMP8+ Neu	CD8+ Tn 2	29	PE
MMP8+ Neu	CD8+ Tem	32	PE
MMP8+ Neu	Naive B 1	23	PE
MMP8+ Neu	γδT	32	PE
MMP8+ Neu	CD16+ NK	36	PE
MMP8+ Neu	CD8+ NK-like T	39	PE
[truncated: 1,102 more rows]

## Sheet: Figure 6
Figure 6e	Average expression
[truncated: 74 more rows]

[truncated: 4 more sheets: Figure S2, Figure S3, Figure S4, Figure S5]
